# Supplementary material for: Endo-IP and Lyso-IP Toolkit for Endolysosomal Profiling of Human Induced Neurons
Source: bioRxiv. 2024 Sep 26:2024.09.24.614704. Preprint. [Version 1] doi: 10.1101/2024.09.24.614704 (PMC11463543; doi:10.1101/2024.09.24.614704)
Supplement: Supplement 1 [file media-1.xlsx]

## Sheet: Dataset1
Reference	Gene Symbol	Annotation	Log2 Fold-change EndoIP-Control	Log2 Fold-change LysoIP-Control	p-val EndoIP-Control	p-val LysoIP-Control	q-val EndoIP-Control	q-val LysoIP-Control	Protein quant (log2) Endo_Control_rep1	Protein quant (log2) Endo_Control_rep2	Protein quant (log2) Endo_Control_rep3	Protein quant (log2) EndoIP_rep1	Protein quant (log2) EndoIP_rep2	Protein quant (log2) EndoIP_rep3	Protein quant (log2) Lyso_Control_rep1	Protein quant (log2) Lyso_Control_rep2	Protein quant (log2) Lyso_Control_rep3	Protein quant (log2) LysoIP_rep1	Protein quant (log2) LysoIP_rep2	Protein quant (log2) LysoIP_rep3
sp|O95405|ZFYV9_HUMAN	ZFYVE9	Zinc finger FYVE domain-containing protein 9 OS=Homo sapiens OX=9606 GN=ZFYVE9 PE=1 SV=2	2.46923	0.180469	7.85e-16	0.375553	3.26e-14	0.622124	13.0055	13.2865	13.4167	15.6799	15.6865	15.7499	12.4241	12.3775	12.4741	12.505	12.7592	12.5529
sp|Q7Z3T8|ZFY16_HUMAN	ZFYVE16	Zinc finger FYVE domain-containing protein 16 OS=Homo sapiens OX=9606 GN=ZFYVE16 PE=1 SV=3	2.37081	-0.0140158	3.01e-09	0.924876	2.7e-08	0.963261	13.165	13.3835	13.753	15.7359	15.8873	15.7907	13.3518	13.5184	13.4111	13.4047	13.3395	13.4949
sp|P63104|1433Z_HUMAN	YWHAZ	14-3-3 protein zeta/delta OS=Homo sapiens OX=9606 GN=YWHAZ PE=1 SV=1	0.407465	-0.200891	0.0426043	0.300437	0.0584179	0.556343	16.8609	17.4224	16.9476	17.5994	17.4106	17.4434	18.0903	18.4108	18.0452	17.8136	18.008	18.1221
sp|P27348|1433T_HUMAN	YWHAQ	14-3-3 protein theta OS=Homo sapiens OX=9606 GN=YWHAQ PE=1 SV=1	0.200538	-0.0981777	0.158452	0.474907	0.196948	0.698394	13.8567	14.1977	13.8708	14.2331	14.2031	14.0905	14.9647	15.214	15.0445	14.819	15.0478	15.0619
sp|P61981|1433G_HUMAN	YWHAG	14-3-3 protein gamma OS=Homo sapiens OX=9606 GN=YWHAG PE=1 SV=2	0.386247	-0.292963	0.00419945	0.0268654	0.00684468	0.131217	14.2817	14.0244	14.1142	14.4574	14.464	14.6576	15.48	15.8466	15.7581	15.3175	15.3489	15.5394
sp|P31946|1433B_HUMAN	YWHAB	14-3-3 protein beta/alpha OS=Homo sapiens OX=9606 GN=YWHAB PE=1 SV=3	-0.0721647	-0.333792	0.558218	0.0115937	0.602288	0.0743379	13.4575	13.4157	13.3733	13.6152	13.2358	13.1791	13.9177	13.9094	13.9074	13.5314	13.5619	13.6398
sp|A4D1P6|WDR91_HUMAN	WDR91	WD repeat-containing protein 91 OS=Homo sapiens OX=9606 GN=WDR91 PE=1 SV=2	2.60995	1.64896	5.46e-09	7.17e-07	4.49e-08	2.22e-05	12.8617	12.8708	13.2493	15.1825	15.7444	15.8847	12.7112	12.5496	12.7102	14.2677	14.3127	14.3375
sp|Q9Y4E6|WDR7_HUMAN	WDR7	WD repeat-containing protein 7 OS=Homo sapiens OX=9606 GN=WDR7 PE=1 SV=2	0.142659	-0.0165154	0.213362	0.881386	0.255701	0.941547	16.07	16.1291	15.9909	16.2609	16.2492	16.1078	15.1381	15.0938	14.932	15.0093	15.0025	15.1027
sp|Q8IWB7|WDFY1_HUMAN	WDFY1	WD repeat and FYVE domain-containing protein 1 OS=Homo sapiens OX=9606 GN=WDFY1 PE=1 SV=1	2.24737	0.0264375	2.37e-11	0.887357	3.59e-10	0.944805	12.0986	12.3968	12.6239	14.6436	14.7135	14.5042	11.879	11.429	11.4865	11.6407	11.6208	11.6124
sp|Q12768|WASC5_HUMAN	WASHC5	WASH complex subunit 5 OS=Homo sapiens OX=9606 GN=WASHC5 PE=1 SV=1	-0.486835	0.115648	0.00480651	0.424036	0.0077732	0.66136	14.0494	13.6462	13.7777	13.1667	13.4909	13.3552	13.1335	13.1248	13.2117	12.9846	13.476	13.3563
sp|Q2M389|WASC4_HUMAN	WASHC4	WASH complex subunit 4 OS=Homo sapiens OX=9606 GN=WASHC4 PE=1 SV=2	0.0900003	-0.140507	0.703449	0.554175	0.740861	0.755865	14.5006	14.6878	14.6829	14.4715	14.5769	15.0929	14.145	15.0348	14.4538	14.2803	14.6738	14.258
sp|Q641Q2|WAC2A_HUMAN	WASHC2A	WASH complex subunit 2A OS=Homo sapiens OX=9606 GN=WASHC2A PE=1 SV=3	-0.332605	-0.0781688	0.000529763	0.352323	0.0010119	0.601533	14.4172	14.4926	14.3107	14.1046	14.036	14.0821	14.2417	14.3227	14.1096	14.1477	14.1043	14.1876
sp|Q9UEU0|VTI1B_HUMAN	VTI1B	Vesicle transport through interaction with t-SNAREs homolog 1B OS=Homo sapiens OX=9606 GN=VTI1B PE=1 SV=3	2.64949	1.45895	5.25e-13	4.1e-08	1.27e-11	1.71e-06	12.7454	12.9029	13.3066	15.6067	15.5943	15.7024	13.0257	12.8418	12.9269	14.4888	14.4365	14.246
sp|Q96AJ9|VTI1A_HUMAN	VTI1A	Vesicle transport through interaction with t-SNAREs homolog 1A OS=Homo sapiens OX=9606 GN=VTI1A PE=1 SV=2	0.594984	-0.146615	0.00042366	0.251376	0.000825485	0.504659	15.147	14.8706	14.9351	15.5696	15.6194	15.5487	14.5201	14.0962	14.506	14.3136	14.1962	14.1728
sp|Q9NP79|VTA1_HUMAN	VTA1	Vacuolar protein sorting-associated protein VTA1 homolog OS=Homo sapiens OX=9606 GN=VTA1 PE=1 SV=1	0.18401	-0.234482	0.16986	0.0877858	0.209341	0.275371	12.4209	12.3142	12.0725	12.4415	12.3922	12.5258	13.6187	13.653	13.6919	13.2622	13.5706	13.4273
sp|Q8N3P4|VPS8_HUMAN	VPS8	Vacuolar protein sorting-associated protein 8 homolog OS=Homo sapiens OX=9606 GN=VPS8 PE=1 SV=3	0.156627	-0.0369681	0.227183	0.768617	0.270151	0.885915	14.9344	15.1875	14.9405	15.2428	15.0976	15.1918	12.7257	12.8659	12.7759	12.8312	12.8523	12.573
sp|O75351|VPS4B_HUMAN	VPS4B	Vacuolar protein sorting-associated protein 4B OS=Homo sapiens OX=9606 GN=VPS4B PE=1 SV=2	0.467109	-0.395678	0.0171556	0.0370143	0.0251081	0.158024	12.3311	12.3839	11.7339	12.5107	12.5879	12.7515	13.9502	13.7956	13.7881	13.3433	13.5692	13.4344
sp|Q9UN37|VPS4A_HUMAN	VPS4A	Vacuolar protein sorting-associated protein 4A OS=Homo sapiens OX=9606 GN=VPS4A PE=1 SV=1	0.532995	-0.272193	0.00156283	0.0579633	0.00276391	0.212855	12.6199	12.5225	12.6964	12.9442	13.209	13.2845	13.3872	13.554	13.4492	13.0427	13.1871	13.344
sp|Q9NRW7|VPS45_HUMAN	VPS45	Vacuolar protein sorting-associated protein 45 OS=Homo sapiens OX=9606 GN=VPS45 PE=1 SV=1	0.396715	-0.130282	0.00214949	0.29497	0.00370068	0.549015	15.0215	15.0602	14.9308	15.5238	15.3498	15.3289	14.7842	14.5843	14.7285	14.5673	14.6021	14.5368
sp|P49754|VPS41_HUMAN	VPS41	Vacuolar protein sorting-associated protein 41 homolog OS=Homo sapiens OX=9606 GN=VPS41 PE=1 SV=3	-0.131547	0.732266	0.37564	0.000293089	0.423505	0.00433087	14.9915	15.2341	14.7583	15.0097	14.7579	14.8217	13.3582	13.6646	13.5893	14.2259	14.302	14.2811
sp|Q9H9H4|VP37B_HUMAN	VPS37B	Vacuolar protein sorting-associated protein 37B OS=Homo sapiens OX=9606 GN=VPS37B PE=1 SV=1	0.697614	-0.190564	0.00024105	0.178001	0.000492073	0.416487	13.0705	13.5242	13.1966	13.94	13.8589	14.0853	13.5611	13.5065	13.4143	13.267	13.2679	13.3754
sp|Q96QK1|VPS35_HUMAN	VPS35	Vacuolar protein sorting-associated protein 35 OS=Homo sapiens OX=9606 GN=VPS35 PE=1 SV=2	1.96495	0.496085	1.77e-14	0.000228342	6e-13	0.00361252	14.7532	14.7476	14.8692	16.6113	16.8513	16.8023	14.3313	14.5076	14.4297	14.7926	15.0078	14.9565
tr|A0A1W2PP10|A0A1W2PP10_HUMAN	VPS35	Isoform of Q96QK1, Vacuolar protein sorting-associated protein 35 OS=Homo sapiens OX=9606 GN=VPS35 PE=1 SV=1	1.98778	0.588667	1.06e-08	0.00115709	7.85e-08	0.0130554	14.3898	14.318	14.214	16.04	16.2928	16.5525	13.834	13.8631	13.902	14.3314	14.4904	14.5434
sp|Q9H267|VP33B_HUMAN	VPS33B	Vacuolar protein sorting-associated protein 33B OS=Homo sapiens OX=9606 GN=VPS33B PE=1 SV=2	0.554587	0.0478813	0.0118881	0.800934	0.0179215	0.904895	13.9026	14.1945	14.3924	14.5135	14.5808	15.0589	15.1681	15.1376	14.7985	15.0179	14.9523	15.2775
sp|Q96AX1|VP33A_HUMAN	VPS33A	Vacuolar protein sorting-associated protein 33A OS=Homo sapiens OX=9606 GN=VPS33A PE=1 SV=1	0.116469	0.550581	0.380121	0.000184288	0.428059	0.0030655	14.8745	15.0135	14.7873	15.1403	14.9642	14.9202	13.7425	13.5579	13.5291	14.2414	14.172	14.0678
sp|Q9UBQ0|VPS29_HUMAN	VPS29	Vacuolar protein sorting-associated protein 29 OS=Homo sapiens OX=9606 GN=VPS29 PE=1 SV=1	1.66396	0.314401	1.14e-12	0.0135456	2.52e-11	0.0832551	13.8508	14.1202	13.9424	15.6064	15.6389	15.6599	13.6201	13.5533	13.6233	13.8419	13.9727	13.9252
sp|Q4G0F5|VP26B_HUMAN	VPS26B	Vacuolar protein sorting-associated protein 26B OS=Homo sapiens OX=9606 GN=VPS26B PE=1 SV=2	1.70158	0.516884	6.54e-11	0.00193266	9.16e-10	0.0190711	13.9865	14.1239	13.9922	15.7701	15.7356	15.7016	13.6182	13.5798	13.3066	14.0093	14.0108	14.0351
sp|O75436|VP26A_HUMAN	VPS26A	Vacuolar protein sorting-associated protein 26A OS=Homo sapiens OX=9606 GN=VPS26A PE=1 SV=2	2.13866	0.609635	1.15e-08	0.00161376	8.45e-08	0.016541	14.1562	14.5766	14.5654	16.5462	16.4566	16.7113	14.2496	14.6298	14.3467	15.0535	15.0306	14.9709
sp|Q9P253|VPS18_HUMAN	VPS18	Vacuolar protein sorting-associated protein 18 homolog OS=Homo sapiens OX=9606 GN=VPS18 PE=1 SV=2	0.311683	0.883148	0.0797497	3.08e-05	0.104479	0.000617844	14.5795	14.7769	14.3975	14.8262	14.8649	14.9978	13.1218	12.953	13.1222	13.966	13.9413	13.9392
sp|Q9H269|VPS16_HUMAN	VPS16	Vacuolar protein sorting-associated protein 16 homolog OS=Homo sapiens OX=9606 GN=VPS16 PE=1 SV=2	0.436584	0.882922	0.0450062	0.000756678	0.0613098	0.00953546	15.3182	14.6307	14.8029	15.0695	15.4358	15.5562	13.3959	13.3978	13.803	14.4315	14.432	14.382
sp|Q709C8|VP13C_HUMAN	VPS13C	Vacuolar protein sorting-associated protein 13C OS=Homo sapiens OX=9606 GN=VPS13C PE=1 SV=1	-0.453188	0.0675422	3.22e-05	0.447938	8.08e-05	0.673972	15.0817	15.0593	15.0137	14.6227	14.5034	14.669	14.4933	14.3557	14.6594	14.6118	14.49	14.6092
sp|P08670|VIME_HUMAN	VIM	Vimentin OS=Homo sapiens OX=9606 GN=VIM PE=1 SV=4	-0.622054	-0.153895	2.61e-05	0.121525	6.68e-05	0.334177	14.6567	14.5438	14.515	14.0054	13.9508	13.8932	15.4672	15.7183	15.5525	15.5223	15.3538	15.4003
sp|O95292|VAPB_HUMAN	VAPB	Vesicle-associated membrane protein-associated protein B/C OS=Homo sapiens OX=9606 GN=VAPB PE=1 SV=3	0.0260544	-0.0410303	0.827481	0.731859	0.851466	0.863926	12.4644	12.5095	12.7623	12.6064	12.7523	12.4556	13.5248	13.2661	13.4011	13.3997	13.3779	13.2913
sp|P51809|VAMP7_HUMAN	VAMP7	Vesicle-associated membrane protein 7 OS=Homo sapiens OX=9606 GN=VAMP7 PE=1 SV=3	1.24596	0.380825	4.93e-06	0.106016	1.54e-05	0.308253	14.734	14.4516	14.8012	15.7557	15.8486	16.1204	14.1189	14.2288	14.1817	14.5762	14.5602	14.5355
sp|O75379|VAMP4_HUMAN	VAMP4	Vesicle-associated membrane protein 4 OS=Homo sapiens OX=9606 GN=VAMP4 PE=1 SV=2	0.858449	0.365779	0.0445367	0.356119	0.0607243	0.604469	14.3299	13.4096	14.3439	13.822	15.5385	15.2982	14.6322	14.6072	14.4974	14.9998	14.9801	14.8542
sp|Q08AM6|VAC14_HUMAN	VAC14	Protein VAC14 homolog OS=Homo sapiens OX=9606 GN=VAC14 PE=1 SV=1	1.72673	-0.125578	3.39e-13	0.285219	8.43e-12	0.542182	14.1318	14.2839	14.2243	15.9252	15.9781	15.9169	13.9081	13.5528	13.7649	13.6268	13.5053	13.717
sp|Q93009|UBP7_HUMAN	USP7	Ubiquitin carboxyl-terminal hydrolase 7 OS=Homo sapiens OX=9606 GN=USP7 PE=1 SV=2	-0.583635	-0.123634	1.2e-08	0.121801	8.63e-08	0.334177	14.923	14.8888	14.8362	14.3844	14.2298	14.2829	14.5348	14.3934	14.4706	14.3154	14.3067	14.4057
sp|P07437|TBB5_HUMAN	TUBB	Tubulin beta chain OS=Homo sapiens OX=9606 GN=TUBB PE=1 SV=2	-0.526535	-0.251862	0.000339752	0.0648621	0.000674176	0.228036	12.8316	12.959	12.8788	12.6019	12.3266	12.1613	13.698	13.8615	13.6829	13.4904	13.4608	13.5357
sp|Q99816|TS101_HUMAN	TSG101	Tumor susceptibility gene 101 protein OS=Homo sapiens OX=9606 GN=TSG101 PE=1 SV=2	0.223637	-0.177521	0.0894652	0.167724	0.116046	0.40251	13.5557	13.2177	13.5376	13.5662	13.6507	13.765	13.7991	13.8933	13.8212	13.67	13.6076	13.7033
sp|O43399|TPD54_HUMAN	TPD52L2	Tumor protein D54 OS=Homo sapiens OX=9606 GN=TPD52L2 PE=1 SV=2	-0.321118	-0.216996	0.0146178	0.0771185	0.021642	0.255685	16.5342	16.514	16.3346	16.2805	16.1075	16.0313	15.1027	14.7592	14.9154	14.8071	14.6251	14.6941
sp|O60784|TOM1_HUMAN	TOM1	Target of Myb protein 1 OS=Homo sapiens OX=9606 GN=TOM1 PE=1 SV=2	1.1308	0.579444	5.36e-06	0.00595868	1.65e-05	0.0470074	13.908	13.9689	13.9705	15.0806	15.0193	15.1399	13.6702	13.6298	13.5156	14.1618	14.1657	14.2265
sp|Q9NQ34|TMM9B_HUMAN	TMEM9B	Transmembrane protein 9B OS=Homo sapiens OX=9606 GN=TMEM9B PE=1 SV=1	2.06715	0.176709	5.21e-08	0.306306	2.97e-07	0.561143	14.0922	13.75	14.154	15.7436	16.1933	16.2606	14.0527	13.5764	13.8331	14.1173	13.9768	13.8982
sp|Q9P0T7|TMEM9_HUMAN	TMEM9	Proton-transporting V-type ATPase complex assembly regulator TMEM9 OS=Homo sapiens OX=9606 GN=TMEM9 PE=1 SV=1	2.45032	0.937212	1.18e-08	0.000163991	8.54e-08	0.00277546	11.3828	11.7371	11.5557	13.9174	14.0971	14.0121	11.1628	10.5053	10.8003	11.6816	12.0307	11.5677
sp|Q5T3F8|CSCL2_HUMAN	TMEM63B	CSC1-like protein 2 OS=Homo sapiens OX=9606 GN=TMEM63B PE=1 SV=1	2.44048	1.31883	2.54e-21	4.93e-12	2.85e-19	5.98e-10	12.9399	13.0673	13.2746	15.5082	15.5266	15.5684	12.6551	12.3081	12.7263	13.9695	13.8636	13.8129
sp|Q9BXS4|TMM59_HUMAN	TMEM59	Transmembrane protein 59 OS=Homo sapiens OX=9606 GN=TMEM59 PE=1 SV=1	2.95291	0.367039	7.61e-12	0.12281	1.38e-10	0.335998	12.9377	12.9999	13.5468	15.579	16.3202	16.4439	12.9028	12.838	13.0989	13.3018	13.3582	13.2809
sp|P49755|TMEDA_HUMAN	TMED10	Transmembrane emp24 domain-containing protein 10 OS=Homo sapiens OX=9606 GN=TMED10 PE=1 SV=2	0.166622	-0.101548	0.370743	0.583971	0.418794	0.780337	12.9168	13.1062	13.1833	12.9593	13.3672	13.3797	15.8969	15.686	16.0252	15.9972	15.5736	15.7326
sp|Q9HD45|TM9S3_HUMAN	TM9SF3	Transmembrane 9 superfamily member 3 OS=Homo sapiens OX=9606 GN=TM9SF3 PE=1 SV=2	-0.0139866	0.159705	0.950748	0.482259	0.960314	0.704747	14.0694	14.2438	14.036	14.1997	13.9584	14.1493	16.357	15.7464	16.2435	16.4479	16.2253	16.1529
sp|Q99805|TM9S2_HUMAN	TM9SF2	Transmembrane 9 superfamily member 2 OS=Homo sapiens OX=9606 GN=TM9SF2 PE=1 SV=1	0.166297	-0.15398	0.666375	0.689665	0.707365	0.843181	12.5651	12.3518	13.2548	13.0411	12.846	12.7834	14.1535	13.6282	14.57	14.6136	13.4693	13.8069
sp|O43493|TGON2_HUMAN	TGOLN2	Trans-Golgi network integral membrane protein 2 OS=Homo sapiens OX=9606 GN=TGOLN2 PE=1 SV=4	0.0720241	-0.135192	0.659855	0.413824	0.701548	0.652885	14.2326	14.0575	14.2581	14.2408	14.2843	14.2392	14.5681	13.8399	14.4308	14.2938	14.0635	14.0758
sp|Q8WUH2|TGFA1_HUMAN	TGFBRAP1	Transforming growth factor-beta receptor-associated protein 1 OS=Homo sapiens OX=9606 GN=TGFBRAP1 PE=1 SV=1	-0.273176	0.0425775	0.131424	0.80453	0.16526	0.906693	13.908	14.0968	13.7628	13.9604	13.6468	13.3408	12.4996	12.1508	12.2244	12.3975	12.3881	12.2169
sp|P02786|TFR1_HUMAN	TFRC	Transferrin receptor protein 1 OS=Homo sapiens OX=9606 GN=TFRC PE=1 SV=2	2.34305	0.087108	2.08e-09	0.54311	1.93e-08	0.74832	13.9638	13.7409	13.9468	16.2546	16.1421	16.284	14.3151	13.7158	13.9859	14.0702	14.1227	14.0853
sp|Q92609|TBCD5_HUMAN	TBC1D5	TBC1 domain family member 5 OS=Homo sapiens OX=9606 GN=TBC1D5 PE=1 SV=1	1.09457	0.356614	5.26e-06	0.0658022	1.63e-05	0.230506	13.479	13.6309	13.5946	14.5551	14.6685	14.7647	13.2495	13.219	13.2034	13.6636	13.4528	13.6253
sp|Q9NUY8|TBC23_HUMAN	TBC1D23	TBC1 domain family member 23 OS=Homo sapiens OX=9606 GN=TBC1D23 PE=1 SV=3	0.325809	0.487112	0.0114111	0.000822782	0.0172471	0.0102355	14.8875	15.0567	14.9343	15.3972	15.2519	15.2067	15.587	15.409	15.4453	15.9426	15.982	15.9781
sp|Q86VP1|TAXB1_HUMAN	TAX1BP1	Tax1-binding protein 1 OS=Homo sapiens OX=9606 GN=TAX1BP1 PE=1 SV=2	1.40354	0.0922496	0.0057321	0.8275	0.00914309	0.915217	14.5008	13.6267	14.4665	14.3851	16.1548	16.2647	13.6492	13.7977	13.9312	13.8807	13.9905	13.7838
sp|Q9UMZ2-7|SYNRG-7_HUMAN	SYNRG	Isoform of Q9UMZ2, Isoform 6 of Synergin gamma OS=Homo sapiens OX=9606 GN=SYNRG PE=1 SV=2	-1.00105	-0.11236	1.73e-07	0.466065	8.4e-07	0.69044	15.466	15.6572	15.2648	14.6014	14.4057	14.3778	13.7803	13.5697	13.523	13.4801	13.4914	13.5644
sp|O43760|SNG2_HUMAN	SYNGR2	Synaptogyrin-2 OS=Homo sapiens OX=9606 GN=SYNGR2 PE=1 SV=1	-1.01949	-0.218417	5.89e-05	0.211027	0.00013898	0.455711	14.7636	14.7551	14.808	13.9062	13.8513	13.5107	13.307	13.2101	13.5493	13.4494	12.889	13.0728
sp|O15260|SURF4_HUMAN	SURF4	Surfeit locus protein 4 OS=Homo sapiens OX=9606 GN=SURF4 PE=1 SV=3	0.0935838	0.144929	0.750669	0.623023	0.782384	0.803198	13.1873	13.3117	13.8714	13.2464	13.6478	13.7569	14.6879	15.0256	15.2333	15.1758	15.1269	15.0788
sp|Q9UNK0|STX8_HUMAN	STX8	Syntaxin-8 OS=Homo sapiens OX=9606 GN=STX8 PE=1 SV=2	1.89038	0.953578	3.38e-17	2.5e-08	1.93e-15	1.14e-06	13.0819	13.4509	13.1997	15.1308	15.072	15.2009	13.1821	13.125	13.1644	14.1744	14.104	14.0538
sp|O15400|STX7_HUMAN	STX7	Syntaxin-7 OS=Homo sapiens OX=9606 GN=STX7 PE=1 SV=4	1.28563	0.891931	1.75e-05	0.00170437	4.72e-05	0.0172271	14.9875	14.706	14.8035	16.0994	16.0491	16.2053	14.2623	14.0311	14.0961	15.1364	14.9201	15.0088
sp|O43752|STX6_HUMAN	STX6	Syntaxin-6 OS=Homo sapiens OX=9606 GN=STX6 PE=1 SV=1	0.497498	-0.077526	0.00392005	0.585202	0.00641083	0.780337	14.2064	14.0154	14.2098	14.7582	14.6249	14.541	13.7859	13.3222	13.7246	13.5693	13.4869	13.5439
sp|Q13190|STX5_HUMAN	STX5	Syntaxin-5 OS=Homo sapiens OX=9606 GN=STX5 PE=1 SV=2	-0.251028	0.0072814	0.164421	0.967111	0.203499	0.981563	12.6799	12.6532	12.6576	12.6051	12.4617	12.1707	14.79	14.316	14.5546	14.7129	14.5129	14.4567
sp|Q12846|STX4_HUMAN	STX4	Syntaxin-4 OS=Homo sapiens OX=9606 GN=STX4 PE=1 SV=2	1.34536	-0.25368	8.39e-05	0.285339	0.000190108	0.542182	12.393	12.6053	11.573	13.6402	13.5183	13.449	13.1577	12.7622	12.9764	12.8499	12.5784	12.707
sp|O14662|STX16_HUMAN	STX16	Syntaxin-16 OS=Homo sapiens OX=9606 GN=STX16 PE=1 SV=3	0.690802	-0.0982181	0.000145112	0.443715	0.00031175	0.672068	14.6845	14.7965	14.5889	15.4148	15.406	15.3216	14.507	14.0487	14.5022	14.2843	14.3405	14.1383
sp|Q86Y82|STX12_HUMAN	STX12	Syntaxin-12 OS=Homo sapiens OX=9606 GN=STX12 PE=1 SV=1	1.74075	0.0411417	1.61e-07	0.794781	7.93e-07	0.902281	13.1893	12.8665	12.9989	14.676	14.7802	14.8208	12.8889	12.3246	12.8258	12.7708	12.6583	12.7337
sp|Q14849|STAR3_HUMAN	STARD3	StAR-related lipid transfer protein 3 OS=Homo sapiens OX=9606 GN=STARD3 PE=1 SV=2	2.21127	2.27058	5.94e-16	3.38e-16	2.58e-14	1.01e-13	12.5551	12.7809	12.7631	14.933	14.8827	14.9172	12.1425	12.3758	12.4045	14.5406	14.6691	14.5248
sp|O75886|STAM2_HUMAN	STAM2	Signal transducing adapter molecule 2 OS=Homo sapiens OX=9606 GN=STAM2 PE=1 SV=1	3.19564	0.0705598	4.36e-13	0.745709	1.07e-11	0.872229	13.9925	14.4589	14.8423	17.4081	17.6874	17.7851	14.7814	14.9981	14.9445	14.956	15.0076	14.9721
sp|Q92783|STAM1_HUMAN	STAM	Signal transducing adapter molecule 1 OS=Homo sapiens OX=9606 GN=STAM PE=1 SV=3	2.96672	0.0162325	2.74e-08	0.943231	1.72e-07	0.973162	13.2897	14.0946	14.266	16.5972	16.9884	16.9649	13.6326	13.6742	13.6482	13.9576	13.5462	13.4999
sp|Q9Y5M8|SRPRB_HUMAN	SRPRB	Signal recognition particle receptor subunit beta OS=Homo sapiens OX=9606 GN=SRPRB PE=1 SV=3	0.140126	-0.23894	0.381069	0.147574	0.428795	0.376501	11.7009	11.5907	11.3405	11.891	11.5219	11.6395	14.2546	13.9022	13.9596	13.9763	13.7229	13.7004
sp|P12931|SRC_HUMAN	SRC	Proto-oncogene tyrosine-protein kinase Src OS=Homo sapiens OX=9606 GN=SRC PE=1 SV=3	0.938815	-0.177595	5.82e-05	0.265165	0.000137454	0.519794	14.0824	14.4112	13.9519	15.1525	15.0071	15.1023	16.0811	16.1173	15.9639	15.6191	15.9313	16.079
sp|Q9NZD8|SPG21_HUMAN	SPG21	Maspardin OS=Homo sapiens OX=9606 GN=SPG21 PE=1 SV=1	1.14281	0.485792	6.99e-07	0.00148315	2.84e-06	0.0158548	13.6142	13.8673	13.7703	14.9255	14.9583	14.7963	13.6006	13.7796	13.7848	14.2377	14.2829	14.1018
sp|O60271-2|JIP4-2_HUMAN	SPAG9	Isoform of O60271, Isoform 2 of C-Jun-amino-terminal kinase-interacting protein 4 OS=Homo sapiens OX=9606 GN=SPAG9 PE=1 SV=4	1.02481	1.10438	2.18e-06	5.86e-07	7.72e-06	1.83e-05	14.0754	13.6703	13.8372	14.4737	15.1118	15.0718	13.3135	13.2642	13.4131	14.4761	14.4764	14.3515
sp|Q99523|SORT_HUMAN	SORT1	Sortilin OS=Homo sapiens OX=9606 GN=SORT1 PE=1 SV=3	2.84876	0.16109	3.39e-14	0.482622	1.08e-12	0.704924	13.1458	13.1259	13.9273	16.1402	16.3322	16.2728	13.8214	13.9038	14.0266	14.179	14.0388	14.0173
sp|Q92673|SORL_HUMAN	SORL1	Sortilin-related receptor OS=Homo sapiens OX=9606 GN=SORL1 PE=1 SV=2	1.95368	-0.169436	3.26e-08	0.279616	2e-07	0.536561	12.2905	12.0851	12.5661	14.4508	14.242	14.11	11.4696	11.4307	11.445	11.2388	11.4658	11.1323
sp|Q9Y5X2|SNX8_HUMAN	SNX8	Sorting nexin-8 OS=Homo sapiens OX=9606 GN=SNX8 PE=1 SV=1	1.76824	-0.163196	6.84e-07	0.384405	2.78e-06	0.630425	13.4646	13.9286	13.8536	15.6657	15.6284	15.2574	12.9728	13.0951	12.6465	12.9081	12.5269	12.7898
sp|Q9UNH6|SNX7_HUMAN	SNX7	Sorting nexin-7 OS=Homo sapiens OX=9606 GN=SNX7 PE=1 SV=1	1.47806	-0.932791	0.000435358	0.0100078	0.000845448	0.0674371	15.79	14.7456	15.5275	16.7659	16.9811	16.7503	15.3729	14.2016	14.6929	13.8163	13.6024	14.0504
sp|Q9UNH7|SNX6_HUMAN	SNX6	Sorting nexin-6 OS=Homo sapiens OX=9606 GN=SNX6 PE=1 SV=1	2.708	-0.217866	2.93e-11	0.0708859	4.35e-10	0.242056	14.0268	13.9115	14.3902	16.7871	16.8247	16.8407	13.9122	13.7861	13.8477	13.675	13.7089	13.5084
sp|Q9Y5X3|SNX5_HUMAN	SNX5	Sorting nexin-5 OS=Homo sapiens OX=9606 GN=SNX5 PE=1 SV=1	2.05958	-0.227918	1.06e-09	0.0719052	1.05e-08	0.244243	14.3551	14.1794	14.3418	16.1761	16.4169	16.462	14.764	14.6191	14.7032	14.4958	14.4773	14.4295
sp|O95219|SNX4_HUMAN	SNX4	Sorting nexin-4 OS=Homo sapiens OX=9606 GN=SNX4 PE=1 SV=1	2.1063	-0.123479	5.67e-15	0.438211	2.06e-13	0.66787	13.2507	13.5555	13.5594	15.5356	15.5211	15.6277	13.2195	13.265	13.3038	13.2225	13.049	13.1464
sp|Q86XE0|SNX32_HUMAN	SNX32	Sorting nexin-32 OS=Homo sapiens OX=9606 GN=SNX32 PE=1 SV=1	1.26532	0.096883	1.31e-06	0.495629	4.92e-06	0.715434	13.6515	13.5689	14.0258	15.0617	14.9076	15.0729	13.3302	13.0728	13.1075	13.3307	13.1958	13.2746
sp|Q5VWJ9|SNX30_HUMAN	SNX30	Sorting nexin-30 OS=Homo sapiens OX=9606 GN=SNX30 PE=1 SV=1	2.67245	-0.171286	9.76e-26	0.0629219	3.39e-23	0.222829	13.0634	13.0055	13.1618	15.6895	15.7578	15.8008	12.6745	12.6491	12.7751	12.4146	12.5085	12.6617
sp|O60493|SNX3_HUMAN	SNX3	Sorting nexin-3 OS=Homo sapiens OX=9606 GN=SNX3 PE=1 SV=3	2.39957	0.0322995	7.13e-14	0.870318	2.08e-12	0.937315	13.1373	13.3786	13.7576	15.7593	15.8431	15.8698	13.4321	13.1148	13.139	13.1786	13.1358	13.4683
sp|Q96L92|SNX27_HUMAN	SNX27	Sorting nexin-27 OS=Homo sapiens OX=9606 GN=SNX27 PE=1 SV=2	3.38094	-0.340118	1.26e-07	0.269861	6.45e-07	0.525463	10.6174	10.9598	11.7013	14.2915	14.5553	14.5746	10.1777	10.7067	11.3124	10.3821	10.3141	10.4802
sp|O60749|SNX2_HUMAN	SNX2	Sorting nexin-2 OS=Homo sapiens OX=9606 GN=SNX2 PE=1 SV=2	2.35461	-0.0864811	1.85e-10	0.456435	2.28e-09	0.680279	12.9972	13.2036	13.1967	15.2889	15.426	15.7464	13.4738	13.4287	13.4292	13.3952	13.3353	13.3418
sp|Q96RF0|SNX18_HUMAN	SNX18	Sorting nexin-18 OS=Homo sapiens OX=9606 GN=SNX18 PE=1 SV=2	2.02797	-0.349955	2.79e-06	0.168153	9.48e-06	0.403206	11.1258	12.1662	12.1257	13.8212	14.0664	13.6139	12.6132	12.72	12.6512	12.2849	12.4122	12.2374
sp|Q15036|SNX17_HUMAN	SNX17	Sorting nexin-17 OS=Homo sapiens OX=9606 GN=SNX17 PE=1 SV=1	2.3338	-0.495008	4.51e-07	0.0524606	1.94e-06	0.198586	12.6801	11.8848	12.9264	15.0205	14.8298	14.6425	13.6163	13.9331	13.583	13.2068	13.2837	13.157
sp|P57768|SNX16_HUMAN	SNX16	Sorting nexin-16 OS=Homo sapiens OX=9606 GN=SNX16 PE=1 SV=2	4.7518	1.38264	3.81e-08	0.00383408	2.28e-07	0.0324448	10.929	11.6374	12.5609	16.5442	16.2215	16.6169	0	12.202	11.7466	13.2484	13.5564	13.266
sp|Q9UMY4|SNX12_HUMAN	SNX12	Sorting nexin-12 OS=Homo sapiens OX=9606 GN=SNX12 PE=1 SV=4	2.30035	-0.0910146	1.47e-08	0.736412	1.03e-07	0.866753	16.1182	16.3081	16.3503	18.4984	18.4569	18.7223	16.6728	16.8047	16.674	16.5633	16.6161	16.699
sp|Q13596|SNX1_HUMAN	SNX1	Sorting nexin-1 OS=Homo sapiens OX=9606 GN=SNX1 PE=1 SV=3	3.29992	-0.371981	3.03e-08	0.361705	1.88e-07	0.608813	13.0188	12.8766	13.3799	15.8903	16.578	16.7068	14.5445	14.1135	14.3299	14.0364	13.9632	13.8723
sp|O95295|SNAPN_HUMAN	SNAPIN	SNARE-associated protein Snapin OS=Homo sapiens OX=9606 GN=SNAPIN PE=1 SV=1	0.703833	-0.303426	0.456669	0.745784	0.502785	0.872229	15.6322	12.9348	14.2547	12.5986	16.0706	16.264	13.1841	14.5952	13.6069	12.9226	14.2355	13.3179
sp|Q92581-2|SL9A6-2_HUMAN	SLC9A6	Isoform of Q92581, Isoform 2 of Sodium/hydrogen exchanger 6 OS=Homo sapiens OX=9606 GN=SLC9A6 PE=1 SV=2	1.60995	-0.217856	1.08e-10	0.141551	1.42e-09	0.366289	15.1583	15.2416	15.3807	16.7254	16.9273	16.9578	15.1315	15.0004	15.2322	14.9548	14.9283	14.8274
sp|P30825|SL7A1_HUMAN	SLC7A1	High affinity cationic amino acid transporter 1 OS=Homo sapiens OX=9606 GN=SLC7A1 PE=1 SV=1	1.63047	-0.220424	1.68e-09	0.201892	1.58e-08	0.446587	14.3824	14.3273	14.1616	15.9259	15.8661	15.9706	14.5536	14.1399	14.5396	14.2231	14.1559	14.1929
sp|P08195|4F2_HUMAN	SLC3A2	4F2 cell-surface antigen heavy chain OS=Homo sapiens OX=9606 GN=SLC3A2 PE=1 SV=3	2.06828	-0.324862	1.43e-08	0.0476344	1.01e-07	0.185628	15.6844	16.1011	16.3286	18.1428	18.076	18.1001	17.4224	17.3895	17.3401	17.0398	17.0766	17.061
sp|Q15758|AAAT_HUMAN	SLC1A5	Neutral amino acid transporter B(0) OS=Homo sapiens OX=9606 GN=SLC1A5 PE=1 SV=2	1.73943	-0.752253	1.01e-08	0.000946169	7.54e-08	0.011151	13.1322	12.828	13.0482	14.6437	14.8483	14.7347	14.6997	14.4818	14.685	13.8321	13.819	13.9587
sp|P53985|MOT1_HUMAN	SLC16A1	Monocarboxylate transporter 1 OS=Homo sapiens OX=9606 GN=SLC16A1 PE=1 SV=3	1.08359	-0.526208	0.000793287	0.0727923	0.00147087	0.245822	13.7155	13.7158	13.6709	14.7888	14.8094	14.7548	14.7887	14.8805	14.7365	14.1558	14.3916	14.2798
sp|Q9UHW9|S12A6_HUMAN	SLC12A6	Solute carrier family 12 member 6 OS=Homo sapiens OX=9606 GN=SLC12A6 PE=1 SV=2	0.864992	-0.243148	6.06e-07	0.0661008	2.49e-06	0.230675	14.6836	14.6414	14.6195	15.4863	15.5479	15.5054	14.4096	14.2011	14.3672	14.1525	14.0416	14.0543
sp|P49281-3|NRAM2-3_HUMAN	SLC11A2	Isoform of P49281, Isoform 3 of Natural resistance-associated macrophage protein 2 OS=Homo sapiens OX=9606 GN=SLC11A2 PE=1 SV=2	2.03308	0.971288	3.19e-08	5.25e-05	1.96e-07	0.000960287	12.913	12.3065	12.651	14.7502	14.5062	14.7133	13.1495	12.9636	12.966	14.1154	13.9611	13.9165
tr|F5H8L4|F5H8L4_HUMAN	SIDT2	Isoform of Q8NBJ9, SID1 transmembrane family member 2 OS=Homo sapiens OX=9606 GN=SIDT2 PE=1 SV=1	1.62768	0.957858	0.000204833	0.00882413	0.000424693	0.0615996	15.8034	15.8164	15.7337	16.4592	17.7702	18.0072	15.7621	15.852	16.0194	16.8426	16.8525	16.812
sp|O95562|SFT2B_HUMAN	SFT2D2	Vesicle transport protein SFT2B OS=Homo sapiens OX=9606 GN=SFT2D2 PE=1 SV=1	0.114089	-0.0371127	0.518895	0.832404	0.563831	0.918265	13.5259	13.4662	13.9461	13.6684	13.8377	13.7744	12.878	12.368	12.8938	12.6307	12.5937	12.8041
sp|Q6UXD5-5|SE6L2-5_HUMAN	SEZ6L2	Isoform of Q6UXD5, Isoform 5 of Seizure 6-like protein 2 OS=Homo sapiens OX=9606 GN=SEZ6L2 PE=1 SV=2	1.67215	-0.154858	9.77e-08	0.296677	5.12e-07	0.551485	13.0385	13.0057	13.5094	14.8817	14.8567	14.8317	13.4869	13.5244	13.6161	13.5181	13.2924	13.3523
sp|Q6UXD5|SE6L2_HUMAN	SEZ6L2	Seizure 6-like protein 2 OS=Homo sapiens OX=9606 GN=SEZ6L2 PE=1 SV=2	2.60691	-0.0988931	9.12e-10	0.504314	9.28e-09	0.721586	13.9563	13.9281	13.9469	16.8083	16.2237	16.6201	14.0733	13.597	13.8324	13.8096	13.7683	13.6282
sp|Q8NC51-3|PAIRB-3_HUMAN	SERBP1	Isoform of Q8NC51, Isoform 3 of Plasminogen activator inhibitor 1 RNA-binding protein OS=Homo sapiens OX=9606 GN=SERBP1 PE=1 SV=2	-1.53298	-0.270897	4.27e-06	0.175725	1.37e-05	0.413863	13.739	13.725	13.6872	11.8165	12.3641	12.3716	12.6373	12.7535	12.3304	12.5327	11.9927	12.383
sp|Q8NC51|PAIRB_HUMAN	SERBP1	Plasminogen activator inhibitor 1 RNA-binding protein OS=Homo sapiens OX=9606 GN=SERBP1 PE=1 SV=2	-1.39346	-0.423721	1.47e-06	0.0178914	5.43e-06	0.100157	16.4878	16.7289	16.3568	15.3333	15.1031	14.9567	15.2993	15.3055	14.9747	14.7611	14.7016	14.8457
sp|Q9C0C4|SEM4C_HUMAN	SEMA4C	Semaphorin-4C OS=Homo sapiens OX=9606 GN=SEMA4C PE=1 SV=2	1.6211	-0.199728	5.98e-13	0.173131	1.44e-11	0.410076	12.8826	12.8515	12.8436	14.4708	14.4507	14.5196	13.636	13.6404	13.5904	13.4245	13.3953	13.4478
sp|P61619|S61A1_HUMAN	SEC61A1	Protein transport protein Sec61 subunit alpha isoform 1 OS=Homo sapiens OX=9606 GN=SEC61A1 PE=1 SV=2	-0.337461	-0.237473	0.072562	0.19819	0.0957082	0.441754	13.9816	13.9217	14.0395	13.6925	13.6494	13.5884	15.9348	15.8223	15.6177	15.8015	15.4145	15.4464
sp|O75396|SC22B_HUMAN	SEC22B	Vesicle-trafficking protein SEC22b OS=Homo sapiens OX=9606 GN=SEC22B PE=1 SV=5	0.680322	0.065677	0.0301589	0.82519	0.0423913	0.915096	12.1156	12.2526	12.7349	12.8918	13.2231	13.0292	15.5529	14.9615	15.5463	15.5187	15.4289	15.3101
sp|O00560|SDCB1_HUMAN	SDCBP	Syntenin-1 OS=Homo sapiens OX=9606 GN=SDCBP PE=1 SV=1	1.01058	-0.237284	9.01e-06	0.227843	2.63e-05	0.475449	14.3548	14.5173	14.5289	15.5801	15.3782	15.4745	15.5126	15.3691	15.456	15.2256	15.1937	15.2065
sp|Q6P3W7|SCYL2_HUMAN	SCYL2	SCY1-like protein 2 OS=Homo sapiens OX=9606 GN=SCYL2 PE=1 SV=1	-0.733313	-0.0122298	5.33e-06	0.922076	1.64e-05	0.961495	13.5979	13.5475	13.5894	12.842	12.8596	12.8333	14.1559	13.9521	14.212	14.0247	13.9887	14.2699
sp|Q14160|SCRIB_HUMAN	SCRIB	Protein scribble homolog OS=Homo sapiens OX=9606 GN=SCRIB PE=1 SV=4	0.0301296	-0.320085	0.867263	0.0957531	0.886759	0.289748	13.5081	13.9354	13.6737	14.127	13.6398	13.4409	14.2585	14.4851	14.5121	14.0544	14.1023	14.1388
sp|Q9HB40|RISC_HUMAN	SCPEP1	Retinoid-inducible serine carboxypeptidase OS=Homo sapiens OX=9606 GN=SCPEP1 PE=1 SV=1	3.02	2.98998	3.89e-08	4.33e-08	2.31e-07	1.74e-06	12.8402	12.3147	13.1617	15.9182	15.6378	15.8206	13.1827	13.8649	13.9895	16.6946	16.7236	16.5888
sp|Q8WVM8|SCFD1_HUMAN	SCFD1	Sec1 family domain-containing protein 1 OS=Homo sapiens OX=9606 GN=SCFD1 PE=1 SV=4	-0.142258	0.116673	0.411566	0.499939	0.457802	0.718322	12.9127	13.1039	12.9329	12.9513	12.8022	12.7691	14.0464	13.8418	14.322	14.2905	14.2046	14.0651
sp|Q14108|SCRB2_HUMAN	SCARB2	Lysosome membrane protein 2 OS=Homo sapiens OX=9606 GN=SCARB2 PE=1 SV=2	2.68284	2.42685	2.33e-11	7.17e-11	3.57e-10	6.85e-09	13.7691	14.0992	14.17	16.716	16.6536	16.7172	14.2156	14.3882	14.5816	16.8671	16.8412	16.7577
sp|O14828|SCAM3_HUMAN	SCAMP3	Secretory carrier-associated membrane protein 3 OS=Homo sapiens OX=9606 GN=SCAMP3 PE=1 SV=3	-0.446058	-0.193656	0.00246315	0.165658	0.00420721	0.400147	15.0504	14.9636	14.8973	14.4844	14.5251	14.5637	13.8524	13.4946	13.7255	13.5207	13.4982	13.4726
sp|O15127|SCAM2_HUMAN	SCAMP2	Secretory carrier-associated membrane protein 2 OS=Homo sapiens OX=9606 GN=SCAMP2 PE=1 SV=2	0.724074	-0.262206	7.98e-05	0.0952095	0.000182369	0.288402	13.6935	14.0082	13.7728	14.6079	14.4425	14.5962	13.5265	13.459	13.6205	13.3113	13.2826	13.2255
tr|H3BUB6|H3BUB6_HUMAN	SCAMP2	Isoform of O15127, Secretory carrier-associated membrane protein (Fragment) OS=Homo sapiens OX=9606 GN=SCAMP2 PE=1 SV=1	0.509187	-0.0206642	0.00661177	0.895382	0.0104093	0.949529	13.9324	14.013	14.0441	14.4976	14.5163	14.5032	14.2317	13.5775	13.8157	13.8102	13.7575	13.9951
sp|O15126|SCAM1_HUMAN	SCAMP1	Secretory carrier-associated membrane protein 1 OS=Homo sapiens OX=9606 GN=SCAMP1 PE=1 SV=2	0.0857379	-0.212041	0.665268	0.287215	0.706787	0.544325	14.6035	14.3748	14.415	14.2066	14.6492	14.7946	13.7712	13.5846	13.802	13.5511	13.5539	13.4167
sp|P60903|S10AA_HUMAN	S100A10	Protein S100-A10 OS=Homo sapiens OX=9606 GN=S100A10 PE=1 SV=2	-1.34261	-0.330334	8.37e-07	0.0368099	3.33e-06	0.157811	17.3879	17.7534	17.3244	16.1835	16.2952	15.9593	15.5923	15.4064	15.4311	15.1345	15.174	15.1303
sp|Q7L099|RUFY3_HUMAN	RUFY3	Protein RUFY3 OS=Homo sapiens OX=9606 GN=RUFY3 PE=1 SV=1	0.163836	-0.114872	0.0537725	0.171708	0.0724349	0.408702	14.336	14.2339	14.297	14.3764	14.4092	14.5729	15.1995	15.2279	15.1494	15.1185	15.0207	15.093
sp|Q8WXA3|RUFY2_HUMAN	RUFY2	RUN and FYVE domain-containing protein 2 OS=Homo sapiens OX=9606 GN=RUFY2 PE=1 SV=3	-0.0294234	0.00410039	0.719107	0.959969	0.754634	0.981563	14.9421	14.9104	14.762	14.861	14.8162	14.849	13.4709	13.3495	13.5555	13.4323	13.4691	13.4868
sp|Q96T51|RUFY1_HUMAN	RUFY1	RUN and FYVE domain-containing protein 1 OS=Homo sapiens OX=9606 GN=RUFY1 PE=1 SV=2	0.516828	0.0021607	0.0126215	0.991377	0.0189387	0.994109	15.0952	15.0455	14.9691	15.5219	15.5688	15.5695	14.0852	13.8993	14.1091	14.1066	13.9267	14.0667
sp|Q9NQC3|RTN4_HUMAN	RTN4	Reticulon-4 OS=Homo sapiens OX=9606 GN=RTN4 PE=1 SV=2	0.383754	-0.18274	0.00411201	0.1616	0.00670592	0.393764	12.7847	12.9008	12.7849	13.1111	13.2241	13.2864	14.6935	14.6654	14.7161	14.585	14.4744	14.4674
sp|P62263|RS14_HUMAN	RPS14	40S ribosomal protein S14 OS=Homo sapiens OX=9606 GN=RPS14 PE=1 SV=3	-0.87413	0.0845607	0.000415464	0.64338	0.000811144	0.816425	14.1892	13.7901	13.8682	12.7109	13.3256	13.1886	11.6014	11.7371	11.8368	12.0218	11.7224	11.6847
sp|P04844|RPN2_HUMAN	RPN2	Dolichyl-diphosphooligosaccharide--protein glycosyltransferase subunit 2 OS=Homo sapiens OX=9606 GN=RPN2 PE=1 SV=3	-0.214336	-0.23886	0.0915816	0.0610677	0.118592	0.221105	13.0338	12.8423	13.2493	12.835	12.7638	12.8837	15.0109	14.9326	14.9727	14.8969	14.6938	14.6089
sp|P04843|RPN1_HUMAN	RPN1	Dolichyl-diphosphooligosaccharide--protein glycosyltransferase subunit 1 OS=Homo sapiens OX=9606 GN=RPN1 PE=1 SV=1	0.526104	-0.161218	0.00277247	0.336822	0.00466513	0.587976	13.4127	12.7914	13.324	13.6458	13.7053	13.7554	15.6656	15.5905	15.6579	15.5266	15.4723	15.4314
sp|P05388|RLA0_HUMAN	RPLP0	60S acidic ribosomal protein P0 OS=Homo sapiens OX=9606 GN=RPLP0 PE=1 SV=1	-0.896502	-0.170161	0.0620211	0.701774	0.0826664	0.848175	15.6613	14.3292	15.4252	13.2476	14.6667	14.8119	14.2504	15.1936	14.99	14.3988	14.7553	14.7695
sp|P18124|RL7_HUMAN	RPL7	60S ribosomal protein L7 OS=Homo sapiens OX=9606 GN=RPL7 PE=1 SV=1	-0.508992	-0.0129005	0.0107652	0.944603	0.0163556	0.973703	14.9687	15.0068	14.9167	14.3367	14.5309	14.4975	14.2973	14.4487	14.1805	14.1746	14.2926	14.4206
sp|P30050|RL12_HUMAN	RPL12	60S ribosomal protein L12 OS=Homo sapiens OX=9606 GN=RPL12 PE=1 SV=1	-0.833246	-0.0427796	0.000745722	0.843017	0.00138975	0.921526	17.5877	17.2804	17.5794	16.0593	16.9089	16.9796	17.344	17.2534	17.239	17.2439	17.1902	17.274
sp|Q9Y3C5|RNF11_HUMAN	RNF11	RING finger protein 11 OS=Homo sapiens OX=9606 GN=RNF11 PE=1 SV=1	2.06819	-0.0620974	6.48e-10	0.584453	6.94e-09	0.780337	13.2521	13.2745	13.2289	15.2779	15.316	15.3663	13.6033	13.7475	13.7996	13.6413	13.7953	13.5275
sp|Q00765|REEP5_HUMAN	REEP5	Receptor expression-enhancing protein 5 OS=Homo sapiens OX=9606 GN=REEP5 PE=1 SV=3	0.11538	-0.104427	0.349033	0.396112	0.396424	0.63918	13.2287	13.6178	13.705	13.7318	13.6303	13.5357	15.4627	15.4271	15.4789	15.4794	15.3359	15.2401
sp|P61224|RAP1B_HUMAN	RAP1B	Ras-related protein Rap-1b OS=Homo sapiens OX=9606 GN=RAP1B PE=1 SV=1	2.52395	-0.197938	1.02e-11	0.0553794	1.75e-10	0.206632	12.6756	13.0328	12.8331	15.3361	15.3186	15.4586	14.7453	14.9099	14.7575	14.5865	14.6503	14.5821
sp|P63000|RAC1_HUMAN	RAC1	Ras-related C3 botulinum toxin substrate 1 OS=Homo sapiens OX=9606 GN=RAC1 PE=1 SV=1	1.35645	-0.0738047	3.35e-05	0.78327	8.38e-05	0.895148	14.4887	14.7985	14.5885	16.0753	15.838	16.0318	14.8784	15.3343	15.281	14.8682	15.2125	15.1916
sp|Q9UJ41|RABX5_HUMAN	RABGEF1	Rab5 GDP/GTP exchange factor OS=Homo sapiens OX=9606 GN=RABGEF1 PE=1 SV=3	-0.764639	-0.93339	0.11774	0.0623784	0.149278	0.222529	16.1529	15.65	14.4659	14.6689	14.9024	14.4036	14.8629	16.016	15.4645	14.8722	14.9907	13.6804
sp|Q15276|RABE1_HUMAN	RABEP1	Rab GTPase-binding effector protein 1 OS=Homo sapiens OX=9606 GN=RABEP1 PE=1 SV=2	-0.203599	-0.217156	0.110421	0.0909896	0.140672	0.282572	14.7217	14.6266	14.4055	14.431	14.3489	14.363	13.8712	13.8078	13.7052	13.6164	13.4907	13.6256
sp|Q9NP90|RAB9B_HUMAN	RAB9B	Ras-related protein Rab-9B OS=Homo sapiens OX=9606 GN=RAB9B PE=1 SV=1	2.39076	0.509462	6.8e-09	0.00775957	5.38e-08	0.0563294	14.8164	15.183	14.6929	17.4117	17.2733	17.1796	15.931	15.6764	16.1311	16.3913	16.3439	16.5317
sp|Q92930|RAB8B_HUMAN	RAB8B	Ras-related protein Rab-8B OS=Homo sapiens OX=9606 GN=RAB8B PE=1 SV=2	0.408003	0.0873744	0.000577796	0.333603	0.00109503	0.58427	15.6303	15.8515	15.7592	16.1167	16.1275	16.2209	16.2457	16.058	16.3124	16.3727	16.2514	16.2541
sp|P61006|RAB8A_HUMAN	RAB8A	Ras-related protein Rab-8A OS=Homo sapiens OX=9606 GN=RAB8A PE=1 SV=1	0.864385	-0.367077	4.72e-05	0.0203641	0.000113904	0.109373	14.4694	14.3554	14.5841	15.5124	15.2254	15.2642	14.8844	14.5509	14.8542	14.4763	14.2588	14.4532
sp|P51149|RAB7A_HUMAN	RAB7A	Ras-related protein Rab-7a OS=Homo sapiens OX=9606 GN=RAB7A PE=1 SV=1	1.86033	0.355266	1.5e-15	0.0265164	6.07e-14	0.13027	16.0158	15.8984	16.006	18.011	17.8392	17.6509	17.086	16.7593	17.0813	17.3547	17.3259	17.3118
sp|P20340|RAB6A_HUMAN	RAB6A	Ras-related protein Rab-6A OS=Homo sapiens OX=9606 GN=RAB6A PE=1 SV=3	-0.0806655	-0.421422	0.474561	0.00247737	0.520516	0.0232633	14.415	14.6635	14.4655	14.433	14.3713	14.4977	16.3359	15.8806	16.0245	15.6393	15.6694	15.6682
sp|P51148|RAB5C_HUMAN	RAB5C	Ras-related protein Rab-5C OS=Homo sapiens OX=9606 GN=RAB5C PE=1 SV=2	1.45069	-0.116178	9.62e-09	0.264447	7.18e-08	0.519462	14.8629	14.9651	14.9632	16.233	16.4408	16.4695	15.6176	15.347	15.4383	15.5131	15.2456	15.2957
sp|P20339|RAB5A_HUMAN	RAB5A	Ras-related protein Rab-5A OS=Homo sapiens OX=9606 GN=RAB5A PE=1 SV=2	1.54633	0.0158804	2.6e-08	0.893195	1.66e-07	0.947883	13.9913	13.8383	13.8002	15.4493	15.5245	15.295	14.1305	13.9653	14.0432	14.1789	14.0192	13.9886
sp|P20338|RAB4A_HUMAN	RAB4A	Ras-related protein Rab-4A OS=Homo sapiens OX=9606 GN=RAB4A PE=1 SV=3	1.66216	-0.0297261	1.01e-07	0.837005	5.29e-07	0.919544	14.4662	14.346	14.7284	15.8728	16.2374	16.4169	14.615	14.406	14.5358	14.5676	14.5025	14.3975
sp|Q96E17|RAB3C_HUMAN	RAB3C	Ras-related protein Rab-3C OS=Homo sapiens OX=9606 GN=RAB3C PE=1 SV=1	-1.08794	-0.128094	2.56e-06	0.332172	8.85e-06	0.583557	17.4147	17.3674	17.5073	16.3392	16.3664	16.3199	15.1237	15.0933	15.0972	15.2187	14.7386	14.9727
sp|Q15286|RAB35_HUMAN	RAB35	Ras-related protein Rab-35 OS=Homo sapiens OX=9606 GN=RAB35 PE=1 SV=1	1.3528	0.00742507	2.39e-10	0.961271	2.88e-09	0.981563	13.8328	13.7227	14.076	15.1445	15.2144	15.3309	13.9339	13.8633	13.9345	13.9738	13.8031	13.9771
sp|P61019|RAB2A_HUMAN	RAB2A	Ras-related protein Rab-2A OS=Homo sapiens OX=9606 GN=RAB2A PE=1 SV=1	1.05941	0.428176	1.3e-07	0.0109409	6.59e-07	0.0717509	15.079	15.1483	14.9738	16.1511	16.1361	16.0922	14.844	14.5168	14.8983	15.2808	15.1002	15.1626
sp|Q969Q5|RAB24_HUMAN	RAB24	Ras-related protein Rab-24 OS=Homo sapiens OX=9606 GN=RAB24 PE=1 SV=1	-0.616228	-0.156577	0.000193159	0.196716	0.000403362	0.439816	14.8415	15.1354	14.8687	14.3883	14.3026	14.3059	14.6897	14.8785	14.741	14.6118	14.6089	14.6187
sp|Q9ULC3|RAB23_HUMAN	RAB23	Ras-related protein Rab-23 OS=Homo sapiens OX=9606 GN=RAB23 PE=1 SV=1	0.437709	-0.0940149	0.00888093	0.51215	0.0136352	0.727965	12.9862	12.9272	12.8815	13.5631	13.4766	13.0682	13.1623	13.0541	13.2248	13.1397	13.088	12.9315
sp|Q9UL26|RB22A_HUMAN	RAB22A	Ras-related protein Rab-22A OS=Homo sapiens OX=9606 GN=RAB22A PE=1 SV=2	2.43413	0.119079	9.87e-11	0.653881	1.33e-09	0.825433	13.2372	13.6892	13.8823	15.6242	16.1314	16.3555	14.1915	14.1235	14.2638	14.3867	14.2342	14.3152
sp|Q9H0U4|RAB1B_HUMAN	RAB1B	Ras-related protein Rab-1B OS=Homo sapiens OX=9606 GN=RAB1B PE=1 SV=1	-0.256239	0.199663	0.251997	0.366576	0.296748	0.614336	15.6876	15.5486	15.5452	14.9464	15.596	15.4702	16.3414	15.816	16.5772	16.581	16.5208	16.2318
sp|P62820|RAB1A_HUMAN	RAB1A	Ras-related protein Rab-1A OS=Homo sapiens OX=9606 GN=RAB1A PE=1 SV=3	-0.0769625	0.0785966	0.7822	0.777712	0.81147	0.891876	15.0771	14.8902	14.7136	14.7863	14.8243	14.8395	15.6836	15.1997	15.7308	15.74	15.5744	15.5353
sp|Q9NP72|RAB18_HUMAN	RAB18	Ras-related protein Rab-18 OS=Homo sapiens OX=9606 GN=RAB18 PE=1 SV=1	-0.455721	0.0812954	0.000149462	0.424966	0.000319914	0.66136	14.7062	14.7359	14.71	14.1404	14.2446	14.4	14.8046	14.5841	14.747	14.8027	14.7733	14.8036
sp|P61106|RAB14_HUMAN	RAB14	Ras-related protein Rab-14 OS=Homo sapiens OX=9606 GN=RAB14 PE=1 SV=4	0.955256	0.0199832	9.94e-10	0.872575	1e-08	0.93764	15.3224	15.1506	15.3795	16.0667	16.365	16.2866	14.9599	14.686	14.8967	14.9456	14.8508	14.8062
sp|Q6IQ22|RAB12_HUMAN	RAB12	Ras-related protein Rab-12 OS=Homo sapiens OX=9606 GN=RAB12 PE=1 SV=3	0.494441	0.88616	0.00337961	3.23e-05	0.00560892	0.000638088	15.0618	15.1407	15.3461	15.7204	15.5703	15.7414	14.4309	14.0942	14.4652	15.3034	15.2221	15.1231
sp|Q9BXF6|RFIP5_HUMAN	RAB11FIP5	Rab11 family-interacting protein 5 OS=Homo sapiens OX=9606 GN=RAB11FIP5 PE=1 SV=1	-0.468715	1.16127	0.00752776	2.46e-07	0.0117309	8.23e-06	13.8524	13.6585	13.9903	13.4902	13.2597	13.3453	13.7748	13.6165	13.65	14.8352	14.9335	14.7564
sp|Q7L804|RFIP2_HUMAN	RAB11FIP2	Rab11 family-interacting protein 2 OS=Homo sapiens OX=9606 GN=RAB11FIP2 PE=1 SV=1	-0.0350658	1.05851	0.751972	1.91e-09	0.783461	1.24e-07	14.3673	14.334	14.1585	14.1467	14.2909	14.3169	13.4616	13.5084	13.6493	14.6196	14.6721	14.5031
sp|Q15907|RB11B_HUMAN	RAB11B	Ras-related protein Rab-11B OS=Homo sapiens OX=9606 GN=RAB11B PE=1 SV=4	0.115747	-0.104281	0.403091	0.449942	0.450095	0.674291	16.3169	16.1645	16.0208	16.3944	16.2074	16.2477	17.0245	16.6146	16.907	16.7533	16.7536	16.7264
sp|P61026|RAB10_HUMAN	RAB10	Ras-related protein Rab-10 OS=Homo sapiens OX=9606 GN=RAB10 PE=1 SV=1	0.359011	-0.0184692	0.00951354	0.875599	0.0145375	0.939553	14.2104	14.4746	14.4207	14.6751	14.78	14.7276	14.4455	14.0479	14.4079	14.3978	14.2483	14.1998
sp|Q9H3S7|PTN23_HUMAN	PTPN23	Tyrosine-protein phosphatase non-receptor type 23 OS=Homo sapiens OX=9606 GN=PTPN23 PE=1 SV=1	0.8239	-0.0830154	1.29e-05	0.477338	3.6e-05	0.700369	13.9212	14.0967	13.8544	14.7882	14.6619	14.8938	14.2275	14.2069	14.1224	14.0833	14.0537	14.1708
sp|P07602|SAP_HUMAN	PSAP	Prosaposin OS=Homo sapiens OX=9606 GN=PSAP PE=1 SV=2	2.38868	1.3859	6.98e-14	7.23e-07	2.05e-12	2.22e-05	14.3688	14.4083	14.7385	16.9013	16.8384	16.9419	14.2583	14.3336	14.5169	15.7735	15.7435	15.7495
sp|Q13131|AAPK1_HUMAN	PRKAA1	5'-AMP-activated protein kinase catalytic subunit alpha-1 OS=Homo sapiens OX=9606 GN=PRKAA1 PE=1 SV=4	-0.341048	-0.0276359	0.0615768	0.869532	0.0821118	0.937137	13.0598	13.4425	12.8662	12.6286	12.9521	12.7646	14.2423	14.0584	13.8915	13.9121	14.0415	14.1556
sp|Q06830|PRDX1_HUMAN	PRDX1	Peroxiredoxin-1 OS=Homo sapiens OX=9606 GN=PRDX1 PE=1 SV=1	0.207465	-0.378426	0.163804	0.0195674	0.202908	0.10727	15.7344	15.8588	15.5945	16.0003	15.8564	15.9534	16.5642	16.9454	16.4132	16.0864	16.2659	16.4352
sp|P50897|PPT1_HUMAN	PPT1	Palmitoyl-protein thioesterase 1 OS=Homo sapiens OX=9606 GN=PPT1 PE=1 SV=1	1.84439	2.47268	2.74e-13	2.99e-19	7e-12	2.9e-16	14.2903	14.4019	13.5895	15.5497	15.3958	15.7021	13.4487	13.8187	13.8672	16.1705	16.237	16.1451
sp|P62136|PP1A_HUMAN	PPP1CA	Serine/threonine-protein phosphatase PP1-alpha catalytic subunit OS=Homo sapiens OX=9606 GN=PPP1CA PE=1 SV=1	-0.721882	-0.156326	8.48e-06	0.126393	2.48e-05	0.344182	15.0811	15.203	14.9958	14.5217	14.4065	14.186	14.4826	14.608	14.5027	14.3975	14.3013	14.4257
sp|P23284|PPIB_HUMAN	PPIB	Peptidyl-prolyl cis-trans isomerase B OS=Homo sapiens OX=9606 GN=PPIB PE=1 SV=2	0.00973925	0.0809919	0.902031	0.309731	0.917854	0.563748	15.9146	16.0009	15.9208	16.0319	15.9505	15.8832	16.6366	16.497	16.6687	16.7427	16.7125	16.5901
sp|P16435|NCPR_HUMAN	POR	NADPH--cytochrome P450 reductase OS=Homo sapiens OX=9606 GN=POR PE=1 SV=2	0.359778	-0.0546809	0.0492291	0.744101	0.0666849	0.87105	13.1787	12.7313	13.3979	13.5126	13.2784	13.5962	14.6819	14.6201	14.6511	14.7208	14.5295	14.5387
sp|O00592|PODXL_HUMAN	PODXL	Podocalyxin OS=Homo sapiens OX=9606 GN=PODXL PE=1 SV=2	2.16559	-0.0403667	2.46e-07	0.843769	1.13e-06	0.922001	12.9793	13.4796	13.2436	15.2891	15.1147	15.7956	14.5971	14.089	14.3187	14.412	14.3159	14.1558
sp|O75051|PLXA2_HUMAN	PLXNA2	Plexin-A2 OS=Homo sapiens OX=9606 GN=PLXNA2 PE=1 SV=4	3.08153	0.217061	2.93e-09	0.273189	2.64e-08	0.52911	10.9027	11.2657	11.4037	14.126	14.2181	14.4727	12.3497	12.8951	12.5932	12.5626	13.0187	12.9078
sp|Q9UIW2|PLXA1_HUMAN	PLXNA1	Plexin-A1 OS=Homo sapiens OX=9606 GN=PLXNA1 PE=1 SV=3	1.74023	-0.199505	1.44e-09	0.350904	1.39e-08	0.600431	12.2268	12.4341	12.6334	14.1756	14.1497	14.1897	13.3133	13.5253	13.3388	13.1048	13.308	13.1662
sp|Q99570|PI3R4_HUMAN	PIK3R4	Phosphoinositide 3-kinase regulatory subunit 4 OS=Homo sapiens OX=9606 GN=PIK3R4 PE=1 SV=3	1.91231	0.295723	3.8e-08	0.0704583	2.28e-07	0.241015	12.3837	12.8812	12.4375	14.4955	14.4591	14.4847	13.7356	13.6581	13.538	14.0701	14.0043	13.7445
sp|Q9BTU6|P4K2A_HUMAN	PI4K2A	Phosphatidylinositol 4-kinase type 2-alpha OS=Homo sapiens OX=9606 GN=PI4K2A PE=1 SV=1	1.41323	0.878142	2.12e-14	1.53e-08	7.02e-13	7.43e-07	14.1882	14.3172	14.4857	15.5294	15.7987	15.9027	13.4069	13.295	13.5664	14.3336	14.3426	14.2265
sp|Q15084|PDIA6_HUMAN	PDIA6	Protein disulfide-isomerase A6 OS=Homo sapiens OX=9606 GN=PDIA6 PE=1 SV=1	1.48031	-0.269125	1.65e-05	0.22215	4.5e-05	0.468717	10.4937	9.69171	10.6144	11.739	11.6328	11.8691	14.1404	14.0363	14.3579	13.992	13.8548	13.8803
sp|P30101|PDIA3_HUMAN	PDIA3	Protein disulfide-isomerase A3 OS=Homo sapiens OX=9606 GN=PDIA3 PE=1 SV=4	0.147294	0.0210555	0.202675	0.850173	0.244808	0.925529	13.7637	14.176	14.1988	14.2468	14.0923	14.2413	15.6235	15.4204	15.5212	15.6286	15.5399	15.4598
tr|H7BZJ3|H7BZJ3_HUMAN	PDIA3	Isoform of P30101, Protein disulfide-isomerase A3 (Fragment) OS=Homo sapiens OX=9606 GN=PDIA3 PE=1 SV=1	1.12182	0.0283022	6.19e-06	0.84618	1.88e-05	0.923596	18.3819	18.2181	18.4212	19.272	19.3533	19.7614	21.4471	21.2431	21.3482	21.487	21.3011	21.3352
sp|Q8WUM4|PDC6I_HUMAN	PDCD6IP	Programmed cell death 6-interacting protein OS=Homo sapiens OX=9606 GN=PDCD6IP PE=1 SV=1	0.450938	-0.332375	3.89e-06	0.000275451	1.26e-05	0.00413318	13.296	13.4971	13.4089	13.9358	13.8097	13.8094	14.9458	15.0119	14.9902	14.6431	14.6138	14.6939
sp|Q86VP3|PACS2_HUMAN	PACS2	Phosphofurin acidic cluster sorting protein 2 OS=Homo sapiens OX=9606 GN=PACS2 PE=1 SV=3	-0.247288	0.152199	0.201233	0.420958	0.243471	0.659886	13.8451	14.4208	13.7118	13.9108	13.5811	13.7439	13.8042	14.0014	13.7696	13.8868	13.9521	14.1929
sp|Q9H813|PACC1_HUMAN	PACC1	Proton-activated chloride channel OS=Homo sapiens OX=9606 GN=PACC1 PE=1 SV=1	1.89104	-0.160762	9.11e-07	0.434436	3.59e-06	0.666026	14.4291	14.2081	14.8043	15.9274	16.4828	16.7043	14.4911	14.4279	14.4213	14.3725	14.3135	14.1719
sp|P07237|PDIA1_HUMAN	P4HB	Protein disulfide-isomerase OS=Homo sapiens OX=9606 GN=P4HB PE=1 SV=3	0.106828	-0.0478268	0.201317	0.564388	0.243471	0.764384	15.2318	15.2905	15.4032	15.42	15.354	15.4719	16.931	16.7009	16.7614	16.8183	16.7481	16.6833
sp|Q01968|OCRL_HUMAN	OCRL	Inositol polyphosphate 5-phosphatase OCRL OS=Homo sapiens OX=9606 GN=OCRL PE=1 SV=3	-0.196431	-0.0929904	0.259397	0.585053	0.303987	0.780337	12.9316	13.438	13.1915	13.0486	12.7116	13.2115	13.2113	13.2675	13.3322	13.2874	12.9847	13.2599
sp|Q16288|NTRK3_HUMAN	NTRK3	NT-3 growth factor receptor OS=Homo sapiens OX=9606 GN=NTRK3 PE=1 SV=2	1.41127	0.255217	4.92e-05	0.374745	0.000118427	0.62159	13.2052	13.3495	13.6065	14.5219	14.8463	15.0267	13.2111	12.5141	13.1907	13.4019	13.1683	13.1114
sp|P46459|NSF_HUMAN	NSF	Vesicle-fusing ATPase OS=Homo sapiens OX=9606 GN=NSF PE=1 SV=3	1.57921	0.471555	4.36e-08	0.00274895	2.55e-07	0.0250853	14.8836	14.8486	14.9036	16.231	16.5312	16.6112	14.8623	14.5099	14.856	15.266	15.274	15.1028
sp|Q9Y639|NPTN_HUMAN	NPTN	Neuroplastin OS=Homo sapiens OX=9606 GN=NPTN PE=1 SV=2	0.553037	-0.260952	6.7e-09	0.00155927	5.33e-08	0.0163275	14.5787	14.616	14.7419	15.265	15.1454	15.1854	15.1436	15.1082	15.1951	14.7481	14.9429	14.9731
sp|O15118|NPC1_HUMAN	NPC1	NPC intracellular cholesterol transporter 1 OS=Homo sapiens OX=9606 GN=NPC1 PE=1 SV=2	2.4364	2.413	5.29e-15	6.48e-15	1.95e-13	1.26e-12	12.1515	12.3801	12.6107	14.8884	14.6967	14.8664	12.208	12.4898	12.5232	14.8945	14.8522	14.7135
sp|Q92542|NICA_HUMAN	NCSTN	Nicastrin OS=Homo sapiens OX=9606 GN=NCSTN PE=1 SV=2	2.42612	1.18358	2.03e-10	4.75e-07	2.48e-09	1.5e-05	13.417	13.4865	13.8215	16.0445	15.9787	15.9801	14.1188	13.7693	14.1114	15.1861	15.2423	15.1218
sp|Q99747|SNAG_HUMAN	NAPG	Gamma-soluble NSF attachment protein OS=Homo sapiens OX=9606 GN=NAPG PE=1 SV=1	1.85363	0.610372	4.76e-14	1.67e-05	1.44e-12	0.000358211	14.6542	14.6921	14.7454	16.4817	16.5241	16.6466	14.4751	14.3571	14.4838	15.0687	15.0681	15.0103
sp|Q9H115|SNAB_HUMAN	NAPB	Beta-soluble NSF attachment protein OS=Homo sapiens OX=9606 GN=NAPB PE=1 SV=2	1.57303	0.271989	1.42e-11	0.093003	2.34e-10	0.286186	14.1345	14.3302	14.3514	15.6217	15.8922	16.0213	14.3555	14.2447	14.3487	14.5853	14.6359	14.5436
sp|P54920|SNAA_HUMAN	NAPA	Alpha-soluble NSF attachment protein OS=Homo sapiens OX=9606 GN=NAPA PE=1 SV=3	1.32638	0.410314	7.4e-11	0.00663534	1.02e-09	0.050432	15.4087	15.4776	15.555	16.7798	16.8069	16.8337	15.4252	15.3002	15.5436	15.8572	15.8868	15.756
sp|P17050|NAGAB_HUMAN	NAGA	Alpha-N-acetylgalactosaminidase OS=Homo sapiens OX=9606 GN=NAGA PE=1 SV=2	0.863039	1.22244	0.00379592	0.00010233	0.0062148	0.00180535	12.9955	13.0276	13.1498	13.8956	13.8676	13.9987	12.9348	12.8797	13.2224	14.1949	14.2678	14.2416
sp|Q9Y4I1|MYO5A_HUMAN	MYO5A	Unconventional myosin-Va OS=Homo sapiens OX=9606 GN=MYO5A PE=1 SV=2	-0.649175	-0.212258	0.00360331	0.256752	0.00594627	0.511206	14.9755	14.994	14.9881	14.4489	14.2622	14.2988	13.7557	13.9983	13.4969	13.5765	13.4548	13.5829
sp|P35579|MYH9_HUMAN	MYH9	Myosin-9 OS=Homo sapiens OX=9606 GN=MYH9 PE=1 SV=4	-0.751305	-0.304338	5.69e-06	0.00790375	1.74e-05	0.0568094	15.1118	15.1752	15.005	14.4428	14.2537	14.3416	14.527	14.742	14.5165	14.2001	14.2861	14.3862
sp|P26038|MOES_HUMAN	MSN	Moesin OS=Homo sapiens OX=9606 GN=MSN PE=1 SV=3	0.104484	-0.458383	0.423959	0.0011654	0.47015	0.0130984	13.9368	14.2601	13.951	14.2166	14.1099	14.1348	15.3999	15.6664	15.3737	14.876	15.0366	15.1523
sp|Q7L1V2|MON1B_HUMAN	MON1B	Vacuolar fusion protein MON1 homolog B OS=Homo sapiens OX=9606 GN=MON1B PE=1 SV=1	1.32087	0.161673	9.97e-07	0.271249	3.85e-06	0.526756	13.833	14.3341	14.1094	15.5114	15.418	15.3097	14.9027	14.7319	14.63	14.8894	14.8963	14.9639
sp|Q8N3F8|MILK1_HUMAN	MICALL1	MICAL-like protein 1 OS=Homo sapiens OX=9606 GN=MICALL1 PE=1 SV=2	-0.55383	-0.213225	0.00241649	0.162647	0.00413789	0.395543	14.5276	14.4052	14.6718	13.8088	14.1286	14.0057	14.7275	15.1375	14.8995	14.6108	14.6688	14.8452
sp|P20645|MPRD_HUMAN	M6PR	Cation-dependent mannose-6-phosphate receptor OS=Homo sapiens OX=9606 GN=M6PR PE=1 SV=1	1.39519	0.182777	1.7e-05	0.372771	4.6e-05	0.620077	13.0384	12.7309	12.8152	13.7047	14.4639	14.6014	12.1695	11.8267	12.0642	12.196	12.2057	12.207
sp|Q96AG4|LRC59_HUMAN	LRRC59	Leucine-rich repeat-containing protein 59 OS=Homo sapiens OX=9606 GN=LRRC59 PE=1 SV=1	0.386134	-0.216681	0.0262965	0.179073	0.0372537	0.417326	11.5485	11.3508	11.8765	11.771	12.0724	12.0908	13.9072	13.8216	13.6959	13.6676	13.4891	13.618
sp|Q07954|LRP1_HUMAN	LRP1	Prolow-density lipoprotein receptor-related protein 1 OS=Homo sapiens OX=9606 GN=LRP1 PE=1 SV=2	2.53241	0.0178242	2.55e-10	0.885647	3.04e-09	0.94402	13.1781	13.3035	13.9701	15.7888	15.9778	15.8903	13.7435	13.3716	13.6889	13.5943	13.6276	13.6356
sp|Q9UIQ6|LCAP_HUMAN	LNPEP	Leucyl-cystinyl aminopeptidase OS=Homo sapiens OX=9606 GN=LNPEP PE=1 SV=3	2.2865	-0.0520604	3.8e-10	0.662613	4.32e-09	0.830692	13.9603	14.2166	14.4171	16.5244	16.4454	16.4837	13.8233	13.5613	13.723	13.6872	13.7387	13.5255
sp|Q12907|LMAN2_HUMAN	LMAN2	Vesicular integral-membrane protein VIP36 OS=Homo sapiens OX=9606 GN=LMAN2 PE=1 SV=1	-0.207206	0.0542792	0.156227	0.706358	0.194432	0.848971	14.6127	14.3777	14.6066	14.2574	14.371	14.347	16.591	16.1109	16.4201	16.6245	16.3598	16.3005
sp|P38571|LICH_HUMAN	LIPA	Lysosomal acid lipase/cholesteryl ester hydrolase OS=Homo sapiens OX=9606 GN=LIPA PE=1 SV=2	1.22806	2.02886	0.000173506	1.58e-06	0.000365731	4.58e-05	14.0601	14.91	14.8415	15.9657	15.6002	15.9298	14.2519	13.8847	14.492	16.2275	16.2731	16.2146
sp|Q08380|LG3BP_HUMAN	LGALS3BP	Galectin-3-binding protein OS=Homo sapiens OX=9606 GN=LGALS3BP PE=1 SV=1	2.42882	1.20558	0.000115901	0.036504	0.000253293	0.156962	12.5751	13.9469	13.2457	14.2561	15.5651	16.0018	15.3743	13.754	13.9152	14.3845	16.0631	14.8557
sp|P01130|LDLR_HUMAN	LDLR	Low-density lipoprotein receptor OS=Homo sapiens OX=9606 GN=LDLR PE=1 SV=1	1.34604	-0.0720557	1.2e-09	0.658955	1.18e-08	0.828246	14.9774	15.068	14.8807	16.5233	16.2203	16.2206	14.4988	14.3031	14.3896	14.4207	14.2836	14.271
sp|Q9UHA4|LTOR3_HUMAN	LAMTOR3	Ragulator complex protein LAMTOR3 OS=Homo sapiens OX=9606 GN=LAMTOR3 PE=1 SV=1	1.97702	2.07784	0.000177957	9.54e-05	0.000374573	0.00170316	14.9613	15.1454	15.3542	17.906	16.1607	17.3252	14.1422	14.1892	14.2286	16.5285	16.0623	16.2028
sp|Q9Y2Q5|LTOR2_HUMAN	LAMTOR2	Ragulator complex protein LAMTOR2 OS=Homo sapiens OX=9606 GN=LAMTOR2 PE=1 SV=1	2.89597	2.78446	1.17e-11	2.53e-11	1.94e-10	2.54e-09	14.2182	14.1672	14.8079	17.459	17.1244	17.2978	13.305	13.6224	14.1057	16.4425	16.5178	16.4262
sp|Q6IAA8|LTOR1_HUMAN	LAMTOR1	Ragulator complex protein LAMTOR1 OS=Homo sapiens OX=9606 GN=LAMTOR1 PE=1 SV=2	0.83481	1.15571	1.05e-05	7.67e-08	2.98e-05	2.82e-06	12.8747	12.9292	13.0683	13.816	13.7399	13.8207	12.1266	12.1892	12.5508	13.4836	13.444	13.4062
sp|P13473-2|LAMP2-2_HUMAN	LAMP2	Isoform of P13473, Isoform LAMP-2B of Lysosome-associated membrane glycoprotein 2 OS=Homo sapiens OX=9606 GN=LAMP2 PE=1 SV=2	1.64336	1.85761	8.65e-05	1.39e-05	0.000194997	0.000306742	13.4163	13.4904	13.582	14.7301	15.195	15.4938	12.6269	12.4681	12.6493	14.3093	14.557	14.4508
sp|P11279|LAMP1_HUMAN	LAMP1	Lysosome-associated membrane glycoprotein 1 OS=Homo sapiens OX=9606 GN=LAMP1 PE=1 SV=3	2.06474	1.95109	1.28e-06	3.34e-06	4.8e-06	8.46e-05	14.4313	14.5304	14.868	16.6441	16.6225	16.7574	13.9704	13.9844	14.2554	16.0777	16.0619	15.9238
sp|Q96L93|KI16B_HUMAN	KIF16B	Kinesin-like protein KIF16B OS=Homo sapiens OX=9606 GN=KIF16B PE=1 SV=2	2.37007	0.433659	2.34e-11	0.0818722	3.57e-10	0.265106	13.0511	13.1243	13.0819	15.4854	15.3649	15.5173	12.9761	12.6201	12.8909	13.2334	13.2976	13.2569
sp|Q9ULH0|KDIS_HUMAN	KIDINS220	Kinase D-interacting substrate of 220 kDa OS=Homo sapiens OX=9606 GN=KIDINS220 PE=1 SV=3	1.60741	0.0990356	4.77e-19	0.358789	3.66e-17	0.606876	13.0278	12.9414	13.2698	14.7465	14.647	14.6679	12.7786	12.652	12.8875	12.9342	12.8316	12.8494
sp|Q15811|ITSN1_HUMAN	ITSN1	Intersectin-1 OS=Homo sapiens OX=9606 GN=ITSN1 PE=1 SV=3	0.321106	-0.0729392	0.0156163	0.531746	0.0230057	0.741303	13.9214	14.1188	13.9538	14.3135	14.3857	14.258	14.6445	14.7853	14.5389	14.5306	14.5504	14.6689
sp|P05556|ITB1_HUMAN	ITGB1	Integrin beta-1 OS=Homo sapiens OX=9606 GN=ITGB1 PE=1 SV=2	1.28762	-0.0767099	8.48e-11	0.503854	1.15e-09	0.721586	14.2649	14.1605	14.2432	15.4081	15.528	15.5953	14.6072	14.5103	14.7908	14.6244	14.5251	14.5287
sp|P08648|ITA5_HUMAN	ITGA5	Integrin alpha-5 OS=Homo sapiens OX=9606 GN=ITGA5 PE=1 SV=2	1.12159	-0.326474	4.58e-07	0.0124045	1.97e-06	0.0782088	13.6704	13.7624	13.9314	14.8895	14.8543	14.9852	14.3305	14.3082	14.361	13.9237	13.9991	14.0974
sp|P26006|ITA3_HUMAN	ITGA3	Integrin alpha-3 OS=Homo sapiens OX=9606 GN=ITGA3 PE=1 SV=5	1.04274	-0.464256	0.000525257	0.0562496	0.00100461	0.208589	15.338	15.3071	15.4793	16.5351	16.4707	16.2468	15.6905	15.296	16.3425	15.4041	15.3987	15.1334
sp|Q8TB96|TIP_HUMAN	ITFG1	T-cell immunomodulatory protein OS=Homo sapiens OX=9606 GN=ITFG1 PE=1 SV=1	1.20851	-0.106645	1.28e-05	0.532341	3.58e-05	0.741303	15.6187	15.7403	15.4721	16.9939	16.7441	16.7186	15.9328	15.3762	15.4404	15.5577	15.2867	15.5851
sp|P53990|IST1_HUMAN	IST1	IST1 homolog OS=Homo sapiens OX=9606 GN=IST1 PE=1 SV=1	1.57074	-0.0294919	3.36e-07	0.905922	1.5e-06	0.955337	15.3359	15.6421	15.6913	17.2475	17.031	17.103	16.3393	16.1509	16.1004	16.1523	16.0601	16.2897
sp|P11717|MPRI_HUMAN	IGF2R	Cation-independent mannose-6-phosphate receptor OS=Homo sapiens OX=9606 GN=IGF2R PE=1 SV=3	1.89474	0.0761967	1.57e-08	0.584167	1.1e-07	0.780337	14.2775	14.1606	14.1956	16.0167	16.0863	16.215	13.8867	13.3898	13.8446	13.8626	13.8602	13.6269
sp|Q9Y4L1|HYOU1_HUMAN	HYOU1	Hypoxia up-regulated protein 1 OS=Homo sapiens OX=9606 GN=HYOU1 PE=1 SV=1	0.402628	0.00659099	0.000181249	0.946974	0.00038047	0.974767	14.5785	14.4321	14.5191	14.9394	14.8555	14.9427	16.3572	16.1333	16.2516	16.3213	16.2754	16.1651
tr|A0A494C039|A0A494C039_HUMAN	HYOU1	Isoform of Q9Y4L1, Hypoxia up-regulated protein 1 OS=Homo sapiens OX=9606 GN=HYOU1 PE=1 SV=1	0.0680449	0.145794	0.634671	0.317243	0.677494	0.568305	12.536	12.5478	12.776	12.5685	12.6767	12.8186	14.3753	13.9369	14.0891	14.2955	14.3667	14.1765
sp|P11142|HSP7C_HUMAN	HSPA8	Heat shock cognate 71 kDa protein OS=Homo sapiens OX=9606 GN=HSPA8 PE=1 SV=1	-0.645991	-0.249335	4.43e-11	0.00341971	6.44e-10	0.0295394	15.8933	16.022	15.8729	15.2559	15.2736	15.3208	15.9957	15.9347	15.8832	15.7188	15.6254	15.7214
sp|P11021|BIP_HUMAN	HSPA5	Endoplasmic reticulum chaperone BiP OS=Homo sapiens OX=9606 GN=HSPA5 PE=1 SV=2	0.128304	-0.079867	0.406001	0.604401	0.452823	0.792171	14.4948	14.7845	14.4282	14.6811	14.7256	14.6858	16.1003	15.9819	16.0747	16.0275	15.9475	15.9423
sp|P14625|ENPL_HUMAN	HSP90B1	Endoplasmin OS=Homo sapiens OX=9606 GN=HSP90B1 PE=1 SV=1	0.264497	0.0325794	0.0168724	0.762646	0.0247433	0.884134	14.7764	14.5632	14.6557	14.9692	14.8907	14.9289	16.5006	16.2917	16.42	16.505	16.4485	16.3565
sp|P08238|HS90B_HUMAN	HSP90AB1	Heat shock protein HSP 90-beta OS=Homo sapiens OX=9606 GN=HSP90AB1 PE=1 SV=4	-0.812979	-0.315834	2.25e-05	0.0212254	5.88e-05	0.112169	16.1407	16.3774	15.946	15.3551	15.3316	15.3385	15.9764	16.2361	16.0144	15.6612	15.7206	15.8977
sp|P30519|HMOX2_HUMAN	HMOX2	Heme oxygenase 2 OS=Homo sapiens OX=9606 GN=HMOX2 PE=1 SV=2	-0.252579	-0.12431	0.222543	0.537963	0.265066	0.745218	12.8799	13.0588	12.2849	12.7106	12.288	12.4672	14.2531	13.9103	13.9359	13.9805	13.8042	13.9415
sp|O14964|HGS_HUMAN	HGS	Hepatocyte growth factor-regulated tyrosine kinase substrate OS=Homo sapiens OX=9606 GN=HGS PE=1 SV=1	2.55579	-0.0350825	5.97e-24	0.783535	1.22e-21	0.895148	12.9844	13.3353	13.3096	15.4984	15.9763	15.822	12.8408	12.7865	12.8525	12.8031	12.764	12.8074
sp|P34947|GRK5_HUMAN	GRK5	G protein-coupled receptor kinase 5 OS=Homo sapiens OX=9606 GN=GRK5 PE=1 SV=1	-0.138666	-0.129852	0.371626	0.401762	0.419629	0.644064	11.7235	12.155	11.9739	12.009	11.6651	11.7623	13.4343	13.5241	13.5367	13.1831	13.3638	13.5587
sp|Q4V328|GRAP1_HUMAN	GRIPAP1	GRIP1-associated protein 1 OS=Homo sapiens OX=9606 GN=GRIPAP1 PE=1 SV=2	-0.390888	-0.262392	0.000507278	0.0078549	0.000974711	0.056598	13.9076	13.9392	13.8141	13.5099	13.4059	13.5724	13.9346	13.9281	13.8642	13.6101	13.568	13.7616
sp|P62993|GRB2_HUMAN	GRB2	Growth factor receptor-bound protein 2 OS=Homo sapiens OX=9606 GN=GRB2 PE=1 SV=1	1.22318	-0.166271	4.11e-07	0.188269	1.8e-06	0.429623	14.0615	13.8107	14.0993	15.1564	15.15	15.3346	14.5133	14.611	14.5066	14.3489	14.3029	14.4801
sp|Q9NQ84|GPC5C_HUMAN	GPRC5C	G-protein coupled receptor family C group 5 member C OS=Homo sapiens OX=9606 GN=GPRC5C PE=1 SV=2	0.859173	-0.125045	1.81e-05	0.472067	4.85e-05	0.696144	13.5335	13.4363	13.6276	14.4866	14.2769	14.4115	12.5644	12.3626	12.65	12.2914	12.4236	12.487
sp|P17174|AATC_HUMAN	GOT1	Aspartate aminotransferase, cytoplasmic OS=Homo sapiens OX=9606 GN=GOT1 PE=1 SV=3	0.978636	-0.00316357	4.77e-06	0.979616	1.5e-05	0.988102	12.9356	12.8959	13.1827	13.8702	14.0043	14.0756	13.8217	14.0184	13.9151	13.8207	13.9914	13.9336
sp|P62873|GBB1_HUMAN	GNB1	Guanine nucleotide-binding protein G(I)/G(S)/G(T) subunit beta-1 OS=Homo sapiens OX=9606 GN=GNB1 PE=1 SV=3	1.42895	-0.157543	3.94e-05	0.489941	9.69e-05	0.710623	13.3696	13.6051	13.7365	14.3313	15.1737	15.2588	14.5219	14.9655	14.9654	14.5457	14.7388	14.6957
sp|Q5JWF2|GNAS1_HUMAN	GNAS	Guanine nucleotide-binding protein G(s) subunit alpha isoforms XLas OS=Homo sapiens OX=9606 GN=GNAS PE=1 SV=2	1.51742	-0.27175	3.18e-09	0.106528	2.83e-08	0.308253	12.715	12.3328	12.7453	14.0757	14.196	14.0736	13.8109	14.0122	13.8249	13.4081	13.674	13.7506
sp|P08754|GNAI3_HUMAN	GNAI3	Guanine nucleotide-binding protein G(i) subunit alpha-3 OS=Homo sapiens OX=9606 GN=GNAI3 PE=1 SV=3	1.88159	-0.044137	1.04e-09	0.681359	1.04e-08	0.841348	14.4317	14.5549	14.4284	16.2838	16.3622	16.4137	15.887	16.0412	15.9063	15.827	15.9307	15.9443
sp|P04899|GNAI2_HUMAN	GNAI2	Guanine nucleotide-binding protein G(i) subunit alpha-2 OS=Homo sapiens OX=9606 GN=GNAI2 PE=1 SV=3	1.29906	-0.222699	1.66e-06	0.327015	6e-06	0.577789	14.6088	13.9343	14.3781	15.436	15.6273	15.7551	15.3378	15.6182	15.8175	15.2939	15.4248	15.3868
sp|Q9UJY5|GGA1_HUMAN	GGA1	ADP-ribosylation factor-binding protein GGA1 OS=Homo sapiens OX=9606 GN=GGA1 PE=1 SV=1	0.975653	-0.221873	0.00515285	0.448466	0.00828269	0.673972	13.1094	13.2005	13.0931	13.4721	14.429	14.4288	13.782	14.7532	14.6139	14.1906	14.4143	13.8785
sp|P50395|GDIB_HUMAN	GDI2	Rab GDP dissociation inhibitor beta OS=Homo sapiens OX=9606 GN=GDI2 PE=1 SV=2	0.00693381	-0.341864	0.957475	0.0142227	0.965939	0.0862548	12.6972	12.6022	12.4736	12.6261	12.5043	12.6635	13.6189	13.945	13.7188	13.3304	13.4673	13.4594
sp|P31150|GDIA_HUMAN	GDI1	Rab GDP dissociation inhibitor alpha OS=Homo sapiens OX=9606 GN=GDI1 PE=1 SV=2	0.832824	-0.142646	0.00299797	0.532816	0.00501558	0.741303	13.6471	13.5249	13.5346	13.989	14.539	14.677	14.588	15.3594	15.0594	14.5907	14.9849	15.0032
sp|P04406|G3P_HUMAN	GAPDH	Glyceraldehyde-3-phosphate dehydrogenase OS=Homo sapiens OX=9606 GN=GAPDH PE=1 SV=3	0.667762	0.25783	0.00021616	0.0634551	0.00044627	0.224444	15.977	15.5343	15.8676	16.3377	16.4725	16.5722	16.2861	16.5671	16.3435	16.6345	16.6561	16.6796
sp|O14976|GAK_HUMAN	GAK	Cyclin-G-associated kinase OS=Homo sapiens OX=9606 GN=GAK PE=1 SV=2	-0.302131	-0.00537218	0.0464234	0.969004	0.0630604	0.981563	13.808	13.7879	13.7815	13.6751	13.4229	13.373	14.63	14.2885	14.4619	14.3908	14.3148	14.6588
sp|Q14254|FLOT2_HUMAN	FLOT2	Flotillin-2 OS=Homo sapiens OX=9606 GN=FLOT2 PE=1 SV=2	2.01432	0.906425	1.39e-05	0.00733557	3.85e-05	0.0539238	13.2981	12.6183	13.303	14.3411	15.3551	15.5662	13.8821	13.9745	13.9967	14.8684	14.8217	14.8825
sp|O75955|FLOT1_HUMAN	FLOT1	Flotillin-1 OS=Homo sapiens OX=9606 GN=FLOT1 PE=1 SV=3	2.95411	1.31657	9.63e-08	0.000235351	5.06e-07	0.00364345	12.4352	13.2376	13.7291	16.0187	16.0378	16.2077	14.2964	14.2451	14.0559	15.491	15.4519	15.6042
sp|Q5T1M5|FKB15_HUMAN	FKBP15	FK506-binding protein 15 OS=Homo sapiens OX=9606 GN=FKBP15 PE=1 SV=2	-0.384953	0.160857	0.0417527	0.357757	0.0573583	0.606108	14.4706	14.4193	14.1848	14.2795	13.8968	13.7435	13.7912	13.3925	13.815	13.8333	13.7158	13.9322
sp|A2RU67|F234B_HUMAN	FAM234B	Protein FAM234B OS=Homo sapiens OX=9606 GN=FAM234B PE=1 SV=1	1.65291	-0.185407	1.23e-08	0.339467	8.85e-08	0.590669	12.0188	12.1982	12.481	13.8255	13.8461	13.985	12.7711	12.2798	12.7264	12.709	12.2221	12.29
sp|Q9NV70|EXOC1_HUMAN	EXOC1	Exocyst complex component 1 OS=Homo sapiens OX=9606 GN=EXOC1 PE=1 SV=4	-0.911147	-0.121903	0.000434944	0.526152	0.000845208	0.737858	14.0663	14.1641	13.6211	13.1872	13.018	12.9129	12.6913	12.857	12.7589	12.424	12.6649	12.8526
sp|Q9Y2J2-4|E41L3-4_HUMAN	EPB41L3	Isoform of Q9Y2J2, Isoform 4 of Band 4.1-like protein 3 OS=Homo sapiens OX=9606 GN=EPB41L3 PE=1 SV=2	0.362332	-0.000344775	0.0373761	0.99825	0.0516873	0.998823	14.5019	14.5328	14.4616	14.8822	14.9477	14.7533	14.612	15.1291	14.6641	14.6801	14.7886	14.9354
sp|Q9H223|EHD4_HUMAN	EHD4	EH domain-containing protein 4 OS=Homo sapiens OX=9606 GN=EHD4 PE=1 SV=1	0.963683	-0.253505	7.78e-05	0.14205	0.000178078	0.366289	15.4556	15.7222	15.8796	16.867	16.4695	16.612	16.4877	16.8105	16.4349	16.2191	16.2702	16.4832
sp|Q9H4M9|EHD1_HUMAN	EHD1	EH domain-containing protein 1 OS=Homo sapiens OX=9606 GN=EHD1 PE=1 SV=2	0.898215	-0.446836	0.00368159	0.0966323	0.00605785	0.291499	12.5932	13.3272	13.379	14.218	13.9447	13.8314	13.8479	13.3364	13.491	13.5482	12.8426	12.9439
sp|Q8NDI1|EHBP1_HUMAN	EHBP1	EH domain-binding protein 1 OS=Homo sapiens OX=9606 GN=EHBP1 PE=1 SV=3	0.00285809	-0.00689983	0.993761	0.984939	0.994444	0.991005	14.6465	14.3449	15.8156	14.4915	15.0927	15.2314	15.3408	15.6632	15.7122	16.0757	15.1532	15.4666
sp|P00533|EGFR_HUMAN	EGFR	Epidermal growth factor receptor OS=Homo sapiens OX=9606 GN=EGFR PE=1 SV=2	2.87389	-0.0217729	8.66e-08	0.92947	4.61e-07	0.965538	12.6943	12.8573	13.2973	15.7682	15.8637	15.8386	13.8945	13.363	13.8377	13.6978	13.8413	13.4908
sp|P68104|EF1A1_HUMAN	EEF1A1	Elongation factor 1-alpha 1 OS=Homo sapiens OX=9606 GN=EEF1A1 PE=1 SV=1	-0.734253	-0.300216	4.35e-12	0.000694388	8.5e-11	0.00894409	15.9751	16.058	15.9398	15.3716	15.173	15.2256	15.8971	15.9933	15.8055	15.5679	15.5734	15.6539
sp|Q15075|EEA1_HUMAN	EEA1	Early endosome antigen 1 OS=Homo sapiens OX=9606 GN=EEA1 PE=1 SV=2	0.752672	0.562705	0.000626605	0.00482537	0.00118061	0.0392364	13.682	13.6157	13.7778	14.336	14.748	14.2496	13.0442	13.067	12.962	13.5503	13.7002	13.5108
sp|P42892|ECE1_HUMAN	ECE1	Endothelin-converting enzyme 1 OS=Homo sapiens OX=9606 GN=ECE1 PE=1 SV=2	1.74998	0.359382	8.14e-07	0.223304	3.25e-06	0.470361	13.498	13.6711	13.8796	14.9187	15.6992	15.6807	13.8509	13.6334	13.7083	14.1108	14.1251	14.0347
sp|Q96N67|DOCK7_HUMAN	DOCK7	Dedicator of cytokinesis protein 7 OS=Homo sapiens OX=9606 GN=DOCK7 PE=1 SV=4	-0.706771	-0.414304	0.000259843	0.0105937	0.000526742	0.0702464	14.4334	13.9594	14.1379	13.3994	13.5569	13.4541	13.8143	13.9458	13.7084	13.3253	13.416	13.4843
sp|P50570|DYN2_HUMAN	DNM2	Dynamin-2 OS=Homo sapiens OX=9606 GN=DNM2 PE=1 SV=2	0.769354	0.0150716	5.4e-06	0.916316	1.66e-05	0.958116	14.3519	14.2546	14.5067	14.9131	15.3112	15.1969	14.8028	15.0408	15.013	15.0053	14.9216	14.975
sp|Q9H3Z4|DNJC5_HUMAN	DNAJC5	DnaJ homolog subfamily C member 5 OS=Homo sapiens OX=9606 GN=DNAJC5 PE=1 SV=1	1.00575	0.845875	0.000143709	0.000592559	0.000309093	0.00784064	17.503	17.0075	17.0527	18.0038	17.9886	18.588	16.3243	16.2039	16.2816	17.2028	17.1205	17.0242
sp|O75165|DJC13_HUMAN	DNAJC13	DnaJ homolog subfamily C member 13 OS=Homo sapiens OX=9606 GN=DNAJC13 PE=1 SV=5	1.32804	-0.0643814	2.13e-21	0.464698	2.48e-19	0.688766	14.5117	14.6258	14.4902	15.9701	15.8184	15.8234	13.6563	13.5149	13.6593	13.559	13.5993	13.4791
sp|O75190|DNJB6_HUMAN	DNAJB6	DnaJ homolog subfamily B member 6 OS=Homo sapiens OX=9606 GN=DNAJB6 PE=1 SV=2	-0.774635	-0.056493	7.24e-05	0.667548	0.000167166	0.834826	13.2369	13.3552	13.2906	12.7933	12.3959	12.3696	13.7142	13.3638	13.5967	13.4262	13.5969	13.4821
sp|P39656|OST48_HUMAN	DDOST	Dolichyl-diphosphooligosaccharide--protein glycosyltransferase 48 kDa subunit OS=Homo sapiens OX=9606 GN=DDOST PE=1 SV=4	0.158824	-0.175772	0.262897	0.216296	0.307593	0.46195	14.5056	14.3453	14.4456	14.477	14.5354	14.7607	16.4721	16.4484	16.4893	16.4256	16.2507	16.2062
sp|Q8NCG7|DGLB_HUMAN	DAGLB	Diacylglycerol lipase-beta OS=Homo sapiens OX=9606 GN=DAGLB PE=1 SV=2	0.755045	0.0473245	0.000272987	0.75145	0.000549941	0.875689	15.1778	14.9496	15.2499	15.5441	16.0663	16.0321	14.5457	14.1701	14.4319	14.427	14.5211	14.3416
sp|P53634|CATC_HUMAN	CTSC	Dipeptidyl peptidase 1 OS=Homo sapiens OX=9606 GN=CTSC PE=1 SV=2	1.87845	2.74954	3.89e-06	7.74e-08	1.26e-05	2.82e-06	15.8911	15.9015	16.0319	17.2493	18.1359	18.0746	15.5282	15.6334	16.129	18.4191	18.6549	18.4652
sp|P07858|CATB_HUMAN	CTSB	Cathepsin B OS=Homo sapiens OX=9606 GN=CTSB PE=1 SV=3	1.6217	1.48903	4.69e-07	2.39e-06	2e-06	6.38e-05	13.2695	13.1356	13.6256	14.8723	14.9695	15.0541	13.148	13.1473	13.373	14.8162	14.6333	14.6859
sp|O75976|CBPD_HUMAN	CPD	Carboxypeptidase D OS=Homo sapiens OX=9606 GN=CPD PE=1 SV=2	-0.207072	0.108403	0.265042	0.551494	0.30973	0.753354	14.3601	13.7277	14.0857	13.8747	13.8019	13.8757	14.6833	14.1449	14.7177	14.7297	14.7407	14.4008
sp|Q9NX76|CKLF6_HUMAN	CMTM6	CKLF-like MARVEL transmembrane domain-containing protein 6 OS=Homo sapiens OX=9606 GN=CMTM6 PE=1 SV=1	1.30818	-0.114884	2.01e-07	0.352983	9.56e-07	0.602019	13.1969	13.4177	13.0624	14.6515	14.4703	14.4796	13.2988	13.2248	13.322	13.2032	13.1177	13.18
sp|Q00610|CLH1_HUMAN	CLTC	Clathrin heavy chain 1 OS=Homo sapiens OX=9606 GN=CLTC PE=1 SV=5	0.762464	-0.0599564	7.66e-16	0.382558	3.23e-14	0.628907	15.5616	15.5599	15.3902	16.2188	16.2815	16.2988	14.7125	14.7942	14.8026	14.709	14.7082	14.7123
sp|P09496|CLCA_HUMAN	CLTA	Clathrin light chain A OS=Homo sapiens OX=9606 GN=CLTA PE=1 SV=1	0.613039	-0.0826856	3.45e-05	0.394459	8.6e-05	0.637861	15.9059	15.6504	15.6354	16.1546	16.4246	16.4517	14.6984	14.7964	14.7661	14.6583	14.6887	14.6658
sp|Q14677|EPN4_HUMAN	CLINT1	Clathrin interactor 1 OS=Homo sapiens OX=9606 GN=CLINT1 PE=1 SV=1	-0.00343255	-0.184695	0.977722	0.13948	0.983126	0.365131	13.7354	13.6692	13.4584	13.6702	13.5417	13.6407	14.6541	14.3795	14.5092	14.4028	14.2183	14.3676
sp|P51790|CLCN3_HUMAN	CLCN3	H(+)/Cl(-) exchange transporter 3 OS=Homo sapiens OX=9606 GN=CLCN3 PE=1 SV=2	1.52316	0.0715305	2.6e-08	0.736578	1.66e-07	0.866753	15.5667	15.5726	15.4576	17.0319	17.046	17.0884	15.1519	15.1097	15.1054	15.18	15.1749	15.2267
sp|Q8WUX9|CHMP7_HUMAN	CHMP7	Charged multivesicular body protein 7 OS=Homo sapiens OX=9606 GN=CHMP7 PE=1 SV=1	1.03948	-0.19876	8.96e-06	0.174602	2.61e-05	0.412111	14.29	14.337	14.2683	15.1181	15.3169	15.5787	15.945	15.7561	15.7078	15.5781	15.4868	15.7478
sp|Q96FZ7|CHMP6_HUMAN	CHMP6	Charged multivesicular body protein 6 OS=Homo sapiens OX=9606 GN=CHMP6 PE=1 SV=3	1.50809	-0.240174	9.57e-07	0.158144	3.72e-06	0.390183	12.2253	12.5685	12.6748	13.8432	14.0832	14.0664	13.9153	13.7642	13.4986	13.4314	13.3616	13.6645
sp|Q9H444|CHM4B_HUMAN	CHMP4B	Charged multivesicular body protein 4b OS=Homo sapiens OX=9606 GN=CHMP4B PE=1 SV=1	1.43834	-0.347972	5.5e-10	0.062813	5.99e-09	0.222829	12.7264	12.3231	12.8177	13.863	14.0941	14.2252	13.4657	13.4909	13.3205	13.0739	12.9905	13.1686
sp|Q9UQN3|CHM2B_HUMAN	CHMP2B	Charged multivesicular body protein 2b OS=Homo sapiens OX=9606 GN=CHMP2B PE=1 SV=1	1.09059	-0.236622	9.1e-07	0.062143	3.59e-06	0.222529	13.1551	13.068	13.1725	14.2156	14.0764	14.3754	14.4652	14.292	14.3212	14.0757	14.092	14.2009
sp|O43633|CHM2A_HUMAN	CHMP2A	Charged multivesicular body protein 2a OS=Homo sapiens OX=9606 GN=CHMP2A PE=1 SV=1	2.11181	-0.358461	1.14e-18	0.0163711	8.1e-17	0.0943686	11.231	11.6095	11.3283	13.4786	13.4923	13.5334	13.559	13.3979	13.3493	13.1587	12.9328	13.1393
sp|Q9HD42|CHM1A_HUMAN	CHMP1A	Charged multivesicular body protein 1a OS=Homo sapiens OX=9606 GN=CHMP1A PE=1 SV=1	2.03341	-0.559871	2.93e-07	0.0132578	1.33e-06	0.0822891	11.3507	11.8098	12.1088	13.6148	13.6533	14.1015	12.5912	12.856	12.648	12.1191	12.1588	12.1377
sp|P60033|CD81_HUMAN	CD81	CD81 antigen OS=Homo sapiens OX=9606 GN=CD81 PE=1 SV=1	1.04498	-0.401594	1.85e-05	0.0637123	4.94e-05	0.224844	14.776	14.8606	14.9652	15.6368	15.9364	16.1636	15.8035	16.0047	15.6862	15.4966	15.3729	15.4201
sp|P08962|CD63_HUMAN	CD63	CD63 antigen OS=Homo sapiens OX=9606 GN=CD63 PE=1 SV=2	1.34978	0.93516	1.06e-07	4.78e-05	5.49e-07	0.000880701	13.7826	13.5015	13.7419	14.8142	15.1119	15.1493	13.0579	12.6329	13.1436	14.0122	13.9052	13.7225
sp|P47756|CAPZB_HUMAN	CAPZB	F-actin-capping protein subunit beta OS=Homo sapiens OX=9606 GN=CAPZB PE=1 SV=4	-1.5081	-0.140402	4.36e-24	0.111363	1.06e-21	0.316581	16.5396	16.4495	16.5332	15.0749	14.9407	14.9825	13.3656	13.4837	13.2756	13.2493	13.131	13.3234
sp|P52907|CAZA1_HUMAN	CAPZA1	F-actin-capping protein subunit alpha-1 OS=Homo sapiens OX=9606 GN=CAPZA1 PE=1 SV=3	-1.64335	-0.110117	9.58e-12	0.401882	1.67e-10	0.644064	17.9731	18.0281	18.1704	16.4041	16.4525	16.3851	14.5289	14.8326	14.689	14.5489	14.47	14.7013
sp|P27824|CALX_HUMAN	CANX	Calnexin OS=Homo sapiens OX=9606 GN=CANX PE=1 SV=2	0.191503	-0.226984	0.071679	0.0337947	0.0946292	0.149014	13.5305	13.5716	13.7274	13.7148	13.7535	13.9358	15.9433	15.8012	15.8813	15.8062	15.5713	15.5674
sp|P27797|CALR_HUMAN	CALR	Calreticulin OS=Homo sapiens OX=9606 GN=CALR PE=1 SV=1	0.221891	0.0887062	0.0882674	0.490778	0.114657	0.711128	12.458	12.5143	12.7376	12.7996	12.7141	12.8619	14.3422	14.0452	14.3086	14.4292	14.292	14.2409
sp|P20290|BTF3_HUMAN	BTF3	Transcription factor BTF3 OS=Homo sapiens OX=9606 GN=BTF3 PE=1 SV=1	-0.699936	-0.693586	3.83e-06	4.45e-06	1.24e-05	0.00010793	13.2479	13.1395	13.4022	12.5919	12.6392	12.4586	14.0751	14.0959	13.8495	13.3891	13.2562	13.2945
sp|P35613|BASI_HUMAN	BSG	Basigin OS=Homo sapiens OX=9606 GN=BSG PE=1 SV=2	1.8939	-0.449932	2.09e-08	0.0571517	1.41e-07	0.211128	14.3566	14.4939	14.6439	16.417	16.3145	16.4446	16.0006	15.9972	15.876	15.5795	15.3748	15.5697
sp|Q96B45|BORC7_HUMAN	BORCS7	BLOC-1-related complex subunit 7 OS=Homo sapiens OX=9606 GN=BORCS7 PE=3 SV=2	2.03203	0.756407	2.5e-07	0.00187919	1.15e-06	0.0186065	12.9364	12.8094	13.4001	15.017	14.9506	15.2744	13.1528	13.1845	12.6674	13.901	13.748	13.6249
sp|Q96GS4|BORC6_HUMAN	BORCS6	BLOC-1-related complex subunit 6 OS=Homo sapiens OX=9606 GN=BORCS6 PE=1 SV=2	3.08273	1.85599	7.56e-09	1.59e-06	5.88e-08	4.58e-05	11.6352	12.13	12.4959	15.1181	15.1648	15.2265	12.2619	11.8677	12.5079	14.1608	14.1586	13.8861
sp|Q969J3|BORC5_HUMAN	BORCS5	BLOC-1-related complex subunit 5 OS=Homo sapiens OX=9606 GN=BORCS5 PE=1 SV=1	1.82692	0.616289	1.6e-09	0.00907834	1.52e-08	0.0624753	13.1612	13.13	13.4583	15.0303	15.044	15.1559	14.0081	13.8258	13.897	14.5506	14.556	14.4731
sp|Q6QNY1|BL1S2_HUMAN	BLOC1S2	Biogenesis of lysosome-related organelles complex 1 subunit 2 OS=Homo sapiens OX=9606 GN=BLOC1S2 PE=1 SV=1	-0.839371	0.801012	3.75e-06	5.93e-06	1.22e-05	0.000141564	15.8388	15.771	15.8189	15.0208	14.8445	15.0453	12.492	12.471	12.5253	13.2736	13.3269	13.2908
sp|P78537|BL1S1_HUMAN	BLOC1S1	Biogenesis of lysosome-related organelles complex 1 subunit 1 OS=Homo sapiens OX=9606 GN=BLOC1S1 PE=1 SV=2	2.16714	1.06447	1.43e-08	2.05e-05	1.01e-07	0.000426445	13.0396	12.8911	13.3796	15.2117	15.1412	15.4588	12.9669	13.0833	13.1053	14.1904	14.2456	13.913
sp|O00499|BIN1_HUMAN	BIN1	Myc box-dependent-interacting protein 1 OS=Homo sapiens OX=9606 GN=BIN1 PE=1 SV=1	-1.28381	-0.321701	0.00026466	0.218582	0.000536135	0.465127	12.4364	12.7278	12.3107	10.5829	11.7851	11.2555	13.4602	13.3496	13.1805	12.8517	13.1202	13.0533
sp|Q14457|BECN1_HUMAN	BECN1	Beclin-1 OS=Homo sapiens OX=9606 GN=BECN1 PE=1 SV=2	2.53176	0.290916	1.65e-09	0.0725455	1.56e-08	0.245558	13.0529	13.5517	13.4208	16.0462	15.7274	15.8471	14.3055	14.3606	14.1819	14.6532	14.6086	14.459
sp|O95816|BAG2_HUMAN	BAG2	BAG family molecular chaperone regulator 2 OS=Homo sapiens OX=9606 GN=BAG2 PE=1 SV=1	-0.683164	-0.205007	0.00114952	0.221903	0.0020849	0.468717	14.3737	14.9743	14.6515	14.2001	13.9881	13.7619	14.1819	14.1352	14.0898	13.9341	13.8916	13.9661
sp|P56817|BACE1_HUMAN	BACE1	Beta-secretase 1 OS=Homo sapiens OX=9606 GN=BACE1 PE=1 SV=3	0.426095	-0.0488626	0.00817303	0.720702	0.0126484	0.858159	16.4433	16.6286	16.1739	16.8899	16.7945	16.8397	15.5733	15.6122	15.4236	15.3499	15.5493	15.5634
sp|O75110|ATP9A_HUMAN	ATP9A	Probable phospholipid-transporting ATPase IIA OS=Homo sapiens OX=9606 GN=ATP9A PE=1 SV=3	1.06989	-0.00814107	2.71e-06	0.949227	9.27e-06	0.975493	15.1747	15.145	15.2064	16.2812	16.2123	16.2422	14.5432	14.0697	14.3671	14.2846	14.3542	14.3168
sp|Q04656|ATP7A_HUMAN	ATP7A	Copper-transporting ATPase 1 OS=Homo sapiens OX=9606 GN=ATP7A PE=1 SV=4	0.0422673	0.432574	0.773053	0.0111953	0.803125	0.0727446	14.2825	14.4216	14.1663	14.5046	14.2122	14.2805	14.6103	14.2144	14.6418	14.9124	14.8529	14.9989
sp|Q9UI12|VATH_HUMAN	ATP6V1H	V-type proton ATPase subunit H OS=Homo sapiens OX=9606 GN=ATP6V1H PE=1 SV=1	1.96766	0.882187	1.16e-16	7.24e-08	6.02e-15	2.7e-06	13.0116	13.1034	13.2987	14.9141	15.1305	15.2721	12.6285	12.4451	12.7289	13.5964	13.4362	13.4165
sp|O95670|VATG2_HUMAN	ATP6V1G2	V-type proton ATPase subunit G 2 OS=Homo sapiens OX=9606 GN=ATP6V1G2 PE=1 SV=1	1.88595	0.694995	1.35e-13	0.000104746	3.65e-12	0.00183684	13.3842	13.3827	13.5384	14.9433	15.4237	15.5962	13.0323	13.035	13.0175	13.7661	13.8097	13.594
sp|O75348|VATG1_HUMAN	ATP6V1G1	V-type proton ATPase subunit G 1 OS=Homo sapiens OX=9606 GN=ATP6V1G1 PE=1 SV=3	1.57072	0.823516	3.35e-10	3.59e-07	3.86e-09	1.16e-05	15.3095	15.4137	15.3092	16.9351	16.8202	16.9893	14.5457	14.5031	14.5393	15.4165	15.3382	15.3041
sp|Q16864|VATF_HUMAN	ATP6V1F	V-type proton ATPase subunit F OS=Homo sapiens OX=9606 GN=ATP6V1F PE=1 SV=2	1.61734	0.900029	5.87e-08	0.000208571	3.3e-07	0.00337306	14.6078	14.4669	14.6474	16.0041	16.1997	16.3704	14.7289	14.863	14.8668	15.5637	15.8881	15.707
sp|P36543|VATE1_HUMAN	ATP6V1E1	V-type proton ATPase subunit E 1 OS=Homo sapiens OX=9606 GN=ATP6V1E1 PE=1 SV=1	1.64333	0.868785	4.26e-16	4.4e-08	1.94e-14	1.74e-06	14.0267	14.2161	14.2035	15.8465	15.7654	15.7644	13.478	13.2504	13.4596	14.5033	14.1953	14.0959
sp|Q9Y5K8|VATD_HUMAN	ATP6V1D	V-type proton ATPase subunit D OS=Homo sapiens OX=9606 GN=ATP6V1D PE=1 SV=1	1.33366	0.603151	3.15e-09	0.00174326	2.81e-08	0.0174987	13.8878	13.8818	14.0379	15.2002	15.2641	15.3441	13.6532	13.5633	13.5207	14.2424	14.2313	14.073
sp|P21283|VATC1_HUMAN	ATP6V1C1	V-type proton ATPase subunit C 1 OS=Homo sapiens OX=9606 GN=ATP6V1C1 PE=1 SV=4	1.99834	0.89085	6.26e-07	0.000971999	2.57e-06	0.0114061	14.7436	14.2955	14.722	16.02	16.8111	16.925	13.9217	14.286	14.2894	15.1094	15.1927	15.0593
sp|P21281|VATB2_HUMAN	ATP6V1B2	V-type proton ATPase subunit B, brain isoform OS=Homo sapiens OX=9606 GN=ATP6V1B2 PE=1 SV=3	1.52635	0.86258	2.27e-20	7.07e-12	2.2e-18	7.91e-10	13.88	14.0793	13.9628	15.4555	15.4572	15.5885	12.8874	12.8046	12.9478	13.7866	13.7078	13.7332
sp|P38606|VATA_HUMAN	ATP6V1A	V-type proton ATPase catalytic subunit A OS=Homo sapiens OX=9606 GN=ATP6V1A PE=1 SV=2	1.97316	0.940779	8.26e-10	2.18e-06	8.58e-09	6.09e-05	13.6507	14.0533	13.928	15.8072	15.8076	15.9366	13.106	13.1093	13.3433	14.2169	14.0924	14.0716
sp|P61421|VA0D1_HUMAN	ATP6V0D1	V-type proton ATPase subunit d 1 OS=Homo sapiens OX=9606 GN=ATP6V0D1 PE=1 SV=1	0.312872	0.439265	0.012803	0.00152969	0.0191683	0.0161755	16.6557	16.6611	16.5758	16.7177	17.0685	17.045	15.0539	14.8375	15.1024	15.4938	15.4639	15.354
sp|P27449|VATL_HUMAN	ATP6V0C	V-type proton ATPase 16 kDa proteolipid subunit OS=Homo sapiens OX=9606 GN=ATP6V0C PE=1 SV=1	0.383686	0.435676	0.206063	0.153146	0.247974	0.382996	16.9887	16.7837	16.5629	17.0308	17.0766	17.379	14.6008	14.3431	14.4323	14.9784	14.8057	14.8992
sp|Q9Y487|VPP2_HUMAN	ATP6V0A2	V-type proton ATPase 116 kDa subunit a2 OS=Homo sapiens OX=9606 GN=ATP6V0A2 PE=1 SV=2	0.386992	0.390366	0.134516	0.131473	0.168856	0.352087	15.4958	14.8296	15.5143	15.0761	15.931	15.9936	14.0677	14.3894	14.1881	14.5772	14.7289	14.5101
sp|Q93050|VPP1_HUMAN	ATP6V0A1	V-type proton ATPase 116 kDa subunit a1 OS=Homo sapiens OX=9606 GN=ATP6V0A1 PE=1 SV=3	0.413862	0.434829	2.76e-06	1.06e-06	9.41e-06	3.17e-05	16.1923	16.3561	16.202	16.6721	16.6429	16.6769	14.9938	14.6999	14.8709	15.3135	15.3316	15.224
sp|Q15904|VAS1_HUMAN	ATP6AP1	V-type proton ATPase subunit S1 OS=Homo sapiens OX=9606 GN=ATP6AP1 PE=1 SV=2	0.570483	0.245714	0.08773	0.453975	0.114163	0.678748	14.9443	15.3098	14.88	15.5755	15.5726	15.6976	14.4353	14.0542	14.311	14.6916	14.4242	14.4218
sp|P16615|AT2A2_HUMAN	ATP2A2	Sarcoplasmic/endoplasmic reticulum calcium ATPase 2 OS=Homo sapiens OX=9606 GN=ATP2A2 PE=1 SV=1	0.0990064	-0.075528	0.512862	0.617277	0.557901	0.800755	12.5444	12.7979	13.1013	12.9031	12.8942	12.9433	14.5321	14.4255	14.5362	14.5921	14.4108	14.2644
sp|P54709|AT1B3_HUMAN	ATP1B3	Sodium/potassium-transporting ATPase subunit beta-3 OS=Homo sapiens OX=9606 GN=ATP1B3 PE=1 SV=1	1.60524	-0.274411	1.13e-16	0.0131005	6e-15	0.0814865	15.005	15.1236	15.1226	16.6749	16.6844	16.7075	15.817	15.8149	15.8492	15.4518	15.6059	15.6001
sp|P05023|AT1A1_HUMAN	ATP1A1	Sodium/potassium-transporting ATPase subunit alpha-1 OS=Homo sapiens OX=9606 GN=ATP1A1 PE=1 SV=1	2.50682	-0.164833	1.16e-21	0.15096	1.47e-19	0.380472	13.451	13.5112	13.7722	16.2088	15.9855	16.0605	14.7672	14.8018	14.723	14.5832	14.657	14.5574
sp|Q8NB49|AT11C_HUMAN	ATP11C	Phospholipid-transporting ATPase IG OS=Homo sapiens OX=9606 GN=ATP11C PE=1 SV=3	2.35866	0.334718	6.55e-11	0.190993	9.16e-10	0.433006	14.1675	14.3695	14.3497	16.4592	16.6835	16.82	15.6133	15.3266	15.5188	15.8505	15.8936	15.7188
sp|Q9Y2G3|AT11B_HUMAN	ATP11B	Phospholipid-transporting ATPase IF OS=Homo sapiens OX=9606 GN=ATP11B PE=1 SV=2	1.56295	0.169314	2.33e-09	0.311762	2.13e-08	0.564391	13.9165	13.8158	14.3927	15.6082	15.6003	15.6054	14.1936	13.8775	13.9887	14.2841	14.2027	14.0811
sp|Q13510|ASAH1_HUMAN	ASAH1	Acid ceramidase OS=Homo sapiens OX=9606 GN=ASAH1 PE=1 SV=5	1.86557	2.17757	6.36e-13	4.26e-15	1.51e-11	1.03e-12	13.0419	12.8614	13.4917	14.9801	14.9447	15.0669	13.1395	13.274	13.4938	15.543	15.5061	15.391
sp|O15511|ARPC5_HUMAN	ARPC5	Actin-related protein 2/3 complex subunit 5 OS=Homo sapiens OX=9606 GN=ARPC5 PE=1 SV=3	-1.85675	-0.109905	2.01e-08	0.434341	1.36e-07	0.666026	14.8879	15.2023	15.031	13.2993	13.2616	12.9901	13.3827	13.6382	13.4576	13.3352	13.2981	13.5156
sp|P59998|ARPC4_HUMAN	ARPC4	Actin-related protein 2/3 complex subunit 4 OS=Homo sapiens OX=9606 GN=ARPC4 PE=1 SV=3	-1.95337	-0.181845	6.41e-06	0.48025	1.93e-05	0.703932	18.7052	18.1342	18.6916	16.0305	16.8717	16.7687	16.6818	17.3068	16.8745	16.5993	16.7594	16.9589
sp|O15145|ARPC3_HUMAN	ARPC3	Actin-related protein 2/3 complex subunit 3 OS=Homo sapiens OX=9606 GN=ARPC3 PE=1 SV=3	-1.14414	-0.153868	6.8e-06	0.316455	2.05e-05	0.567733	14.5123	14.8729	14.7243	13.8098	13.4769	13.3905	13.5561	13.7643	13.6347	13.3439	13.5948	13.5548
sp|O15144|ARPC2_HUMAN	ARPC2	Actin-related protein 2/3 complex subunit 2 OS=Homo sapiens OX=9606 GN=ARPC2 PE=1 SV=1	-1.72263	-0.174117	3.19e-12	0.291607	6.32e-11	0.547928	17.9083	17.9447	17.9029	16.2237	16.2313	16.133	15.9489	16.2919	15.9476	15.8733	15.8457	15.9471
sp|Q92747|ARC1A_HUMAN	ARPC1A	Actin-related protein 2/3 complex subunit 1A OS=Homo sapiens OX=9606 GN=ARPC1A PE=1 SV=2	-1.60626	-0.258999	4.68e-07	0.128417	2e-06	0.346668	14.8427	14.567	14.6922	12.9262	13.1524	13.2046	13.4378	13.8179	13.5893	13.0751	13.4392	13.5538
sp|Q9NVJ2|ARL8B_HUMAN	ARL8B	ADP-ribosylation factor-like protein 8B OS=Homo sapiens OX=9606 GN=ARL8B PE=1 SV=1	1.72225	1.89801	3.72e-09	1.28e-09	3.21e-08	9.28e-08	14.6239	14.6772	14.653	16.3754	16.3395	16.4059	14.1326	14.2347	14.3323	16.207	16.1927	15.994
sp|Q96BM9|ARL8A_HUMAN	ARL8A	ADP-ribosylation factor-like protein 8A OS=Homo sapiens OX=9606 GN=ARL8A PE=1 SV=1	1.24092	1.47091	1.42e-07	2.32e-08	7.13e-07	1.07e-06	16.0967	15.8573	15.8474	16.9106	17.254	17.3596	15.4994	15.3897	15.6096	16.9521	16.9917	16.9676
sp|P05067-4|A4-4_HUMAN	APP	Isoform of P05067, Isoform APP695 of Amyloid-beta precursor protein OS=Homo sapiens OX=9606 GN=APP PE=1 SV=3	1.02524	-0.362154	1.37e-08	0.0224292	9.78e-08	0.1168	13.9991	14.353	14.1609	15.1725	15.1462	15.27	15.2867	14.8166	15.1638	14.7905	14.7235	14.6665
sp|Q92572|AP3S1_HUMAN	AP3S1	AP-3 complex subunit sigma-1 OS=Homo sapiens OX=9606 GN=AP3S1 PE=1 SV=1	-0.57675	-0.20378	0.000513958	0.165855	0.000986243	0.400147	16.143	16.0192	16.0401	15.54	15.6042	15.3279	15.4846	15.4458	15.7583	15.2818	15.3257	15.4698
sp|Q9Y2T2|AP3M1_HUMAN	AP3M1	AP-3 complex subunit mu-1 OS=Homo sapiens OX=9606 GN=AP3M1 PE=1 SV=1	-0.222254	0.1161	0.0898673	0.353022	0.116475	0.602019	14.2917	14.2347	14.4991	14.1757	14.1502	14.0329	13.7707	13.8237	13.5317	13.8252	13.8437	13.8055
sp|O14617|AP3D1_HUMAN	AP3D1	AP-3 complex subunit delta-1 OS=Homo sapiens OX=9606 GN=AP3D1 PE=1 SV=1	-0.388117	0.389859	0.00789503	0.00764728	0.0122405	0.0559328	14.7825	14.7906	14.568	14.3477	14.3126	14.3164	13.5479	13.7637	13.6433	13.9818	14.0088	14.1338
sp|Q96CW1|AP2M1_HUMAN	AP2M1	AP-2 complex subunit mu OS=Homo sapiens OX=9606 GN=AP2M1 PE=1 SV=2	0.540006	-0.0310143	0.00438753	0.863879	0.00713923	0.933822	14.8873	14.8376	14.9888	15.3047	15.5102	15.5187	14.0317	14.1484	14.1581	13.963	14.1568	14.1253
sp|P63010|AP2B1_HUMAN	AP2B1	AP-2 complex subunit beta OS=Homo sapiens OX=9606 GN=AP2B1 PE=1 SV=1	2.07025	0.352898	7.83e-09	0.0265373	6.03e-08	0.13027	14.4982	14.1582	14.6054	16.4543	16.5924	16.4259	14.8661	15.1439	14.9302	15.2622	15.4283	15.3084
sp|O95782|AP2A1_HUMAN	AP2A1	AP-2 complex subunit alpha-1 OS=Homo sapiens OX=9606 GN=AP2A1 PE=1 SV=3	1.21769	-0.01546	6.54e-09	0.850495	5.21e-08	0.925529	15.0799	15.1903	15.1891	16.3891	16.4896	16.2337	15.3736	15.339	15.1807	15.1981	15.3315	15.3173
sp|Q9BXS5|AP1M1_HUMAN	AP1M1	AP-1 complex subunit mu-1 OS=Homo sapiens OX=9606 GN=AP1M1 PE=1 SV=3	0.637051	0.050762	1.03e-07	0.546821	5.37e-07	0.75014	14.2194	14.2598	14.3233	14.9588	14.8972	14.8575	14.8621	14.7009	14.7229	14.808	14.7936	14.8366
sp|O43747|AP1G1_HUMAN	AP1G1	AP-1 complex subunit gamma-1 OS=Homo sapiens OX=9606 GN=AP1G1 PE=1 SV=5	1.01349	0.0583658	2.32e-08	0.678462	1.52e-07	0.840481	13.8381	13.9082	13.5932	14.7446	14.7688	14.8667	14.4211	14.2296	14.2878	14.4731	14.2722	14.3683
sp|Q10567|AP1B1_HUMAN	AP1B1	AP-1 complex subunit beta-1 OS=Homo sapiens OX=9606 GN=AP1B1 PE=1 SV=2	1.29106	0.241328	1.13e-12	0.0470556	2.52e-11	0.184093	14.7997	14.8142	15.0361	16.2556	16.1314	16.1362	15.294	15.2933	15.1667	15.4813	15.489	15.5077
sp|Q63HQ0|AP1AR_HUMAN	AP1AR	AP-1 complex-associated regulatory protein OS=Homo sapiens OX=9606 GN=AP1AR PE=1 SV=1	1.72442	-0.288834	5.67e-07	0.121771	2.35e-06	0.334177	14.6705	14.5876	14.6041	16.2641	16.3547	16.4168	14.7134	13.8873	14.3967	14.03	14.038	14.063
sp|P07355|ANXA2_HUMAN	ANXA2	Annexin A2 OS=Homo sapiens OX=9606 GN=ANXA2 PE=1 SV=2	-0.564579	-0.725355	0.0245285	0.00644337	0.0350448	0.04923	15.1497	14.5395	15.1434	14.6407	14.423	14.0752	14.5539	14.4322	14.5797	13.9276	13.5821	13.88
sp|P04083|ANXA1_HUMAN	ANXA1	Annexin A1 OS=Homo sapiens OX=9606 GN=ANXA1 PE=1 SV=2	-1.2964	-1.68352	0.0854759	0.0318324	0.111379	0.143665	15.6975	17.1563	15.2849	14.8999	15.7595	13.5901	16.188	13.7941	15.6632	13.3392	13.1771	14.0784
sp|Q9HCJ1|ANKH_HUMAN	ANKH	Progressive ankylosis protein homolog OS=Homo sapiens OX=9606 GN=ANKH PE=1 SV=2	0.960885	-0.13793	0.000300909	0.545955	0.000601611	0.749668	13.908	13.5081	13.7261	14.2326	14.8542	14.938	13.9381	13.9128	14.1924	13.8264	13.9998	13.8034
sp|Q9P2R3|ANFY1_HUMAN	ANKFY1	Rabankyrin-5 OS=Homo sapiens OX=9606 GN=ANKFY1 PE=1 SV=2	-1.07038	-0.265139	0.00189687	0.392646	0.00331241	0.637861	15.8995	16.0989	15.6528	14.9447	14.774	14.7212	13.8577	13.7897	13.886	13.5951	13.5312	13.6117
sp|Q6RW13-2|ATRAP-2_HUMAN	AGTRAP	Isoform of Q6RW13, Isoform 2 of Type-1 angiotensin II receptor-associated protein OS=Homo sapiens OX=9606 GN=AGTRAP PE=1 SV=1	0.386166	0.449006	0.00228376	0.000765709	0.00392445	0.00960767	15.3804	15.4049	15.3759	15.9131	15.8075	15.5992	13.8835	14.0179	13.9002	14.4616	14.3759	14.3111
sp|P61158|ARP3_HUMAN	ACTR3	Actin-related protein 3 OS=Homo sapiens OX=9606 GN=ACTR3 PE=1 SV=3	-1.52096	-0.352069	1.68e-14	0.0129662	5.74e-13	0.0810283	15.7351	15.7839	15.8302	14.4263	14.3223	14.0377	14.3719	14.4473	14.3593	14.033	14.068	14.0212
sp|P61160|ARP2_HUMAN	ACTR2	Actin-related protein 2 OS=Homo sapiens OX=9606 GN=ACTR2 PE=1 SV=1	-1.24014	-0.263412	1.43e-08	0.0802298	1.01e-07	0.261549	14.8848	15.2629	15.0678	13.9347	13.8208	13.7396	14.0297	14.1106	13.9904	13.7359	13.7976	13.8069
tr|A0A2R8Y793|A0A2R8Y793_HUMAN	ACTB	Isoform of P60709, Actin, cytoplasmic 1 (Fragment) OS=Homo sapiens OX=9606 GN=ACTB PE=1 SV=1	-1.99188	-0.390571	4.94e-23	0.00445142	8.98e-21	0.0368128	17.0538	17.0857	16.9904	15.091	15.1199	14.9434	13.9918	14.3153	14.1468	13.6355	13.7927	13.854
sp|Q5VST6|AB17B_HUMAN	ABHD17B	Alpha/beta hydrolase domain-containing protein 17B OS=Homo sapiens OX=9606 GN=ABHD17B PE=1 SV=1	1.09151	0.298996	5.86e-12	0.00163358	1.1e-10	0.0166271	13.6608	13.7215	13.6523	14.8751	14.704	14.73	13.466	13.487	13.4047	13.8583	13.7944	13.6019
sp|A0A024RBG1|NUD4B_HUMAN	NUDT4B	Diphosphoinositol polyphosphate phosphohydrolase NUDT4B OS=Homo sapiens OX=9606 GN=NUDT4B PE=3 SV=1	0.0678856	-0.287149	0.697	0.118318	0.735933	0.328888	13.6021	13.9322	13.3406	13.7114	13.548	13.8191	14.3965	14.8276	14.6829	14.2139	14.3419	14.4897
sp|A0A0A0MRZ7|KVD26_HUMAN	IGKV2D-26	Immunoglobulin kappa variable 2D-26 OS=Homo sapiens OX=9606 GN=IGKV2D-26 PE=3 SV=1	-0.940904	0.390816	0.0786949	0.438834	0.103329	0.668121	17.2873	17.473	18.2153	16.048	18.2019	15.903	14.3491	14.1405	14.5377	14.5498	14.931	14.7189
sp|A0A0B4J2D5|GAL3B_HUMAN	GATD3B	Putative glutamine amidotransferase-like class 1 domain-containing protein 3B, mitochondrial OS=Homo sapiens OX=9606 GN=GATD3B PE=5 SV=1	-0.0304202	-0.0625743	0.922756	0.842017	0.935612	0.920778	13.6007	13.0221	13.6857	13.3034	13.4621	13.4518	14.4442	15.6258	15.5821	14.866	15.6541	14.9444
sp|A0A1B0GVG4|CC194_HUMAN	CCDC194	Coiled-coil domain-containing protein 194 OS=Homo sapiens OX=9606 GN=CCDC194 PE=3 SV=1	2.50536	0.069835	8.48e-06	0.835627	2.48e-05	0.919544	14.0987	15.6901	14.1995	17.1844	17.0848	17.2351	15.4159	15.619	15.2268	15.3708	15.5068	15.5936
sp|A0FGR8|ESYT2_HUMAN	ESYT2	Extended synaptotagmin-2 OS=Homo sapiens OX=9606 GN=ESYT2 PE=1 SV=1	-0.87036	-0.0317218	9.28e-05	0.834164	0.00020772	0.919544	16.8591	16.6058	16.4366	15.5856	15.7093	15.9955	15.3929	15.1019	15.2072	15.1494	15.1972	15.2603
sp|A0MZ66|SHOT1_HUMAN	SHTN1	Shootin-1 OS=Homo sapiens OX=9606 GN=SHTN1 PE=1 SV=4	-0.752442	-0.199812	6.99e-05	0.134371	0.000161997	0.356566	13.3664	13.2792	13.1507	12.5844	12.567	12.3877	13.6857	13.8514	13.513	13.4914	13.403	13.5563
sp|A1L020|MEX3A_HUMAN	MEX3A	RNA-binding protein MEX3A OS=Homo sapiens OX=9606 GN=MEX3A PE=1 SV=1	0.368452	0.243626	0.012241	0.0741517	0.0184153	0.248968	14.7104	14.4989	14.7707	15.0659	15.0799	14.9395	15.2366	15.0524	15.2029	15.3813	15.2739	15.5677
sp|A1L0T0|HACL2_HUMAN	ILVBL	2-hydroxyacyl-CoA lyase 2 OS=Homo sapiens OX=9606 GN=ILVBL PE=1 SV=2	0.667683	-0.127358	0.000489545	0.448068	0.000944378	0.673972	12.7915	12.6705	12.6617	13.2734	13.2904	13.5629	14.6341	14.5224	14.7608	14.719	14.4976	14.3187
sp|A1X283|SPD2B_HUMAN	SH3PXD2B	SH3 and PX domain-containing protein 2B OS=Homo sapiens OX=9606 GN=SH3PXD2B PE=1 SV=3	1.85067	0.00301312	3.06e-14	0.983751	9.96e-13	0.990215	13.1406	13.4178	13.1033	14.9847	15.019	15.21	13.8129	13.7831	13.862	13.9096	13.7692	13.7882
sp|A2RRP1|NBAS_HUMAN	NBAS	Neuroblastoma-amplified sequence OS=Homo sapiens OX=9606 GN=NBAS PE=1 SV=2	0.177693	-0.00607479	0.226929	0.965926	0.269959	0.981563	13.0573	12.7756	12.7419	13.1509	12.8107	13.1462	13.4958	13.3967	13.4683	13.6164	13.3516	13.3745
sp|A5YKK6|CNOT1_HUMAN	CNOT1	CCR4-NOT transcription complex subunit 1 OS=Homo sapiens OX=9606 GN=CNOT1 PE=1 SV=2	-1.01828	0.022906	1.34e-06	0.84011	5e-06	0.920421	15.7382	15.7763	15.5413	14.7616	14.6199	14.6195	14.472	14.5399	14.5626	14.5837	14.5068	14.5528
sp|A6NDB9|PALM3_HUMAN	PALM3	Paralemmin-3 OS=Homo sapiens OX=9606 GN=PALM3 PE=1 SV=2	-0.0433983	-0.577262	0.854527	0.0291303	0.874966	0.13546	14.486	13.3625	14.186	13.8919	14.014	13.9984	14.5449	14.3681	14.2917	13.6589	13.9698	13.8443
sp|A6NE02|BTBDH_HUMAN	BTBD17	BTB/POZ domain-containing protein 17 OS=Homo sapiens OX=9606 GN=BTBD17 PE=3 SV=1	0.873795	-0.121364	2.37e-05	0.362217	6.14e-05	0.608813	13.9076	13.895	13.7113	14.8186	14.5852	14.7316	14.2294	13.9961	14.0676	13.9885	14.0809	13.8596
sp|A6NHR9|SMHD1_HUMAN	SMCHD1	Structural maintenance of chromosomes flexible hinge domain-containing protein 1 OS=Homo sapiens OX=9606 GN=SMCHD1 PE=1 SV=2	-0.956293	-0.0282891	2.37e-05	0.876615	6.14e-05	0.939553	13.9014	14.1822	13.5631	13.1679	12.885	12.725	11.8472	11.9291	11.8126	11.778	11.8807	11.8454
sp|A6NI28|RHG42_HUMAN	ARHGAP42	Rho GTPase-activating protein 42 OS=Homo sapiens OX=9606 GN=ARHGAP42 PE=1 SV=3	-1.27556	-0.359065	2.34e-11	0.00234831	3.57e-10	0.0224129	15.4682	15.4394	15.1443	14.0589	14.0211	14.1452	12.5992	12.6376	12.7024	12.2399	12.3533	12.2689
sp|A7KAX9|RHG32_HUMAN	ARHGAP32	Rho GTPase-activating protein 32 OS=Homo sapiens OX=9606 GN=ARHGAP32 PE=1 SV=1	-0.24388	0.188363	0.0624924	0.138134	0.0832565	0.36229	16.3639	16.581	16.3827	16.3545	16.0185	16.2229	15.8025	15.8339	15.7584	16.0009	15.9427	16.0163
sp|A8K2U0|A2ML1_HUMAN	A2ML1	Alpha-2-macroglobulin-like protein 1 OS=Homo sapiens OX=9606 GN=A2ML1 PE=1 SV=3	-1.29819	-1.0805	6.17e-05	0.000297903	0.000144899	0.00437977	14.536	13.7185	14.3384	12.9327	12.8968	12.8687	13.5638	13.7247	13.1514	12.6392	12.2913	12.2678
sp|A8MWY0|ELAP2_HUMAN	ELAPOR2	Endosome/lysosome-associated apoptosis and autophagy regulator family member 2 OS=Homo sapiens OX=9606 GN=ELAPOR2 PE=1 SV=2	0.379459	0.0807447	0.0259502	0.596598	0.0368766	0.787124	13.4444	13.3355	13.258	13.6933	13.7132	13.7698	13.8002	13.1464	13.7552	13.6866	13.7358	13.5217
sp|B2RTY4|MYO9A_HUMAN	MYO9A	Unconventional myosin-IXa OS=Homo sapiens OX=9606 GN=MYO9A PE=1 SV=2	-0.688332	0.0611568	0.000181924	0.638311	0.000381541	0.814631	14.5748	14.5454	14.3914	13.7956	13.8668	13.7842	13.9342	13.7249	13.5022	13.7066	13.7828	13.8553
sp|B4DS77|SHSA9_HUMAN	SHISA9	Protein shisa-9 OS=Homo sapiens OX=9606 GN=SHISA9 PE=2 SV=3	1.18181	-0.0760665	8.33e-06	0.715087	2.45e-05	0.854524	14.2901	14.1656	14.4788	15.1353	15.6507	15.694	14.4571	14.1718	14.451	14.3758	14.3369	14.139
sp|B9A064|IGLL5_HUMAN	IGLL5	Immunoglobulin lambda-like polypeptide 5 OS=Homo sapiens OX=9606 GN=IGLL5 PE=2 SV=2	-0.861498	-0.602513	0.00393848	0.0278793	0.00643735	0.133301	15.0989	14.5594	15.0264	14.4111	14.0815	13.6074	15.2897	14.7324	14.5688	14.3681	14.3302	14.085
sp|E9PRG8|CK098_HUMAN	C11orf98	Uncharacterized protein C11orf98 OS=Homo sapiens OX=9606 GN=C11orf98 PE=4 SV=2	-1.11058	0.200068	1.48e-06	0.128959	5.44e-06	0.347271	15.4666	15.4379	15.4044	14.4829	14.1262	14.368	14.3165	14.1959	14.0933	14.4887	14.4063	14.3109
sp|L0R819|ASURF_HUMAN	ASDURF	ASNSD1 upstream open reading frame protein OS=Homo sapiens OX=9606 GN=ASDURF PE=1 SV=1	-1.18616	-0.256332	1.12e-06	0.0678396	4.28e-06	0.234817	13.8583	13.961	13.7929	12.6845	12.745	12.6243	12.837	12.6729	12.4705	12.4249	12.5345	12.2521
sp|O00115|DNS2A_HUMAN	DNASE2	Deoxyribonuclease-2-alpha OS=Homo sapiens OX=9606 GN=DNASE2 PE=1 SV=2	2.44371	3.5482	4.5e-09	7.3e-11	3.82e-08	6.85e-09	13.4269	13.5585	13.7614	16.0082	15.9412	16.1287	13.1023	13.2321	13.6727	16.8782	16.9679	16.8057
sp|O00116|ADAS_HUMAN	AGPS	Alkyldihydroxyacetonephosphate synthase, peroxisomal OS=Homo sapiens OX=9606 GN=AGPS PE=1 SV=1	0.40422	0.123916	0.0196519	0.422758	0.0284753	0.66136	13.0007	13.1752	13.3212	13.7975	13.4066	13.5056	14.3631	14.1354	14.3061	14.49	14.4246	14.2617
sp|O00139|KIF2A_HUMAN	KIF2A	Kinesin-like protein KIF2A OS=Homo sapiens OX=9606 GN=KIF2A PE=1 SV=3	-0.447778	-0.465381	0.0170799	0.0139959	0.0250099	0.0852347	13.9672	13.6842	13.9542	13.6004	13.1956	13.4662	14.7429	14.8664	14.4194	14.1582	14.0838	14.3905
sp|O00154|BACH_HUMAN	ACOT7	Cytosolic acyl coenzyme A thioester hydrolase OS=Homo sapiens OX=9606 GN=ACOT7 PE=1 SV=3	0.36314	-0.3726	0.0984469	0.0909538	0.126861	0.282572	14.6365	15.4822	14.7779	15.5782	15.2163	15.1915	16.1943	16.2304	16.2257	15.7251	15.7964	16.0111
sp|O00168|PLM_HUMAN	FXYD1	Phospholemman OS=Homo sapiens OX=9606 GN=FXYD1 PE=1 SV=2	1.32738	-1.20075	7.97e-07	2.2e-06	3.19e-06	6.1e-05	12.5875	12.3468	12.3612	13.6701	13.7838	13.8236	13.3883	13.6188	13.1935	12.0428	12.2771	12.2784
sp|O00192|ARVC_HUMAN	ARVCF	Armadillo repeat protein deleted in velo-cardio-facial syndrome OS=Homo sapiens OX=9606 GN=ARVCF PE=1 SV=1	1.21578	-0.291332	6.75e-11	0.0111779	9.4e-10	0.0727446	13.4894	13.2768	13.5052	14.667	14.6265	14.6252	14.4831	14.4382	14.3975	14.0843	14.179	14.1814
sp|O00217|NDUS8_HUMAN	NDUFS8	NADH dehydrogenase [ubiquinone] iron-sulfur protein 8, mitochondrial OS=Homo sapiens OX=9606 GN=NDUFS8 PE=1 SV=1	-0.692983	0.029923	0.0146237	0.910048	0.021642	0.955337	14.9422	15.1183	15.0003	14.6149	14.1868	14.1801	15.7632	15.6678	15.7399	15.8796	15.8248	15.5563
sp|O00231|PSD11_HUMAN	PSMD11	26S proteasome non-ATPase regulatory subunit 11 OS=Homo sapiens OX=9606 GN=PSMD11 PE=1 SV=3	-1.32852	-0.181445	4.55e-12	0.207828	8.83e-11	0.452158	16.8693	16.8816	16.5389	15.661	15.413	15.2303	14.5578	14.617	14.4509	14.4419	14.1852	14.4543
sp|O00233|PSMD9_HUMAN	PSMD9	26S proteasome non-ATPase regulatory subunit 9 OS=Homo sapiens OX=9606 GN=PSMD9 PE=1 SV=3	-0.485685	-0.185358	0.00316702	0.182001	0.00528018	0.420608	13.7358	13.9498	13.8788	13.3103	13.3774	13.4197	14.2184	14.2581	13.9564	13.8342	13.8847	14.158
sp|O00258|GET1_HUMAN	GET1	Guided entry of tail-anchored proteins factor 1 OS=Homo sapiens OX=9606 GN=GET1 PE=1 SV=2	0.104788	-0.0123122	0.489376	0.934564	0.53495	0.967122	13.7325	14.2266	14.1018	14.2573	13.9666	14.1514	15.25	15.0595	14.9856	15.1395	15.1069	15.0117
sp|O00264|PGRC1_HUMAN	PGRMC1	Membrane-associated progesterone receptor component 1 OS=Homo sapiens OX=9606 GN=PGRMC1 PE=1 SV=3	0.0680493	-0.142879	0.683247	0.393614	0.722985	0.637861	12.3798	12.2302	12.4017	12.1194	12.5251	12.5713	14.3038	14.4522	14.4208	14.431	14.2251	14.0921
sp|O00267|SPT5H_HUMAN	SUPT5H	Transcription elongation factor SPT5 OS=Homo sapiens OX=9606 GN=SUPT5H PE=1 SV=1	-1.00222	-0.581098	2.29e-05	0.00202987	5.97e-05	0.0197624	13.7444	13.8303	13.8515	12.8182	12.9222	12.6792	14.3236	14.5646	14.0445	13.6314	13.652	13.9062
sp|O00268|TAF4_HUMAN	TAF4	Transcription initiation factor TFIID subunit 4 OS=Homo sapiens OX=9606 GN=TAF4 PE=1 SV=2	-0.351357	1.65065	0.102537	3.49e-06	0.131492	8.6e-05	13.3882	13.6597	13.4249	13.568	12.9141	12.9366	12.2274	12.4025	11.9536	13.8234	14.0804	13.6315
sp|O00299|CLIC1_HUMAN	CLIC1	Chloride intracellular channel protein 1 OS=Homo sapiens OX=9606 GN=CLIC1 PE=1 SV=4	0.0780393	-0.509119	0.60216	0.00474413	0.645156	0.0386839	12.9819	13.2422	12.8494	13.1166	13.0905	13.1006	14.1785	14.3698	14.1087	13.4544	13.8608	13.8144
sp|O00303|EIF3F_HUMAN	EIF3F	Eukaryotic translation initiation factor 3 subunit F OS=Homo sapiens OX=9606 GN=EIF3F PE=1 SV=1	-1.21995	0.0183271	2.15e-07	0.872153	1.01e-06	0.937532	14.813	14.6411	14.6772	13.5733	13.5411	13.3571	12.316	12.1979	12.1433	12.173	12.2595	12.2797
sp|O00308|WWP2_HUMAN	WWP2	NEDD4-like E3 ubiquitin-protein ligase WWP2 OS=Homo sapiens OX=9606 GN=WWP2 PE=1 SV=2	1.8208	0.169492	4.62e-16	0.182991	2.07e-14	0.421292	12.6237	12.4817	12.5705	14.2201	14.3698	14.5483	12.7142	12.5399	12.7232	12.9207	12.7639	12.801
sp|O00330|ODPX_HUMAN	PDHX	Pyruvate dehydrogenase protein X component, mitochondrial OS=Homo sapiens OX=9606 GN=PDHX PE=1 SV=3	0.382525	0.081833	0.171276	0.760402	0.210818	0.882061	12.9754	12.101	12.8172	13.5884	12.7277	12.7251	14.0819	13.8013	14.2176	14.0702	14.1785	14.0976
sp|O00399|DCTN6_HUMAN	DCTN6	Dynactin subunit 6 OS=Homo sapiens OX=9606 GN=DCTN6 PE=1 SV=1	-1.06243	0.104664	0.000210865	0.608897	0.000436268	0.794843	16.6289	16.7811	15.9933	15.6682	15.4397	15.108	14.3219	14.3366	14.4331	14.4154	14.4233	14.5668
sp|O00408|PDE2A_HUMAN	PDE2A	cGMP-dependent 3',5'-cyclic phosphodiesterase OS=Homo sapiens OX=9606 GN=PDE2A PE=1 SV=1	2.32927	0.699187	3e-07	0.00831915	1.36e-06	0.0593555	14.6979	14.43	14.9098	16.5072	17.1712	17.3471	15.2455	15.541	15.0864	16.09	15.7871	16.0934
sp|O00410|IPO5_HUMAN	IPO5	Importin-5 OS=Homo sapiens OX=9606 GN=IPO5 PE=1 SV=4	-0.462032	-0.279964	0.00333774	0.0460146	0.00554576	0.181698	15.3342	15.5278	15.2103	15.0622	14.8611	14.7629	16.0875	16.0263	16.2345	15.8413	15.8446	15.8226
sp|O00422|SAP18_HUMAN	SAP18	Histone deacetylase complex subunit SAP18 OS=Homo sapiens OX=9606 GN=SAP18 PE=1 SV=1	-1.02949	-0.340417	4.91e-06	0.0214579	1.54e-05	0.11316	15.9026	16.1762	15.9234	15.1751	14.8798	14.8588	15.3355	15.4289	15.2399	14.9394	14.9953	15.0484
sp|O00425|IF2B3_HUMAN	IGF2BP3	Insulin-like growth factor 2 mRNA-binding protein 3 OS=Homo sapiens OX=9606 GN=IGF2BP3 PE=1 SV=2	-0.494452	0.170276	0.000541625	0.196544	0.00103185	0.439769	14.7876	15.1965	14.9426	14.5399	14.4149	14.4885	14.4645	14.4982	14.3862	14.5618	14.5788	14.7191
sp|O00429-8|DNM1L-8_HUMAN	DNM1L	Isoform of O00429, Isoform 8 of Dynamin-1-like protein OS=Homo sapiens OX=9606 GN=DNM1L PE=1 SV=2	0.00510009	-0.224551	0.96265	0.0579848	0.969981	0.212855	13.6169	13.9363	13.8378	13.9499	13.7629	13.6936	15.3138	15.3441	15.3122	15.1493	15.0718	15.0754
sp|O00443|P3C2A_HUMAN	PIK3C2A	Phosphatidylinositol 4-phosphate 3-kinase C2 domain-containing subunit alpha OS=Homo sapiens OX=9606 GN=PIK3C2A PE=1 SV=2	0.836881	-0.0141397	2.23e-05	0.909508	5.85e-05	0.955337	14.2709	14.2519	14.6106	15.1812	15.1731	15.2899	14.5147	14.3846	14.496	14.5175	14.4071	14.4284
sp|O00451|GFRA2_HUMAN	GFRA2	GDNF family receptor alpha-2 OS=Homo sapiens OX=9606 GN=GFRA2 PE=1 SV=2	1.35357	0.179918	4.13e-07	0.197698	1.8e-06	0.441333	12.5982	12.6576	12.9367	14.1252	14.1277	14.0003	12.9204	13.0274	13.0157	13.0982	13.3746	13.0304
sp|O00468|AGRIN_HUMAN	AGRN	Agrin OS=Homo sapiens OX=9606 GN=AGRN PE=1 SV=6	0.38059	-0.220963	0.00331512	0.0700404	0.00551131	0.24015	13.6206	13.744	13.4547	14.032	14.0091	13.9199	13.3831	12.967	13.2046	12.9094	13.0184	12.964
sp|O00479|HMGN4_HUMAN	HMGN4	High mobility group nucleosome-binding domain-containing protein 4 OS=Homo sapiens OX=9606 GN=HMGN4 PE=1 SV=3	-2.74113	-0.22203	1.88e-11	0.351799	2.98e-10	0.601343	15.8588	15.4905	15.8709	13.1002	12.9358	12.9609	9.72063	9.7816	10.6892	9.68197	9.51984	10.0271
sp|O00487|PSDE_HUMAN	PSMD14	26S proteasome non-ATPase regulatory subunit 14 OS=Homo sapiens OX=9606 GN=PSMD14 PE=1 SV=1	-1.195	-0.217004	1.2e-06	0.119375	4.56e-06	0.331103	15.8889	15.516	15.406	14.3393	14.5415	14.3451	13.7157	13.8098	13.6572	13.5446	13.6149	13.3721
sp|O00541|PESC_HUMAN	PES1	Pescadillo homolog OS=Homo sapiens OX=9606 GN=PES1 PE=1 SV=1	-0.15259	0.144564	0.560122	0.58079	0.603671	0.778838	14.2011	13.9505	13.8037	13.6233	13.9533	13.921	13.4331	13.5199	13.5268	13.5976	13.7131	13.6029
sp|O00559|RCAS1_HUMAN	EBAG9	Receptor-binding cancer antigen expressed on SiSo cells OS=Homo sapiens OX=9606 GN=EBAG9 PE=1 SV=1	-1.6154	0.227333	3.25e-06	0.261255	1.08e-05	0.516303	15.7883	15.2494	15.2809	14.0052	13.9448	13.5225	15.4765	14.9853	15.3297	15.629	15.488	15.3566
sp|O00567|NOP56_HUMAN	NOP56	Nucleolar protein 56 OS=Homo sapiens OX=9606 GN=NOP56 PE=1 SV=4	-0.566918	0.141997	0.000517583	0.255377	0.000992546	0.508832	15.1481	15.2293	15.2435	14.6736	14.7534	14.4931	13.4476	13.3832	13.1399	13.482	13.4597	13.455
sp|O00571|DDX3X_HUMAN	DDX3X	ATP-dependent RNA helicase DDX3X OS=Homo sapiens OX=9606 GN=DDX3X PE=1 SV=3	-0.818069	-0.0525248	3.38e-09	0.639448	2.98e-08	0.814631	15.8883	15.8797	15.9278	14.9398	15.0322	15.2694	14.394	14.4067	14.4027	14.3299	14.2497	14.4662
sp|O00754|MA2B1_HUMAN	MAN2B1	Lysosomal alpha-mannosidase OS=Homo sapiens OX=9606 GN=MAN2B1 PE=1 SV=3	1.64676	2.25871	4.11e-05	1.77e-06	0.000100348	5e-05	12.3156	12.3744	12.5669	13.3298	14.2957	14.5717	12.8166	12.1619	12.3793	14.2487	14.688	14.4531
sp|O00767|SCD_HUMAN	SCD	Stearoyl-CoA desaturase OS=Homo sapiens OX=9606 GN=SCD PE=1 SV=2	0.485946	-0.130267	0.0949948	0.63474	0.122684	0.81326	12.6634	11.6529	12.4116	12.266	12.765	13.1546	14.9876	15.1334	15.0073	15.1799	14.7906	14.7669
sp|O14497|ARI1A_HUMAN	ARID1A	AT-rich interactive domain-containing protein 1A OS=Homo sapiens OX=9606 GN=ARID1A PE=1 SV=3	-1.4007	0.180855	2.86e-07	0.195001	1.3e-06	0.437663	14.831	14.8676	14.5791	13.5826	13.3722	13.1208	12.0475	12.2536	12.0985	12.4595	12.2154	12.2672
sp|O14530|TXND9_HUMAN	TXNDC9	Thioredoxin domain-containing protein 9 OS=Homo sapiens OX=9606 GN=TXNDC9 PE=1 SV=2	-0.92266	-0.364754	6.1e-05	0.0323549	0.000143585	0.145797	17.1649	17.0024	16.7388	15.9728	16.0276	16.1377	15.8167	16.1258	15.7181	15.4821	15.4057	15.6785
sp|O14531|DPYL4_HUMAN	DPYSL4	Dihydropyrimidinase-related protein 4 OS=Homo sapiens OX=9606 GN=DPYSL4 PE=1 SV=2	-0.955951	-0.334648	9.15e-06	0.0762255	2.65e-05	0.254464	14.4779	14.7799	14.4904	13.7758	13.5431	13.5616	14.7721	14.7483	14.7671	14.3593	14.3637	14.5605
sp|O14576|DC1I1_HUMAN	DYNC1I1	Cytoplasmic dynein 1 intermediate chain 1 OS=Homo sapiens OX=9606 GN=DYNC1I1 PE=1 SV=2	-1.2109	0.0650569	3.35e-06	0.6612	1.11e-05	0.829635	15.3276	15.3934	15.221	14.4148	13.8113	14.0831	13.3869	13.3703	13.3134	13.4925	13.4233	13.35
sp|O14579|COPE_HUMAN	COPE	Coatomer subunit epsilon OS=Homo sapiens OX=9606 GN=COPE PE=1 SV=3	-0.85912	-0.235303	0.00029824	0.187367	0.000596685	0.42864	15.4586	15.8433	15.3286	14.895	14.6215	14.5366	15.6572	15.5499	15.4461	15.3373	15.0835	15.5265
sp|O14656|TOR1A_HUMAN	TOR1A	Torsin-1A OS=Homo sapiens OX=9606 GN=TOR1A PE=1 SV=1	0.625914	-0.137911	0.0012579	0.368118	0.00226734	0.615504	13.763	13.3691	13.8875	14.4257	14.2847	14.1869	15.971	15.6773	15.7723	15.7027	15.6217	15.6824
sp|O14672|ADA10_HUMAN	ADAM10	Disintegrin and metalloproteinase domain-containing protein 10 OS=Homo sapiens OX=9606 GN=ADAM10 PE=1 SV=1	1.91004	-0.142512	6.81e-10	0.453915	7.21e-09	0.678748	14.4767	13.9879	14.8641	16.2197	16.3391	16.5	15.1144	14.9186	15.0031	14.8775	14.8278	14.9033
sp|O14683|P5I11_HUMAN	TP53I11	Tumor protein p53-inducible protein 11 OS=Homo sapiens OX=9606 GN=TP53I11 PE=1 SV=2	-0.56821	-0.502186	0.00442402	0.010848	0.00719459	0.071445	14.5455	14.6026	14.7298	14.0712	14.0023	14.0998	15.5385	15.5093	15.3475	15.0926	14.8773	14.9188
sp|O14730|RIOK3_HUMAN	RIOK3	Serine/threonine-protein kinase RIO3 OS=Homo sapiens OX=9606 GN=RIOK3 PE=1 SV=2	-1.31065	-0.306735	8.85e-07	0.0461803	3.5e-06	0.181784	14.5193	14.3987	14.5898	12.9824	13.3946	13.1988	13.5333	13.7011	13.9038	13.3831	13.3881	13.4467
sp|O14733|MP2K7_HUMAN	MAP2K7	Dual specificity mitogen-activated protein kinase kinase 7 OS=Homo sapiens OX=9606 GN=MAP2K7 PE=1 SV=2	-0.352589	-0.0653785	0.00663533	0.551276	0.0104351	0.753354	14.3176	14.4305	14.4228	14.0785	13.9789	14.0556	15.8568	15.7186	15.6991	15.6939	15.5939	15.7906
sp|O14737|PDCD5_HUMAN	PDCD5	Programmed cell death protein 5 OS=Homo sapiens OX=9606 GN=PDCD5 PE=1 SV=3	-0.245978	-0.625694	0.212047	0.00604266	0.254264	0.0472854	12.0021	11.4578	11.6694	11.1767	11.3757	11.839	14.1081	14.3888	14.1037	13.6453	13.5026	13.5756
sp|O14744|ANM5_HUMAN	PRMT5	Protein arginine N-methyltransferase 5 OS=Homo sapiens OX=9606 GN=PRMT5 PE=1 SV=4	-0.980087	-0.123955	0.000151567	0.496565	0.000323945	0.715849	15.9189	16.1405	15.9328	15.1293	14.8689	15.0538	12.6305	12.6647	12.3147	12.2181	12.2034	12.8165
sp|O14773|TPP1_HUMAN	TPP1	Tripeptidyl-peptidase 1 OS=Homo sapiens OX=9606 GN=TPP1 PE=1 SV=2	1.41028	1.92361	7.65e-10	8.93e-14	8.01e-09	1.44e-11	12.6204	12.8375	12.8098	14.1414	14.0855	14.2717	12.7583	12.9015	12.8506	14.6953	14.8341	14.7519
sp|O14776|TCRG1_HUMAN	TCERG1	Transcription elongation regulator 1 OS=Homo sapiens OX=9606 GN=TCERG1 PE=1 SV=2	-0.99733	-0.499383	5.53e-05	0.0093936	0.000131099	0.0643406	14.6208	14.6481	14.5997	14.01	13.4926	13.374	14.6642	14.6937	14.5107	14.1405	13.9702	14.2598
sp|O14786|NRP1_HUMAN	NRP1	Neuropilin-1 OS=Homo sapiens OX=9606 GN=NRP1 PE=1 SV=3	2.13584	0.410044	1.47e-09	0.00628612	1.42e-08	0.0484097	13.6901	14.0199	13.86	16.0198	15.9617	15.996	14.4004	14.2137	14.3962	14.8518	14.783	14.6057
sp|O14807|RASM_HUMAN	MRAS	Ras-related protein M-Ras OS=Homo sapiens OX=9606 GN=MRAS PE=1 SV=2	0.376182	-0.0167825	0.11336	0.940333	0.144227	0.971711	14.5187	15.4741	14.5698	15.3193	15.1628	15.2091	15.0621	14.9057	14.7699	15.0616	14.794	14.8318
sp|O14810|CPLX1_HUMAN	CPLX1	Complexin-1 OS=Homo sapiens OX=9606 GN=CPLX1 PE=1 SV=1	-1.14501	-0.362423	4.41e-05	0.0673334	0.000107337	0.233342	16.1024	16.77	16.1582	15.3962	15.1239	15.0756	18.854	18.6451	18.5458	18.2101	18.3493	18.3982
sp|O14893|GEMI2_HUMAN	GEMIN2	Gem-associated protein 2 OS=Homo sapiens OX=9606 GN=GEMIN2 PE=1 SV=1	-1.27025	0.0926295	5.63e-07	0.655814	2.34e-06	0.826241	16.612	16.3051	16.2996	14.8599	15.4079	15.1383	12.7255	12.9463	13.0972	13.0673	12.9164	13.0632
sp|O14908|GIPC1_HUMAN	GIPC1	PDZ domain-containing protein GIPC1 OS=Homo sapiens OX=9606 GN=GIPC1 PE=1 SV=2	-0.0365222	-0.147217	0.745844	0.206791	0.777912	0.452041	13.2907	13.5118	13.4667	13.4332	13.3039	13.4225	13.5923	13.6204	13.5112	13.3534	13.4003	13.5285
sp|O14910|LIN7A_HUMAN	LIN7A	Protein lin-7 homolog A OS=Homo sapiens OX=9606 GN=LIN7A PE=1 SV=2	0.164117	-0.318404	0.244208	0.0298105	0.288745	0.137744	13.7788	13.6032	13.6717	14.1447	13.6465	13.7548	14.8072	14.8996	14.6239	14.3409	14.4767	14.558
sp|O14917|PCD17_HUMAN	PCDH17	Protocadherin-17 OS=Homo sapiens OX=9606 GN=PCDH17 PE=1 SV=2	1.23025	-0.12872	2.96e-06	0.393351	9.96e-06	0.637861	14.85	14.8243	14.9578	15.7655	16.2986	16.2588	15.2062	15.274	15.3006	15.0128	15.1665	15.2153
sp|O14933|UB2L6_HUMAN	UBE2L6	Ubiquitin/ISG15-conjugating enzyme E2 L6 OS=Homo sapiens OX=9606 GN=UBE2L6 PE=1 SV=4	-0.621238	-0.409901	0.00285813	0.0290799	0.00480094	0.135443	13.3776	13.3267	13.0919	12.9172	12.4698	12.5454	13.7457	13.8625	13.4285	13.2277	13.1315	13.4477
sp|O14936|CSKP_HUMAN	CASK	Peripheral plasma membrane protein CASK OS=Homo sapiens OX=9606 GN=CASK PE=1 SV=3	0.89028	-0.365835	0.00023184	0.0519886	0.000475272	0.19757	13.329	13.9983	13.7141	14.7368	14.509	14.4664	15.7706	15.9851	15.6691	15.3292	15.4916	15.5066
sp|O14950|ML12B_HUMAN	MYL12B	Myosin regulatory light chain 12B OS=Homo sapiens OX=9606 GN=MYL12B PE=1 SV=2	-0.304173	-0.173249	0.168392	0.426038	0.207673	0.661438	14.6639	14.3871	14.5609	13.9504	14.4053	14.3436	14.3435	14.7582	14.5706	14.2238	14.4325	14.4962
sp|O14967|CLGN_HUMAN	CLGN	Calmegin OS=Homo sapiens OX=9606 GN=CLGN PE=1 SV=1	-0.136556	-0.117088	0.475434	0.539971	0.52108	0.747079	13.4754	13.389	13.5126	13.695	13.0413	13.2311	14.3022	14.1926	14.3455	14.3266	14.1533	14.0091
sp|O14980|XPO1_HUMAN	XPO1	Exportin-1 OS=Homo sapiens OX=9606 GN=XPO1 PE=1 SV=1	0.036795	-0.0696303	0.776081	0.591282	0.805696	0.784113	13.0019	12.958	13.1294	12.8872	13.075	13.2375	13.7368	13.6611	13.7658	13.8342	13.525	13.5956
sp|O14983|AT2A1_HUMAN	ATP2A1	Sarcoplasmic/endoplasmic reticulum calcium ATPase 1 OS=Homo sapiens OX=9606 GN=ATP2A1 PE=1 SV=1	0.174364	-0.407969	0.299778	0.0267603	0.345196	0.130923	12.9852	13.0844	13.5946	13.2837	13.3973	13.5064	15.1354	15.0753	15.3534	14.8706	14.7275	14.742
sp|O15014|ZN609_HUMAN	ZNF609	Zinc finger protein 609 OS=Homo sapiens OX=9606 GN=ZNF609 PE=1 SV=2	-0.395153	0.233721	0.0183269	0.131033	0.0267015	0.351729	13.6549	13.9696	13.6892	13.5303	13.2593	13.3387	13.6435	13.4459	13.4058	13.7132	13.5481	13.9351
sp|O15020|SPTN2_HUMAN	SPTBN2	Spectrin beta chain, non-erythrocytic 2 OS=Homo sapiens OX=9606 GN=SPTBN2 PE=1 SV=3	-0.850339	-0.1521	1.2e-05	0.327879	3.37e-05	0.578387	14.9071	15.0588	14.9348	14.1203	14.1157	14.1136	14.3448	14.625	14.4301	14.1081	14.3291	14.5063
sp|O15027|SC16A_HUMAN	SEC16A	Protein transport protein Sec16A OS=Homo sapiens OX=9606 GN=SEC16A PE=1 SV=4	-0.69977	-0.00378618	0.000150132	0.97652	0.000321113	0.987374	14.9843	15.1354	14.8003	14.4108	14.2222	14.1877	14.1903	14.1507	14.2102	14.2065	14.0886	14.2448
sp|O15031|PLXB2_HUMAN	PLXNB2	Plexin-B2 OS=Homo sapiens OX=9606 GN=PLXNB2 PE=1 SV=3	1.31975	-0.190857	1.61e-07	0.347153	7.93e-07	0.598062	13.6117	13.7101	13.754	14.9496	15.0251	15.0604	14.96	15.0061	14.8454	14.6681	14.752	14.8189
sp|O15042|SR140_HUMAN	U2SURP	U2 snRNP-associated SURP motif-containing protein OS=Homo sapiens OX=9606 GN=U2SURP PE=1 SV=2	-0.594261	0.174176	0.050394	0.534125	0.0681995	0.742196	15.0709	14.5568	15.5834	13.8876	14.8973	14.6434	13.7473	13.7289	13.6705	13.7599	13.8943	14.0151
sp|O15067|PUR4_HUMAN	PFAS	Phosphoribosylformylglycinamidine synthase OS=Homo sapiens OX=9606 GN=PFAS PE=1 SV=4	0.100097	-0.118577	0.464324	0.388307	0.51044	0.634678	13.4793	13.5356	13.6468	13.8296	13.5299	13.6025	13.9378	14.2209	13.8345	13.8131	13.8779	13.9465
sp|O15075|DCLK1_HUMAN	DCLK1	Serine/threonine-protein kinase DCLK1 OS=Homo sapiens OX=9606 GN=DCLK1 PE=1 SV=2	-0.335218	-0.477962	0.0705432	0.0127426	0.0931721	0.079943	13.5623	13.4196	13.5246	13.0251	13.3461	13.1296	14.5093	14.8448	14.4428	13.9765	14.0641	14.3225
sp|O15090|ZN536_HUMAN	ZNF536	Zinc finger protein 536 OS=Homo sapiens OX=9606 GN=ZNF536 PE=1 SV=3	-0.723941	0.392166	0.000521981	0.0246428	0.000999662	0.123578	13.7028	13.5852	13.7308	13.1091	12.9474	12.7905	13.8943	13.4033	13.7849	14.1672	13.9031	14.1887
sp|O15182|CETN3_HUMAN	CETN3	Centrin-3 OS=Homo sapiens OX=9606 GN=CETN3 PE=1 SV=2	-1.9322	-0.007124	5.65e-08	0.96423	3.2e-07	0.981563	14.2648	14.3362	13.9597	12.413	12.1307	12.2203	12.8844	12.8843	12.9758	12.6037	13.0437	13.0758
sp|O15212|PFD6_HUMAN	PFDN6	Prefoldin subunit 6 OS=Homo sapiens OX=9606 GN=PFDN6 PE=1 SV=1	-0.486956	0.351359	0.000906895	0.00800393	0.00166876	0.0573878	17.2792	17.4211	17.4084	16.8482	17.0032	16.7964	17.0469	17.2479	17.1274	17.5339	17.4827	17.4596
sp|O15240|VGF_HUMAN	VGF	Neurosecretory protein VGF OS=Homo sapiens OX=9606 GN=VGF PE=1 SV=2	-1.46217	0.0111151	4.17e-19	0.918862	3.28e-17	0.960088	17.1474	17.1776	16.9593	15.7291	15.5507	15.618	14.5376	14.4548	14.4364	14.5885	14.4976	14.3761
sp|O15254|ACOX3_HUMAN	ACOX3	Peroxisomal acyl-coenzyme A oxidase 3 OS=Homo sapiens OX=9606 GN=ACOX3 PE=1 SV=2	0.418801	-0.208639	0.0381372	0.266691	0.0526898	0.521465	12.292	12.9378	12.7635	13.3804	12.9141	12.9553	13.7659	13.7896	13.8344	13.7475	13.4781	13.5384
sp|O15258|RER1_HUMAN	RER1	Protein RER1 OS=Homo sapiens OX=9606 GN=RER1 PE=1 SV=1	-0.00942637	0.145692	0.957643	0.418665	0.965939	0.656753	12.723	12.7546	12.9709	12.9354	12.6718	12.8131	15.4203	14.8553	15.5012	15.5561	15.4169	15.2409
sp|O15269|SPTC1_HUMAN	SPTLC1	Serine palmitoyltransferase 1 OS=Homo sapiens OX=9606 GN=SPTLC1 PE=1 SV=1	0.112762	0.0377715	0.458237	0.801625	0.504321	0.904895	13.8634	14.093	14.2838	14.327	14.0217	14.2299	15.2817	15.0289	15.0899	15.3541	15.0827	15.077
sp|O15294|OGT1_HUMAN	OGT	UDP-N-acetylglucosamine--peptide N-acetylglucosaminyltransferase 110 kDa subunit OS=Homo sapiens OX=9606 GN=OGT PE=1 SV=3	-0.981261	-0.0304877	1.88e-07	0.820212	8.99e-07	0.913753	14.6314	14.7645	14.4653	13.856	13.4706	13.5909	13.0737	13.1172	13.1311	13.0856	12.9996	13.1453
sp|O15354|GPR37_HUMAN	GPR37	Prosaposin receptor GPR37 OS=Homo sapiens OX=9606 GN=GPR37 PE=1 SV=2	1.72584	-0.217793	8.34e-08	0.157584	4.45e-07	0.389412	12.094	11.7467	12.2507	13.5622	13.8756	13.8311	12.9976	12.9058	12.9777	12.6509	12.7904	12.7865
sp|O15371|EIF3D_HUMAN	EIF3D	Eukaryotic translation initiation factor 3 subunit D OS=Homo sapiens OX=9606 GN=EIF3D PE=1 SV=1	-0.931644	0.192602	5e-05	0.343052	0.000120111	0.595127	16.1809	16.2496	15.69	15.1122	15.1904	15.0229	13.4489	13.5119	13.3699	13.6537	13.595	13.6598
sp|O15372|EIF3H_HUMAN	EIF3H	Eukaryotic translation initiation factor 3 subunit H OS=Homo sapiens OX=9606 GN=EIF3H PE=1 SV=1	-1.36453	-0.2916	1.1e-13	0.0147697	3.1e-12	0.088466	16.4056	16.5237	16.1649	15.1499	15.0143	14.8365	13.1626	13.1779	13.1906	12.9118	12.802	12.9425
sp|O15382|BCAT2_HUMAN	BCAT2	Branched-chain-amino-acid aminotransferase, mitochondrial OS=Homo sapiens OX=9606 GN=BCAT2 PE=1 SV=2	0.1396	0.242455	0.549428	0.302223	0.594125	0.557171	12.4145	12.4793	12.7689	12.6047	13.0915	12.3853	14.3219	14.2643	14.3949	14.5597	14.6451	14.5036
sp|O15394|NCAM2_HUMAN	NCAM2	Neural cell adhesion molecule 2 OS=Homo sapiens OX=9606 GN=NCAM2 PE=1 SV=2	1.99211	0.188677	8.4e-10	0.348977	8.67e-09	0.599334	12.2672	12.1105	12.5446	14.2686	14.2564	14.3736	13.4012	13.2888	13.3427	13.5506	13.4252	13.6231
sp|O15460|P4HA2_HUMAN	P4HA2	Prolyl 4-hydroxylase subunit alpha-2 OS=Homo sapiens OX=9606 GN=P4HA2 PE=1 SV=1	-0.419421	-0.179721	0.00800453	0.195749	0.0124008	0.439003	13.5139	13.7437	13.9708	13.4516	13.3181	13.2005	14.5063	14.4344	14.4609	14.3562	14.2637	14.2424
sp|O15484|CAN5_HUMAN	CAPN5	Calpain-5 OS=Homo sapiens OX=9606 GN=CAPN5 PE=1 SV=2	2.24816	0.18085	1.3e-07	0.548709	6.62e-07	0.751665	12.1484	12.1402	11.9566	14.3065	14.3034	14.3797	12.4314	12.3084	12.6406	12.6871	12.7948	12.441
sp|O15498|YKT6_HUMAN	YKT6	Synaptobrevin homolog YKT6 OS=Homo sapiens OX=9606 GN=YKT6 PE=1 SV=1	0.246141	-0.0946421	0.0717341	0.479504	0.0946591	0.703191	12.9938	13.4085	13.4495	13.4185	13.5234	13.6484	14.7014	14.5715	14.7646	14.582	14.5835	14.5881
sp|O15530|PDPK1_HUMAN	PDPK1	3-phosphoinositide-dependent protein kinase 1 OS=Homo sapiens OX=9606 GN=PDPK1 PE=1 SV=1	0.509123	-0.275121	0.0330066	0.215831	0.0461047	0.46195	11.9031	12.5108	11.704	12.6748	12.6666	12.3038	14.1231	13.9279	13.8237	13.8998	13.4217	13.7278
sp|O43148|MCES_HUMAN	RNMT	mRNA cap guanine-N7 methyltransferase OS=Homo sapiens OX=9606 GN=RNMT PE=1 SV=1	-1.04005	-0.04844	1.45e-06	0.679372	5.35e-06	0.840481	15.7817	15.6503	15.7812	14.7423	14.6669	14.6839	14.6887	14.6136	14.3968	14.5642	14.4145	14.5751
sp|O43169|CYB5B_HUMAN	CYB5B	Cytochrome b5 type B OS=Homo sapiens OX=9606 GN=CYB5B PE=1 SV=3	0.0281122	-0.191361	0.804174	0.111048	0.831599	0.315993	14.0377	13.9925	13.9171	14.0124	13.9273	14.092	16.5438	16.3699	16.3648	16.4691	16.1513	16.084
sp|O43175|SERA_HUMAN	PHGDH	D-3-phosphoglycerate dehydrogenase OS=Homo sapiens OX=9606 GN=PHGDH PE=1 SV=4	0.0892411	-0.178661	0.254569	0.0285274	0.299052	0.134592	15.4278	15.4795	15.3734	15.5774	15.3875	15.5835	16.8734	16.9093	16.8579	16.6218	16.726	16.7567
sp|O43181|NDUS4_HUMAN	NDUFS4	NADH dehydrogenase [ubiquinone] iron-sulfur protein 4, mitochondrial OS=Homo sapiens OX=9606 GN=NDUFS4 PE=1 SV=1	-0.823877	-0.22394	5.68e-07	0.0737431	2.35e-06	0.248169	12.6925	12.7721	12.8702	12.1048	11.7065	12.0519	14.7344	14.555	14.7364	14.5736	14.4371	14.3433
sp|O43184|ADA12_HUMAN	ADAM12	Disintegrin and metalloproteinase domain-containing protein 12 OS=Homo sapiens OX=9606 GN=ADAM12 PE=1 SV=3	1.75038	-0.140241	1.08e-11	0.320716	1.83e-10	0.570663	13.416	13.3865	13.5563	15.3171	15.0873	15.2055	13.6539	13.3139	13.4283	13.3456	13.5471	13.0828
sp|O43237|DC1L2_HUMAN	DYNC1LI2	Cytoplasmic dynein 1 light intermediate chain 2 OS=Homo sapiens OX=9606 GN=DYNC1LI2 PE=1 SV=1	-1.57423	-0.176392	1.19e-07	0.219527	6.1e-07	0.466454	16.164	16.2871	15.7861	14.6225	14.5201	14.3718	14.2613	14.2262	14.2241	13.9673	14.0469	14.1683
sp|O43242|PSMD3_HUMAN	PSMD3	26S proteasome non-ATPase regulatory subunit 3 OS=Homo sapiens OX=9606 GN=PSMD3 PE=1 SV=2	-1.33485	-0.11046	5.94e-09	0.526107	4.78e-08	0.737858	16.1136	15.7949	15.6159	14.3298	14.6485	14.5416	13.4041	13.7595	13.544	13.3294	13.5692	13.4777
sp|O43252|PAPS1_HUMAN	PAPSS1	Bifunctional 3'-phosphoadenosine 5'-phosphosulfate synthase 1 OS=Homo sapiens OX=9606 GN=PAPSS1 PE=1 SV=2	-0.799339	0.0688343	5.27e-05	0.599986	0.000125567	0.787803	14.9532	15.2616	15.1001	14.4956	14.2277	14.1935	15.3372	15.2844	15.1213	15.3536	15.264	15.3318
sp|O43283|M3K13_HUMAN	MAP3K13	Mitogen-activated protein kinase kinase kinase 13 OS=Homo sapiens OX=9606 GN=MAP3K13 PE=1 SV=1	-0.684161	-0.271659	0.000764356	0.0974799	0.00142084	0.293145	14.7657	14.6735	14.4687	13.9921	14.0008	13.8624	14.8564	14.4771	14.8799	14.5674	14.5954	14.2356
sp|O43290|SNUT1_HUMAN	SART1	U4/U6.U5 tri-snRNP-associated protein 1 OS=Homo sapiens OX=9606 GN=SART1 PE=1 SV=1	-1.16018	0.777066	3.42e-09	6.99e-06	3.01e-08	0.000163348	14.7267	14.9281	14.6343	13.7095	13.6099	13.4892	12.8416	12.9086	12.7539	13.6753	13.5956	13.5644
sp|O43292|GPAA1_HUMAN	GPAA1	Glycosylphosphatidylinositol anchor attachment 1 protein OS=Homo sapiens OX=9606 GN=GPAA1 PE=1 SV=3	0.482596	0.0456616	0.00366283	0.736636	0.00603082	0.866753	13.2174	13.5516	13.5533	13.9456	13.9305	13.8939	14.5589	14.4453	14.3819	14.6923	14.4867	14.3441
sp|O43295|SRGP3_HUMAN	SRGAP3	SLIT-ROBO Rho GTPase-activating protein 3 OS=Homo sapiens OX=9606 GN=SRGAP3 PE=1 SV=3	-0.320924	-0.23699	0.096818	0.207549	0.124983	0.452158	12.7688	13.3478	12.7791	12.9327	12.5198	12.4804	13.2632	13.3993	13.137	13.0498	12.9453	13.0935
sp|O43299|AP5Z1_HUMAN	AP5Z1	AP-5 complex subunit zeta-1 OS=Homo sapiens OX=9606 GN=AP5Z1 PE=1 SV=2	-0.373961	0.00409942	0.397276	0.992535	0.444796	0.994372	13.7561	13.8529	14.2616	13.4815	13.7133	13.5539	13.7643	13.7981	13.826	13.5451	13.8502	14.0053
sp|O43301|HS12A_HUMAN	HSPA12A	Heat shock 70 kDa protein 12A OS=Homo sapiens OX=9606 GN=HSPA12A PE=1 SV=2	0.177915	-0.35218	0.509293	0.203662	0.554716	0.448449	11.5261	12.0338	11.3204	11.7559	11.3256	12.3325	13.526	13.7657	13.4048	12.9981	13.0958	13.5461
sp|O43318|M3K7_HUMAN	MAP3K7	Mitogen-activated protein kinase kinase kinase 7 OS=Homo sapiens OX=9606 GN=MAP3K7 PE=1 SV=1	-1.54008	-0.136662	1.12e-13	0.354253	3.14e-12	0.603411	16.1464	15.6344	15.8002	14.1568	14.3372	14.4668	12.8055	12.7197	12.7664	12.6134	12.6767	12.5915
sp|O43347|MSI1H_HUMAN	MSI1	RNA-binding protein Musashi homolog 1 OS=Homo sapiens OX=9606 GN=MSI1 PE=1 SV=1	0.0567097	-0.137372	0.915989	0.798435	0.931021	0.903321	12.801	12.5323	12.6278	13.2162	12.4495	12.4656	13.6593	13.245	13.5907	13.4278	13.2258	13.4294
sp|O43396|TXNL1_HUMAN	TXNL1	Thioredoxin-like protein 1 OS=Homo sapiens OX=9606 GN=TXNL1 PE=1 SV=3	-0.293936	-0.0436235	0.373892	0.893146	0.42186	0.947883	13.372	13.141	13.096	12.0372	13.2568	13.4333	12.9512	13.786	13.4986	13.2625	13.4091	13.4332
sp|O43402|EMC8_HUMAN	EMC8	ER membrane protein complex subunit 8 OS=Homo sapiens OX=9606 GN=EMC8 PE=1 SV=1	0.324301	-0.219072	0.107594	0.262118	0.137322	0.517306	12.5284	13.0009	13.4238	13.3033	13.2379	13.3849	15.5209	15.4874	15.4407	15.3953	15.1708	15.2258
sp|O43426|SYNJ1_HUMAN	SYNJ1	Synaptojanin-1 OS=Homo sapiens OX=9606 GN=SYNJ1 PE=1 SV=2	0.438971	-0.144056	0.00269283	0.235558	0.00454161	0.485434	14.9805	15.0867	14.8662	15.3738	15.3514	15.5252	15.7191	15.8418	15.6915	15.5785	15.512	15.7297
sp|O43432|IF4G3_HUMAN	EIF4G3	Eukaryotic translation initiation factor 4 gamma 3 OS=Homo sapiens OX=9606 GN=EIF4G3 PE=1 SV=2	-0.860493	-0.108247	7.94e-08	0.336909	4.27e-07	0.587976	14.6167	14.8491	14.6571	13.9167	13.8725	13.7523	14.5135	14.4601	14.5186	14.4955	14.366	14.3059
sp|O43526|KCNQ2_HUMAN	KCNQ2	Potassium voltage-gated channel subfamily KQT member 2 OS=Homo sapiens OX=9606 GN=KCNQ2 PE=1 SV=2	-0.0267728	0.0253008	0.836422	0.845283	0.859451	0.923309	13.6212	13.8464	13.8594	13.9554	13.7109	13.5804	13.7111	13.637	13.632	13.7779	13.5999	13.6782
sp|O43556|SGCE_HUMAN	SGCE	Epsilon-sarcoglycan OS=Homo sapiens OX=9606 GN=SGCE PE=1 SV=6	2.11704	0.0386793	1.31e-07	0.837431	6.62e-07	0.919544	12.8084	12.9939	13.3547	15.2264	15.0295	15.2522	13.8785	13.5748	13.2811	13.6281	13.4228	13.7996
sp|O43567|RNF13_HUMAN	RNF13	E3 ubiquitin-protein ligase RNF13 OS=Homo sapiens OX=9606 GN=RNF13 PE=1 SV=1	2.88805	2.17899	1.53e-09	3.27e-08	1.47e-08	1.4e-06	14.2219	13.596	13.9127	16.7306	16.7438	16.9203	13.6103	13.8183	14.0389	16.0747	16.0325	15.8973
sp|O43581-3|SYT7-3_HUMAN	SYT7	Isoform of O43581, Isoform 3 of Synaptotagmin-7 OS=Homo sapiens OX=9606 GN=SYT7 PE=1 SV=3	1.25371	0.209143	7.88e-13	0.0246221	1.83e-11	0.123578	13.4105	13.3616	13.3388	14.6611	14.6915	14.5193	12.6984	12.6089	12.5351	12.785	12.8892	12.7956
sp|O43592|XPOT_HUMAN	XPOT	Exportin-T OS=Homo sapiens OX=9606 GN=XPOT PE=1 SV=2	-0.0929675	-0.0657107	0.740866	0.815067	0.772996	0.910461	14.4428	14.7166	14.3314	14.6053	14.34	14.2667	14.6141	14.5799	14.5698	14.601	14.3977	14.5679
sp|O43602-2|DCX-2_HUMAN	DCX	Isoform of O43602, Isoform 2 of Neuronal migration protein doublecortin OS=Homo sapiens OX=9606 GN=DCX PE=1 SV=4	-0.557513	-0.279281	0.0154679	0.213702	0.0228217	0.459784	13.955	13.5313	13.8727	12.9809	13.3795	13.3261	14.8154	14.9579	14.8289	14.5382	14.5781	14.6481
sp|O43615|TIM44_HUMAN	TIMM44	Mitochondrial import inner membrane translocase subunit TIM44 OS=Homo sapiens OX=9606 GN=TIMM44 PE=1 SV=2	-0.266223	-0.159267	0.0512748	0.234961	0.069327	0.485086	13.9035	14.1172	14.1046	13.6979	13.7882	13.8405	15.8633	15.7908	15.752	15.6152	15.7445	15.5686
sp|O43617|TPPC3_HUMAN	TRAPPC3	Trafficking protein particle complex subunit 3 OS=Homo sapiens OX=9606 GN=TRAPPC3 PE=1 SV=1	-0.695039	-0.22692	0.000265707	0.117065	0.000537508	0.327039	15.1716	15.2854	14.8496	14.4442	14.3906	14.3867	15.0791	14.783	15.0215	14.7969	14.6916	14.7143
sp|O43660|PLRG1_HUMAN	PLRG1	Pleiotropic regulator 1 OS=Homo sapiens OX=9606 GN=PLRG1 PE=1 SV=1	-1.20531	-0.0849198	1.11e-05	0.611854	3.14e-05	0.797987	15.377	15.4482	15.551	14.5763	14.1919	13.9921	14.703	14.6573	14.2713	14.463	14.4238	14.49
sp|O43665|RGS10_HUMAN	RGS10	Regulator of G-protein signaling 10 OS=Homo sapiens OX=9606 GN=RGS10 PE=1 SV=3	-0.500423	-0.443543	0.0257157	0.0433528	0.0365877	0.174309	10.9748	11.6613	11.4879	11.2139	10.5864	10.8224	14.246	14.0935	14.0633	13.6882	13.5974	13.7865
sp|O43670|ZN207_HUMAN	ZNF207	BUB3-interacting and GLEBS motif-containing protein ZNF207 OS=Homo sapiens OX=9606 GN=ZNF207 PE=1 SV=1	0.0259664	0.126635	0.943256	0.72918	0.953409	0.861462	13.7949	12.6385	13.8138	13.0695	13.5207	13.7349	13.7523	14.9729	14.7622	14.5543	14.7857	14.5274
sp|O43676|NDUB3_HUMAN	NDUFB3	NADH dehydrogenase [ubiquinone] 1 beta subcomplex subunit 3 OS=Homo sapiens OX=9606 GN=NDUFB3 PE=1 SV=3	0.121896	-0.130564	0.632696	0.608845	0.675634	0.794843	14.7783	15.188	15.045	15.2069	15.1843	14.9857	16.6839	16.7485	16.8001	16.7001	16.5506	16.59
sp|O43684|BUB3_HUMAN	BUB3	Mitotic checkpoint protein BUB3 OS=Homo sapiens OX=9606 GN=BUB3 PE=1 SV=1	-0.693102	-0.120735	0.000639672	0.434183	0.00120212	0.666026	13.7323	13.904	13.6546	13.3042	13.0553	12.8521	14.1828	14.0332	13.9785	13.9569	13.9498	13.9256
sp|O43707|ACTN4_HUMAN	ACTN4	Alpha-actinin-4 OS=Homo sapiens OX=9606 GN=ACTN4 PE=1 SV=2	-2.49441	-0.338811	7.94e-10	0.0288604	8.29e-09	0.135101	15.7333	15.858	16.067	13.6084	13.3465	13.2202	13.368	13.7376	13.4767	13.0753	13.3762	13.1144
sp|O43719|HTSF1_HUMAN	HTATSF1	HIV Tat-specific factor 1 OS=Homo sapiens OX=9606 GN=HTATSF1 PE=1 SV=1	-1.42374	-0.211509	2.24e-12	0.161566	4.65e-11	0.393764	16.1079	15.7292	15.8382	14.3764	14.5108	14.5169	13.7458	13.5647	13.7034	13.5572	13.452	13.3703
sp|O43759|SNG1_HUMAN	SYNGR1	Synaptogyrin-1 OS=Homo sapiens OX=9606 GN=SYNGR1 PE=1 SV=2	-0.487312	0.275493	0.00755313	0.0932965	0.0117623	0.286548	16.4366	16.4087	16.3039	15.9557	16.0092	15.7223	14.3812	13.8344	14.1339	14.5182	14.4002	14.2577
sp|O43761|SNG3_HUMAN	SYNGR3	Synaptogyrin-3 OS=Homo sapiens OX=9606 GN=SYNGR3 PE=1 SV=2	-1.20696	-0.0558618	3.29e-06	0.70498	1.09e-05	0.848275	13.048	13.5109	13.4134	12.1242	12.2076	12.0196	11.1367	11.0201	11.3748	11.0997	11.1795	11.0848
sp|O43768|ENSA_HUMAN	ENSA	Alpha-endosulfine OS=Homo sapiens OX=9606 GN=ENSA PE=1 SV=1	-0.745269	-0.702586	0.00249932	0.00369661	0.00425517	0.0317428	13.9169	14.3467	13.9426	13.7226	13.0288	13.219	13.9993	14.139	14.0186	13.4433	13.0871	13.5188
sp|O43772|MCAT_HUMAN	SLC25A20	Mitochondrial carnitine/acylcarnitine carrier protein OS=Homo sapiens OX=9606 GN=SLC25A20 PE=1 SV=1	-0.477622	0.0675475	0.00173541	0.57636	0.00305059	0.774778	13.9977	13.9867	13.8339	13.3265	13.4136	13.6454	15.924	15.7582	15.7742	15.9183	15.8765	15.8643
sp|O43776|SYNC_HUMAN	NARS1	Asparagine--tRNA ligase, cytoplasmic OS=Homo sapiens OX=9606 GN=NARS1 PE=1 SV=1	0.242781	-0.355891	0.239264	0.0899525	0.283705	0.280656	12.4146	12.1837	12.4333	12.6714	12.5807	12.5078	13.3037	13.4401	13.1084	12.7112	12.8632	13.2101
sp|O43809|CPSF5_HUMAN	NUDT21	Cleavage and polyadenylation specificity factor subunit 5 OS=Homo sapiens OX=9606 GN=NUDT21 PE=1 SV=1	-1.09064	-0.399991	2.67e-10	0.00260685	3.16e-09	0.0242445	14.6888	14.9502	14.6171	13.7381	13.6692	13.5768	14.5651	14.4702	14.4252	14.1775	13.9898	14.0932
sp|O43813|LANC1_HUMAN	LANCL1	Glutathione S-transferase LANCL1 OS=Homo sapiens OX=9606 GN=LANCL1 PE=1 SV=1	0.0968047	-0.12427	0.54046	0.434484	0.585079	0.666026	13.3271	13.0157	13.1517	13.387	13.3779	13.0198	14.7935	14.3371	14.6962	14.5302	14.4802	14.4437
sp|O43852|CALU_HUMAN	CALU	Calumenin OS=Homo sapiens OX=9606 GN=CALU PE=1 SV=2	-0.476045	-0.0612574	0.165983	0.85547	0.205083	0.929553	14.5893	14.8506	14.6525	14.5691	14.1059	13.9892	14.8539	14.7193	14.788	14.801	14.717	14.6594
sp|O43854|EDIL3_HUMAN	EDIL3	EGF-like repeat and discoidin I-like domain-containing protein 3 OS=Homo sapiens OX=9606 GN=EDIL3 PE=1 SV=1	0.766592	0.104608	8.02e-09	0.338457	6.14e-08	0.589616	13.5004	13.6577	13.3948	14.2764	14.2728	14.3035	13.0268	12.7839	12.9456	13.1539	12.9526	12.9636
sp|O43861|ATP9B_HUMAN	ATP9B	Probable phospholipid-transporting ATPase IIB OS=Homo sapiens OX=9606 GN=ATP9B PE=2 SV=4	0.654814	0.0983817	0.000231469	0.443718	0.000474847	0.672068	14.3014	14.1387	14.1872	14.9585	14.867	14.7663	13.4548	13.0729	13.3475	13.4802	13.3408	13.3493
sp|O43909|EXTL3_HUMAN	EXTL3	Exostosin-like 3 OS=Homo sapiens OX=9606 GN=EXTL3 PE=1 SV=1	0.132746	-0.147483	0.433716	0.385947	0.480239	0.632241	13.7766	13.6179	14.0663	13.8901	14.1729	13.7959	15.2553	14.7453	15.0251	14.8542	14.8626	14.8665
sp|O43915|VEGFD_HUMAN	VEGFD	Vascular endothelial growth factor D OS=Homo sapiens OX=9606 GN=VEGFD PE=1 SV=1	0.793025	0.0826897	0.000109504	0.559404	0.000241307	0.759881	12.2931	12.3167	12.0322	13.0271	12.9529	13.0412	13.6172	13.2196	13.5318	13.4478	13.6903	13.4786
sp|O43916|CHST1_HUMAN	CHST1	Carbohydrate sulfotransferase 1 OS=Homo sapiens OX=9606 GN=CHST1 PE=1 SV=1	0.932766	-0.0259079	0.00139846	0.909341	0.00249749	0.955337	12.8517	12.2492	13.0121	13.6714	13.5859	13.6541	13.9267	13.2616	14.0244	13.8092	13.5824	13.7434
sp|O43934|MFS11_HUMAN	MFSD11	UNC93-like protein MFSD11 OS=Homo sapiens OX=9606 GN=MFSD11 PE=1 SV=2	1.14998	1.31433	1.82e-05	2.88e-06	4.87e-05	7.57e-05	13.3805	13.5851	13.6177	14.5741	14.7336	14.7255	12.7363	12.93	12.8372	14.2024	14.2895	13.9545
sp|O60216|RAD21_HUMAN	RAD21	Double-strand-break repair protein rad21 homolog OS=Homo sapiens OX=9606 GN=RAD21 PE=1 SV=2	-1.00187	-0.292298	5.7e-06	0.0402266	1.74e-05	0.166099	15.0923	14.922	15.084	14.1107	14.0702	13.9118	14.121	14.3378	14.1893	14.0604	13.7266	13.9841
sp|O60229|KALRN_HUMAN	KALRN	Kalirin OS=Homo sapiens OX=9606 GN=KALRN PE=1 SV=3	-0.517962	-0.0520956	0.00494027	0.733064	0.00796738	0.864998	13.554	13.6598	13.3468	13.0382	12.9537	13.0149	13.4467	13.809	13.5363	13.3828	13.5934	13.6594
sp|O60238|BNI3L_HUMAN	BNIP3L	BCL2/adenovirus E1B 19 kDa protein-interacting protein 3-like OS=Homo sapiens OX=9606 GN=BNIP3L PE=1 SV=1	0.423629	-0.153252	0.00885757	0.277639	0.0136137	0.534827	13.0904	13.1774	13.2259	13.6765	13.5423	13.5457	13.2807	13.2434	12.9172	13.0593	13.1269	12.7954
sp|O60256|KPRB_HUMAN	PRPSAP2	Phosphoribosyl pyrophosphate synthase-associated protein 2 OS=Homo sapiens OX=9606 GN=PRPSAP2 PE=1 SV=1	-1.05871	0.0935486	2.24e-05	0.555403	5.87e-05	0.756711	15.5744	15.7843	15.3868	14.5924	14.6149	14.362	12.695	12.9073	12.4664	12.6155	12.8433	12.8905
sp|O60264|SMCA5_HUMAN	SMARCA5	SWI/SNF-related matrix-associated actin-dependent regulator of chromatin subfamily A member 5 OS=Homo sapiens OX=9606 GN=SMARCA5 PE=1 SV=1	-1.44076	0.0760299	6.58e-08	0.530546	3.63e-07	0.740373	15.1843	15.1289	14.9464	13.7359	13.59	13.6115	13.5733	13.736	13.603	13.8065	13.5709	13.763
sp|O60282|KIF5C_HUMAN	KIF5C	Kinesin heavy chain isoform 5C OS=Homo sapiens OX=9606 GN=KIF5C PE=1 SV=1	-0.355115	-0.320148	0.0237231	0.037648	0.0339685	0.15999	14.9114	15.0848	14.7456	14.6323	14.4865	14.5577	15.1337	15.4246	15.1897	14.7567	14.9172	15.1137
sp|O60291|MGRN1_HUMAN	MGRN1	E3 ubiquitin-protein ligase MGRN1 OS=Homo sapiens OX=9606 GN=MGRN1 PE=1 SV=2	1.99754	-0.0746766	3.56e-08	0.636644	2.16e-07	0.814477	14.5625	14.3607	14.5621	16.1237	16.6501	16.7041	15.4227	15.2066	15.3378	15.258	15.2137	15.2713
sp|O60313|OPA1_HUMAN	OPA1	Dynamin-like 120 kDa protein, mitochondrial OS=Homo sapiens OX=9606 GN=OPA1 PE=1 SV=3	-0.0998372	-0.121792	0.397609	0.303997	0.444836	0.558282	13.5659	13.8621	14.0352	13.7963	13.6107	13.7566	14.9594	14.9938	14.9307	14.8882	14.9	14.7304
sp|O60331|PI51C_HUMAN	PIP5K1C	Phosphatidylinositol 4-phosphate 5-kinase type-1 gamma OS=Homo sapiens OX=9606 GN=PIP5K1C PE=1 SV=2	-0.711837	-0.294228	2.6e-05	0.0168776	6.66e-05	0.0959585	14.2037	14.3262	14.1359	13.4987	13.4936	13.5379	13.9729	13.9986	13.9108	13.6968	13.5573	13.7455
sp|O60341|KDM1A_HUMAN	KDM1A	Lysine-specific histone demethylase 1A OS=Homo sapiens OX=9606 GN=KDM1A PE=1 SV=2	-1.38855	-0.123124	4.25e-14	0.153793	1.32e-12	0.384285	15.9039	16.0236	15.7156	14.4796	14.4983	14.4997	14.9467	14.8368	14.843	14.7439	14.6986	14.8147
sp|O60427|FADS1_HUMAN	FADS1	Acyl-CoA (8-3)-desaturase OS=Homo sapiens OX=9606 GN=FADS1 PE=1 SV=3	0.552267	-0.0279093	0.00368781	0.857333	0.00606166	0.93123	14.6268	14.5761	14.5299	15.4392	14.9184	15.0321	17.1693	17.0327	16.9243	17.2096	16.9677	16.8653
sp|O60462|NRP2_HUMAN	NRP2	Neuropilin-2 OS=Homo sapiens OX=9606 GN=NRP2 PE=1 SV=3	2.12628	-0.413424	1.37e-21	0.000130635	1.66e-19	0.00226356	12.2616	12.0583	12.3587	14.2731	14.385	14.3994	13.2527	12.9935	13.222	12.7171	12.7246	12.7861
sp|O60488|ACSL4_HUMAN	ACSL4	Long-chain-fatty-acid--CoA ligase 4 OS=Homo sapiens OX=9606 GN=ACSL4 PE=1 SV=2	0.66224	0.103744	1.39e-06	0.400268	5.14e-06	0.642884	14.4725	14.614	14.6922	15.2528	15.1966	15.316	15.9495	15.8767	15.8891	16.122	15.906	15.9986
sp|O60502|OGA_HUMAN	OGA	Protein O-GlcNAcase OS=Homo sapiens OX=9606 GN=OGA PE=1 SV=2	-0.120154	-0.178392	0.209363	0.0660409	0.251394	0.230675	14.3563	14.4789	14.3609	14.4739	14.2076	14.1542	15.0873	15.2131	15.027	14.8575	14.9497	14.9851
sp|O60506-3|HNRPQ-3_HUMAN	SYNCRIP	Isoform of O60506, Isoform 3 of Heterogeneous nuclear ribonucleoprotein Q OS=Homo sapiens OX=9606 GN=SYNCRIP PE=1 SV=2	-1.2064	0.141807	2.07e-14	0.14243	6.93e-13	0.366591	16.5901	16.7227	16.5835	15.3745	15.3961	15.5065	14.924	15.0822	14.8418	15.084	15.0328	15.1567
sp|O60507|TPST1_HUMAN	TPST1	Protein-tyrosine sulfotransferase 1 OS=Homo sapiens OX=9606 GN=TPST1 PE=1 SV=1	0.873145	0.0117223	0.000639239	0.951261	0.00120208	0.975772	12.3513	12.2715	12.1862	13.2409	13.0352	13.1524	14.9402	14.1086	14.6273	14.7585	14.3923	14.5605
sp|O60637|TSN3_HUMAN	TSPAN3	Tetraspanin-3 OS=Homo sapiens OX=9606 GN=TSPAN3 PE=2 SV=1	3.02113	1.92173	1.1e-09	1.46e-07	1.09e-08	5.19e-06	12.7472	13.1933	13.2373	15.8144	16.1171	16.3097	13.4659	13.3492	13.5662	15.3786	15.4485	15.3193
sp|O60641|AP180_HUMAN	SNAP91	Clathrin coat assembly protein AP180 OS=Homo sapiens OX=9606 GN=SNAP91 PE=1 SV=2	0.205903	-0.268588	0.254275	0.140941	0.298947	0.366289	12.4073	12.6791	12.6347	12.7859	12.763	12.7899	14.1703	14.1029	13.971	13.8329	13.7231	13.8824
sp|O60664|PLIN3_HUMAN	PLIN3	Perilipin-3 OS=Homo sapiens OX=9606 GN=PLIN3 PE=1 SV=3	-0.594025	-0.291279	0.000152302	0.0360739	0.000325037	0.155803	14.2605	14.537	14.2399	13.9061	13.7266	13.6225	14.6198	14.3478	14.4315	14.2936	14.1762	14.0555
sp|O60716-3|CTND1-3_HUMAN	CTNND1	Isoform of O60716, Isoform 1AC of Catenin delta-1 OS=Homo sapiens OX=9606 GN=CTNND1 PE=1 SV=1	0.763201	-0.461646	0.000175709	0.0154167	0.000370107	0.0914014	12.9641	12.9579	12.8102	13.7649	13.5766	13.6803	14.0855	14.2895	14.0904	13.6003	13.6869	13.7932
sp|O60733|PLPL9_HUMAN	PLA2G6	85/88 kDa calcium-independent phospholipase A2 OS=Homo sapiens OX=9606 GN=PLA2G6 PE=1 SV=2	0.0662855	0.143933	0.696774	0.403365	0.735933	0.644454	13.8833	14.1888	14.1536	14.2943	14.155	13.9753	14.8269	14.3212	14.7016	14.5943	14.7086	14.9786
sp|O60763|USO1_HUMAN	USO1	General vesicular transport factor p115 OS=Homo sapiens OX=9606 GN=USO1 PE=1 SV=2	-0.515944	0.0542431	0.000822827	0.701505	0.00151983	0.848175	14.1396	14.0517	14.318	13.6754	13.6686	13.6175	14.9618	14.736	14.9617	15.0672	14.8658	14.8893
sp|O60828|PQBP1_HUMAN	PQBP1	Polyglutamine-binding protein 1 OS=Homo sapiens OX=9606 GN=PQBP1 PE=1 SV=1	-0.838829	0.00247118	0.000197107	0.98762	0.000410135	0.992393	14.2623	14.0526	13.9578	12.9163	13.3524	13.4875	14.8011	14.5734	14.5378	14.6588	14.6187	14.6422
sp|O60841|IF2P_HUMAN	EIF5B	Eukaryotic translation initiation factor 5B OS=Homo sapiens OX=9606 GN=EIF5B PE=1 SV=4	-0.934225	0.247234	2.54e-06	0.112241	8.79e-06	0.318454	16.8454	16.4861	16.641	15.7299	15.7245	15.7155	14.1118	14.7157	14.5188	14.7337	14.6467	14.7076
sp|O60869|EDF1_HUMAN	EDF1	Endothelial differentiation-related factor 1 OS=Homo sapiens OX=9606 GN=EDF1 PE=1 SV=1	-1.43202	-0.454424	2.59e-06	0.0191561	8.95e-06	0.105613	15.2991	14.8781	15.0783	13.6352	13.8225	13.5017	13.5707	13.7847	13.4926	13.1343	12.9203	13.4301
sp|O60884|DNJA2_HUMAN	DNAJA2	DnaJ homolog subfamily A member 2 OS=Homo sapiens OX=9606 GN=DNAJA2 PE=1 SV=1	-1.49555	-0.245138	1.35e-08	0.0392629	9.68e-08	0.163496	13.971	13.9078	13.8755	12.3139	12.4864	12.4674	13.7569	13.3963	13.6462	13.4005	13.2322	13.4314
sp|O60885|BRD4_HUMAN	BRD4	Bromodomain-containing protein 4 OS=Homo sapiens OX=9606 GN=BRD4 PE=1 SV=2	-0.144491	1.18466	0.601636	0.000975654	0.644832	0.0114061	13.3902	13.4135	13.6499	14.1605	12.9003	12.9592	13.473	13.2263	13.4408	14.5501	14.5998	14.5441
sp|O60911|CATL2_HUMAN	CTSV	Cathepsin L2 OS=Homo sapiens OX=9606 GN=CTSV PE=1 SV=2	1.7584	2.65241	0.000156041	3.45e-06	0.000332203	8.59e-05	10.731	10.3163	11.6888	12.773	12.4761	12.7622	10.4115	10.7	11.2967	13.6172	13.17	13.5782
sp|O60925|PFD1_HUMAN	PFDN1	Prefoldin subunit 1 OS=Homo sapiens OX=9606 GN=PFDN1 PE=1 SV=2	-0.795721	-0.742382	0.00234332	0.00371946	0.00402205	0.0318452	16.6425	16.6336	16.5489	15.7907	15.8884	15.7587	16.8963	17.2094	16.1975	16.0219	15.9391	16.115
sp|O75054|IGSF3_HUMAN	IGSF3	Immunoglobulin superfamily member 3 OS=Homo sapiens OX=9606 GN=IGSF3 PE=2 SV=3	1.67749	-0.168511	1.83e-16	0.206208	9.19e-15	0.452011	13.3974	13.3832	13.5345	15.085	15.0691	15.1934	14.1416	13.9863	14.103	13.8308	13.8678	14.0267
sp|O75056|SDC3_HUMAN	SDC3	Syndecan-3 OS=Homo sapiens OX=9606 GN=SDC3 PE=1 SV=2	1.48504	-0.329496	3.47e-10	0.0312736	3.99e-09	0.142024	13.1221	13.0756	13.3454	14.6422	14.6775	14.6785	14.1824	13.9579	14.0608	13.7501	13.7612	13.7014
sp|O75061|AUXI_HUMAN	DNAJC6	Putative tyrosine-protein phosphatase auxilin OS=Homo sapiens OX=9606 GN=DNAJC6 PE=1 SV=3	0.176711	0.0162446	0.179129	0.897594	0.21891	0.951529	13.4482	13.4865	13.1258	13.4362	13.53	13.6244	14.9798	14.9068	14.8782	14.9916	14.8474	14.9745
sp|O75063|XYLK_HUMAN	FAM20B	Glycosaminoglycan xylosylkinase OS=Homo sapiens OX=9606 GN=FAM20B PE=1 SV=1	-0.151782	0.152376	0.389539	0.387747	0.437142	0.634119	13.1404	13.1026	13.3013	13.1579	12.8591	13.072	15.0618	14.2759	14.722	14.9917	14.8425	14.6826
sp|O75083|WDR1_HUMAN	WDR1	WD repeat-containing protein 1 OS=Homo sapiens OX=9606 GN=WDR1 PE=1 SV=4	0.297276	-0.321677	0.021098	0.0134298	0.030389	0.0830026	12.6968	12.8292	12.4546	12.9495	12.9506	12.9724	13.5332	13.7329	13.6331	13.2738	13.2515	13.4089
sp|O75112|LDB3_HUMAN	LDB3	LIM domain-binding protein 3 OS=Homo sapiens OX=9606 GN=LDB3 PE=1 SV=2	-0.446408	-0.374991	0.0214371	0.0460642	0.030847	0.181698	17.0682	17.4727	17.0053	16.7768	16.4307	16.9995	19.4886	19.5152	19.2774	19.0772	18.9874	19.0916
sp|O75116|ROCK2_HUMAN	ROCK2	Rho-associated protein kinase 2 OS=Homo sapiens OX=9606 GN=ROCK2 PE=1 SV=4	-0.742286	-0.137914	9.85e-05	0.389318	0.000219071	0.63489	15.398	15.6474	15.1794	14.7102	14.6001	14.6876	13.494	13.7096	13.4367	13.3552	13.3803	13.491
sp|O75122|CLAP2_HUMAN	CLASP2	CLIP-associating protein 2 OS=Homo sapiens OX=9606 GN=CLASP2 PE=1 SV=3	-1.31989	0.0322554	5.44e-07	0.810894	2.27e-06	0.909387	16.0197	16.0757	15.5763	14.457	14.4794	14.7757	13.0889	13.0161	13.0024	13.0722	13.0019	13.13
sp|O75146|HIP1R_HUMAN	HIP1R	Huntingtin-interacting protein 1-related protein OS=Homo sapiens OX=9606 GN=HIP1R PE=1 SV=2	0.224702	-0.256086	0.186911	0.136859	0.227561	0.36054	13.202	12.6349	13.0805	13.143	13.1992	13.2492	12.9851	13.2681	12.8648	12.8934	12.6876	12.7687
sp|O75150|BRE1B_HUMAN	RNF40	E3 ubiquitin-protein ligase BRE1B OS=Homo sapiens OX=9606 GN=RNF40 PE=1 SV=5	-0.879729	-0.0842319	1.49e-05	0.505431	4.11e-05	0.72202	15.7608	15.984	15.8854	15.1631	14.8958	14.9322	15.5696	15.4688	15.3429	15.4107	15.271	15.447
sp|O75175|CNOT3_HUMAN	CNOT3	CCR4-NOT transcription complex subunit 3 OS=Homo sapiens OX=9606 GN=CNOT3 PE=1 SV=1	-0.869603	0.107928	2.21e-05	0.410399	5.81e-05	0.648581	15.2986	15.4886	15.1136	14.5484	14.2607	14.483	14.3564	14.2452	14.3597	14.4367	14.3937	14.4548
sp|O75179|ANR17_HUMAN	ANKRD17	Ankyrin repeat domain-containing protein 17 OS=Homo sapiens OX=9606 GN=ANKRD17 PE=1 SV=3	-0.675642	0.382814	0.00583931	0.0807511	0.00929374	0.262059	14.6529	14.8906	14.5517	14.3925	13.9188	13.757	15.7937	15.4136	15.6471	15.8202	15.9696	16.213
sp|O75208|COQ9_HUMAN	COQ9	Ubiquinone biosynthesis protein COQ9, mitochondrial OS=Homo sapiens OX=9606 GN=COQ9 PE=1 SV=1	-0.505165	-0.240396	0.0104436	0.172248	0.0158837	0.409318	12.9026	13.1393	13.3085	12.9677	12.5322	12.3351	14.8052	14.6155	14.6708	14.4431	14.5229	14.4042
sp|O75251|NDUS7_HUMAN	NDUFS7	NADH dehydrogenase [ubiquinone] iron-sulfur protein 7, mitochondrial OS=Homo sapiens OX=9606 GN=NDUFS7 PE=1 SV=3	0.213338	-0.0196739	0.489773	0.94894	0.535183	0.975493	11.6611	11.2588	12.1909	11.8796	12.1028	11.7684	13.9564	13.7407	14.0219	14.0034	13.9754	13.6811
sp|O75306|NDUS2_HUMAN	NDUFS2	NADH dehydrogenase [ubiquinone] iron-sulfur protein 2, mitochondrial OS=Homo sapiens OX=9606 GN=NDUFS2 PE=1 SV=2	-0.584968	-0.222756	0.00631545	0.228939	0.0099752	0.477052	14.0103	13.6422	14.4027	13.515	13.3667	13.4186	15.2364	14.9387	15.0823	15.0895	14.8648	14.6348
sp|O75324|SNN_HUMAN	SNN	Stannin OS=Homo sapiens OX=9606 GN=SNN PE=1 SV=1	-0.418866	-0.091466	0.00712003	0.489265	0.0111372	0.709996	14.0768	14.3435	14.0457	13.831	13.6206	13.7578	12.4766	12.6833	12.6937	12.3936	12.6136	12.5721
sp|O75342|LX12B_HUMAN	ALOX12B	Arachidonate 12-lipoxygenase, 12R-type OS=Homo sapiens OX=9606 GN=ALOX12B PE=1 SV=1	-1.01437	-0.933309	0.000529275	0.00100126	0.00101163	0.011575	14.9311	14.5873	15.5317	14.0835	14.0664	13.857	14.1635	14.3874	14.1458	13.5514	13.1169	13.2285
sp|O75347|TBCA_HUMAN	TBCA	Tubulin-specific chaperone A OS=Homo sapiens OX=9606 GN=TBCA PE=1 SV=3	-0.38997	-0.3367	0.0141348	0.0289176	0.0209504	0.135101	14.2536	14.1888	14.0323	13.6889	13.9616	13.6542	15.0149	15.2585	15.0443	14.607	14.793	14.9076
sp|O75354|ENTP6_HUMAN	ENTPD6	Ectonucleoside triphosphate diphosphohydrolase 6 OS=Homo sapiens OX=9606 GN=ENTPD6 PE=1 SV=3	0.683481	0.0315107	0.0123317	0.893505	0.0185325	0.947883	12.6913	13.0705	13.6084	13.8598	13.5516	14.0093	14.2298	13.59	14.0142	13.9714	13.8974	14.0598
sp|O75367|H2AY_HUMAN	MACROH2A1	Core histone macro-H2A.1 OS=Homo sapiens OX=9606 GN=MACROH2A1 PE=1 SV=4	-1.59545	-0.547297	0.000208841	0.0928701	0.000432387	0.286079	16.0133	16.0777	15.8104	14.4728	14.4063	14.2359	14.1769	14.789	13.9584	13.5735	13.7292	13.9796
sp|O75380|NDUS6_HUMAN	NDUFS6	NADH dehydrogenase [ubiquinone] iron-sulfur protein 6, mitochondrial OS=Homo sapiens OX=9606 GN=NDUFS6 PE=1 SV=1	1.20339	-0.125491	0.0613143	0.832464	0.0817993	0.918265	14.5504	12.6639	13.9925	14.6023	15.0342	15.1806	14.7957	16.9017	16.5063	15.3649	16.7455	15.7169
sp|O75381|PEX14_HUMAN	PEX14	Peroxisomal membrane protein PEX14 OS=Homo sapiens OX=9606 GN=PEX14 PE=1 SV=1	-0.560285	-0.00180527	0.0011954	0.989228	0.00216138	0.993323	14.6436	14.4239	14.713	14.1306	13.8873	14.0818	15.0987	14.9203	14.8909	15.1354	14.8746	14.8945
sp|O75385|ULK1_HUMAN	ULK1	Serine/threonine-protein kinase ULK1 OS=Homo sapiens OX=9606 GN=ULK1 PE=1 SV=2	-0.181068	-0.172089	0.178883	0.199705	0.218794	0.443433	13.7538	14.1922	14.0404	13.8836	13.6991	13.8605	13.3563	13.3849	13.4629	13.2393	13.2001	13.2484
sp|O75390|CISY_HUMAN	CS	Citrate synthase, mitochondrial OS=Homo sapiens OX=9606 GN=CS PE=1 SV=2	-0.706942	0.0326384	0.0246011	0.912401	0.0350942	0.956427	15.3589	15.2087	14.908	14.4649	14.4926	14.3972	16.4418	16.1711	16.2039	16.3084	16.3889	16.2175
sp|O75400|PR40A_HUMAN	PRPF40A	Pre-mRNA-processing factor 40 homolog A OS=Homo sapiens OX=9606 GN=PRPF40A PE=1 SV=2	-1.18008	0.456136	4.04e-11	0.000756516	5.95e-10	0.00953546	15.6122	15.7844	15.6288	14.6896	14.476	14.3194	14.8489	14.6481	14.6826	15.1761	15.1864	15.1855
sp|O75410|TACC1_HUMAN	TACC1	Transforming acidic coiled-coil-containing protein 1 OS=Homo sapiens OX=9606 GN=TACC1 PE=1 SV=2	-0.0932215	0.201422	0.559971	0.220173	0.603671	0.467169	12.1455	12.3809	12.1052	12.0676	12.2142	12.0702	13.6745	13.1852	13.2365	13.3628	13.6624	13.6752
sp|O75420|GGYF1_HUMAN	GIGYF1	GRB10-interacting GYF protein 1 OS=Homo sapiens OX=9606 GN=GIGYF1 PE=1 SV=2	-1.08238	-0.182977	3.09e-05	0.284715	7.8e-05	0.541868	12.909	13.0232	12.7464	12.0861	11.8224	11.5228	14.561	14.2718	14.4668	14.0614	14.2638	14.4254
sp|O75439|MPPB_HUMAN	PMPCB	Mitochondrial-processing peptidase subunit beta OS=Homo sapiens OX=9606 GN=PMPCB PE=1 SV=2	-0.2876	-0.13029	0.397617	0.699723	0.444836	0.848175	13.2138	13.1287	13.2774	13.0401	12.9129	12.8041	14.9741	14.8181	14.9439	14.7181	14.8994	14.7276
sp|O75475|PSIP1_HUMAN	PSIP1	PC4 and SFRS1-interacting protein OS=Homo sapiens OX=9606 GN=PSIP1 PE=1 SV=1	-0.896693	0.648786	3.4e-05	0.00112689	8.48e-05	0.0129094	14.2255	13.6735	13.728	13.2287	12.899	12.8093	13.0385	12.9844	12.7226	13.5699	13.6339	13.4881
sp|O75477|ERLN1_HUMAN	ERLIN1	Erlin-1 OS=Homo sapiens OX=9606 GN=ERLIN1 PE=1 SV=2	0.28379	-0.0754566	0.0570849	0.584504	0.0766048	0.780337	13.5537	13.2752	13.7427	13.9325	13.7443	13.7461	14.9047	14.7636	14.7946	14.8478	14.6827	14.706
sp|O75489|NDUS3_HUMAN	NDUFS3	NADH dehydrogenase [ubiquinone] iron-sulfur protein 3, mitochondrial OS=Homo sapiens OX=9606 GN=NDUFS3 PE=1 SV=1	-0.526295	-0.463516	0.367298	0.425306	0.415511	0.66136	12.9077	12.539	13.293	11.9971	12.6454	12.5184	13.7107	16.3903	15.649	14.2057	15.5044	14.6494
sp|O75494|SRS10_HUMAN	SRSF10	Serine/arginine-rich splicing factor 10 OS=Homo sapiens OX=9606 GN=SRSF10 PE=1 SV=1	-0.155609	0.459281	0.348034	0.014272	0.395832	0.0863184	14.8551	15.2601	15.4866	15.0025	15.0286	15.1039	14.8483	14.9232	14.572	15.1734	15.264	15.2839
sp|O75503|CLN5_HUMAN	CLN5	Ceroid-lipofuscinosis neuronal protein 5 OS=Homo sapiens OX=9606 GN=CLN5 PE=1 SV=2	2.15573	2.16691	6.33e-08	5.71e-08	3.52e-07	2.22e-06	13.2408	13.0899	14.0717	15.1715	15.7431	15.9549	13.5979	13.9229	14.0418	15.9832	16.1139	15.9662
sp|O75533|SF3B1_HUMAN	SF3B1	Splicing factor 3B subunit 1 OS=Homo sapiens OX=9606 GN=SF3B1 PE=1 SV=3	-1.37447	0.0255114	1.12e-10	0.865433	1.46e-09	0.934797	15.7807	15.7166	15.6224	14.3688	14.3802	14.2473	13.5342	13.6285	13.6375	13.6232	13.6689	13.5847
sp|O75534|CSDE1_HUMAN	CSDE1	Cold shock domain-containing protein E1 OS=Homo sapiens OX=9606 GN=CSDE1 PE=1 SV=2	-0.444973	-0.230895	0.00711985	0.116635	0.0111372	0.326152	14.0097	14.4289	14.249	13.9649	13.672	13.7158	14.8212	14.9	14.6688	14.4686	14.5322	14.6965
sp|O75592|MYCB2_HUMAN	MYCBP2	E3 ubiquitin-protein ligase MYCBP2 OS=Homo sapiens OX=9606 GN=MYCBP2 PE=1 SV=4	-1.18606	-0.0877221	4.66e-07	0.610208	2e-06	0.796197	13.9365	14.1164	13.6204	12.8264	12.6967	12.5921	13.4042	13.412	13.3274	13.2713	13.3568	13.2522
sp|O75608|LYPA1_HUMAN	LYPLA1	Acyl-protein thioesterase 1 OS=Homo sapiens OX=9606 GN=LYPLA1 PE=1 SV=1	0.0103092	-0.153698	0.934904	0.230927	0.946281	0.480137	13.5198	13.2857	13.4478	13.5729	13.3542	13.3571	14.5405	14.6924	14.5768	14.3931	14.4538	14.5017
sp|O75635|SPB7_HUMAN	SERPINB7	Serpin B7 OS=Homo sapiens OX=9606 GN=SERPINB7 PE=1 SV=1	-0.690992	-0.601645	0.00643561	0.0140371	0.010143	0.085307	15.7968	15.0462	15.5702	14.9402	14.8139	14.5861	14.7199	14.5218	14.3239	14.2355	13.7343	13.7909
sp|O75643|U520_HUMAN	SNRNP200	U5 small nuclear ribonucleoprotein 200 kDa helicase OS=Homo sapiens OX=9606 GN=SNRNP200 PE=1 SV=2	-1.25994	-0.104623	8.94e-08	0.343264	4.73e-07	0.595141	15.6327	15.8225	15.4448	14.4856	14.4255	14.209	13.1674	13.1549	13.1287	13.0622	12.9309	13.1439
sp|O75688-2|PPM1B-2_HUMAN	PPM1B	Isoform of O75688, Isoform Beta-2 of Protein phosphatase 1B OS=Homo sapiens OX=9606 GN=PPM1B PE=1 SV=1	-1.37567	-0.0709456	1.68e-05	0.781207	4.56e-05	0.894257	17.4151	16.8385	17.3184	15.3438	15.9363	16.1648	14.5022	14.5758	14.4809	14.3655	14.4902	14.4903
sp|O75695|XRP2_HUMAN	RP2	Protein XRP2 OS=Homo sapiens OX=9606 GN=RP2 PE=1 SV=4	0.676397	0.0542066	0.00054933	0.749906	0.00104448	0.875283	13.4976	13.3674	13.6351	14.0275	14.1568	14.3451	13.2931	13.3995	13.2642	13.37	13.3184	13.431
sp|O75781|PALM_HUMAN	PALM	Paralemmin-1 OS=Homo sapiens OX=9606 GN=PALM PE=1 SV=2	1.02466	-0.216909	3.96e-06	0.251825	1.28e-05	0.505213	14.0598	13.9459	14.1637	14.9625	15.1229	15.158	14.9599	14.9798	14.8939	14.6907	14.7054	14.7868
sp|O75821|EIF3G_HUMAN	EIF3G	Eukaryotic translation initiation factor 3 subunit G OS=Homo sapiens OX=9606 GN=EIF3G PE=1 SV=2	-1.45449	-0.168929	6.86e-11	0.283386	9.51e-10	0.540235	16.2993	16.2938	15.976	14.9994	14.6546	14.5516	12.426	12.1631	12.432	12.2855	12.0473	12.1815
sp|O75822|EIF3J_HUMAN	EIF3J	Eukaryotic translation initiation factor 3 subunit J OS=Homo sapiens OX=9606 GN=EIF3J PE=1 SV=2	-0.516877	-0.457908	0.0194796	0.0340772	0.0282536	0.149179	13.7514	13.9827	13.1702	13.2002	12.9949	13.1586	14.6141	14.8304	14.4829	14.275	14.001	14.2778
sp|O75840|KLF7_HUMAN	KLF7	Krueppel-like factor 7 OS=Homo sapiens OX=9606 GN=KLF7 PE=1 SV=1	-0.804569	-0.174017	0.027507	0.595293	0.0388703	0.786609	11.4947	11.2333	11.3967	11.3068	10.5797	9.82451	14.176	13.4305	14.2279	13.5909	13.8077	13.9137
sp|O75844|FACE1_HUMAN	ZMPSTE24	CAAX prenyl protease 1 homolog OS=Homo sapiens OX=9606 GN=ZMPSTE24 PE=1 SV=2	-0.13406	-0.215304	0.710041	0.551367	0.746723	0.753354	12.2736	12.2394	12.5575	12.5685	12.1137	11.9861	14.2304	14.1613	14.0755	13.996	13.9281	13.8972
sp|O75874|IDHC_HUMAN	IDH1	Isocitrate dehydrogenase [NADP] cytoplasmic OS=Homo sapiens OX=9606 GN=IDH1 PE=1 SV=2	0.885606	-0.304332	3.2e-06	0.0637225	1.07e-05	0.224844	12.9109	12.5116	12.8691	13.6096	13.5754	13.7633	14.5542	14.9138	14.6283	14.2354	14.3829	14.565
sp|O75882|ATRN_HUMAN	ATRN	Attractin OS=Homo sapiens OX=9606 GN=ATRN PE=1 SV=2	2.14081	1.02069	1.03e-14	2.39e-06	3.61e-13	6.38e-05	12.9834	13.2536	13.2637	15.1059	15.3549	15.4624	13.5155	13.3111	13.4578	14.4216	14.5643	14.3606
sp|O75899|GABR2_HUMAN	GABBR2	Gamma-aminobutyric acid type B receptor subunit 2 OS=Homo sapiens OX=9606 GN=GABBR2 PE=1 SV=1	1.08887	0.412084	1.18e-05	0.017223	3.33e-05	0.0973516	12.4923	12.8431	12.5441	13.4971	13.8381	13.811	11.7658	11.8113	11.6551	11.9421	12.2986	12.2278
sp|O75935|DCTN3_HUMAN	DCTN3	Dynactin subunit 3 OS=Homo sapiens OX=9606 GN=DCTN3 PE=1 SV=1	-1.43049	-0.236229	3.98e-09	0.139627	3.41e-08	0.365187	15.2216	14.9893	15.0475	13.5367	13.8925	13.5379	14.0046	14.0225	14.058	13.7676	13.7249	13.8838
sp|O75937|DNJC8_HUMAN	DNAJC8	DnaJ homolog subfamily C member 8 OS=Homo sapiens OX=9606 GN=DNAJC8 PE=1 SV=2	-0.93813	-0.569898	5.57e-06	0.00159006	1.71e-05	0.0163805	13.376	13.9538	13.7068	12.8929	12.8384	12.4909	15.016	14.8699	14.811	14.2812	14.32	14.386
sp|O75947|ATP5H_HUMAN	ATP5PD	ATP synthase subunit d, mitochondrial OS=Homo sapiens OX=9606 GN=ATP5PD PE=1 SV=3	-0.392935	-0.181326	0.0916348	0.43047	0.118608	0.664421	13.1132	13.6951	13.1007	13.1234	12.8479	12.7589	15.9364	15.7869	15.8761	15.7931	15.705	15.5573
sp|O75962|TRIO_HUMAN	TRIO	Triple functional domain protein OS=Homo sapiens OX=9606 GN=TRIO PE=1 SV=2	-0.35826	-0.0550908	6.25e-05	0.458033	0.000146306	0.682012	14.1609	14.2176	14.1244	13.8595	13.823	13.7456	14.3778	14.4018	14.3378	14.1852	14.3544	14.4125
sp|O75964|ATP5L_HUMAN	ATP5MG	ATP synthase subunit g, mitochondrial OS=Homo sapiens OX=9606 GN=ATP5MG PE=1 SV=3	-0.217101	-0.273191	0.50156	0.375925	0.547037	0.622124	11.1321	11.7036	11.5501	11.2527	11.0781	10.933	14.2961	14.218	13.8692	13.9515	13.9358	13.6764
sp|O76003|GLRX3_HUMAN	GLRX3	Glutaredoxin-3 OS=Homo sapiens OX=9606 GN=GLRX3 PE=1 SV=2	0.254336	-0.454759	0.0465852	0.00198202	0.0632508	0.0194921	11.9623	11.9	11.8872	12.251	12.2541	12.0075	13.1587	13.0435	12.9721	12.6462	12.5048	12.659
sp|O76062|ERG24_HUMAN	TM7SF2	Delta(14)-sterol reductase TM7SF2 OS=Homo sapiens OX=9606 GN=TM7SF2 PE=1 SV=3	-1.15553	-0.031689	9.3e-06	0.839769	2.69e-05	0.920394	16.4756	16.7284	16.3284	15.5141	15.109	15.4427	15.2198	14.962	15.0195	15.1908	15.0144	14.901
sp|O76070|SYUG_HUMAN	SNCG	Gamma-synuclein OS=Homo sapiens OX=9606 GN=SNCG PE=1 SV=2	-0.744318	-0.615119	8.62e-05	0.000427644	0.000194473	0.00598496	13.4369	13.8212	13.3589	12.8589	12.7352	12.7899	16.7344	16.4707	16.3366	15.9596	15.7818	15.9549
sp|O76094|SRP72_HUMAN	SRP72	Signal recognition particle subunit SRP72 OS=Homo sapiens OX=9606 GN=SRP72 PE=1 SV=3	-0.36274	0.0176719	0.00133281	0.859915	0.00239495	0.932123	14.9249	14.8758	15.0578	14.6671	14.534	14.5692	15.5356	15.5446	15.4909	15.5093	15.538	15.5768
sp|O76095|JTB_HUMAN	JTB	Protein JTB OS=Homo sapiens OX=9606 GN=JTB PE=1 SV=1	-0.454811	0.0255931	0.0635693	0.909956	0.0846138	0.955337	14.4049	14.741	14.5153	14.3856	13.7372	14.1739	14.6682	13.8473	14.4566	14.4554	14.4254	14.1682
sp|O94760|DDAH1_HUMAN	DDAH1	N(G),N(G)-dimethylarginine dimethylaminohydrolase 1 OS=Homo sapiens OX=9606 GN=DDAH1 PE=1 SV=3	0.690964	-0.216066	0.000492548	0.15963	0.000948913	0.391146	14.385	14.3012	14.6273	15.2271	14.9965	15.1627	15.8454	16.2878	15.9605	15.7191	15.8392	15.8873
sp|O94766|B3GA3_HUMAN	B3GAT3	Galactosylgalactosylxylosylprotein 3-beta-glucuronosyltransferase 3 OS=Homo sapiens OX=9606 GN=B3GAT3 PE=1 SV=2	0.846202	0.4688	0.00368341	0.0679827	0.00605785	0.234887	12.1348	12.4632	11.9991	13.515	12.9358	12.6849	14.2342	13.6271	14.1331	14.7099	14.3623	14.3286
sp|O94776|MTA2_HUMAN	MTA2	Metastasis-associated protein MTA2 OS=Homo sapiens OX=9606 GN=MTA2 PE=1 SV=1	-1.35757	0.155718	3.23e-06	0.35501	1.07e-05	0.603988	16.8906	17.0517	16.471	15.6078	15.5254	15.2073	14.2856	14.1739	14.213	14.4273	14.2805	14.4319
sp|O94805|ACL6B_HUMAN	ACTL6B	Actin-like protein 6B OS=Homo sapiens OX=9606 GN=ACTL6B PE=1 SV=1	-1.53813	-0.313438	7.52e-07	0.0725317	3.03e-06	0.245558	15.6405	15.7485	15.67	14.0201	14.5026	13.9218	13.6214	13.8982	13.5991	13.4715	13.2585	13.4483
sp|O94811|TPPP_HUMAN	TPPP	Tubulin polymerization-promoting protein OS=Homo sapiens OX=9606 GN=TPPP PE=1 SV=1	-0.567774	-0.396311	0.00576035	0.036689	0.00918311	0.157524	13.3374	13.2585	13.5234	12.8509	12.7563	12.8088	14.3156	14.5437	13.906	13.6817	13.8137	14.081
sp|O94826|TOM70_HUMAN	TOMM70	Mitochondrial import receptor subunit TOM70 OS=Homo sapiens OX=9606 GN=TOMM70 PE=1 SV=1	-0.0124566	-0.116598	0.920452	0.35226	0.934399	0.601533	12.704	12.9477	12.9426	12.8446	12.7667	12.9457	15.2126	15.0596	15.128	15.1303	15.0672	14.8528
sp|O94830|DDHD2_HUMAN	DDHD2	Phospholipase DDHD2 OS=Homo sapiens OX=9606 GN=DDHD2 PE=1 SV=2	-0.265296	-0.261154	0.0643474	0.0680212	0.0855711	0.234887	13.5394	13.674	13.4153	13.2625	13.213	13.3572	13.5915	13.2888	13.5016	13.2375	13.0291	13.3317
sp|O94856-9|NFASC-9_HUMAN	NFASC	Isoform of O94856, Isoform 9 of Neurofascin OS=Homo sapiens OX=9606 GN=NFASC PE=1 SV=4	1.52786	-0.206247	8.72e-28	0.00154601	5.08e-25	0.0162471	13.56	13.6174	13.7116	15.1458	15.1845	15.1422	14.2415	14.1122	14.2165	14.0237	13.9562	13.9716
sp|O94888|UBXN7_HUMAN	UBXN7	UBX domain-containing protein 7 OS=Homo sapiens OX=9606 GN=UBXN7 PE=1 SV=2	-1.15686	-0.325577	1.52e-06	0.0263751	5.58e-06	0.130132	15.6828	15.4421	15.4943	14.3688	14.4	14.3799	16.5757	16.245	16.6558	16.2195	16.1208	16.1595
sp|O94903|PLPHP_HUMAN	PLPBP	Pyridoxal phosphate homeostasis protein OS=Homo sapiens OX=9606 GN=PLPBP PE=1 SV=1	-0.134703	-0.186169	0.406627	0.257911	0.453347	0.512594	13.5372	13.7607	13.8004	13.7634	13.4302	13.5006	14.5578	15.1093	14.8519	14.556	14.7396	14.6648
sp|O94905|ERLN2_HUMAN	ERLIN2	Erlin-2 OS=Homo sapiens OX=9606 GN=ERLIN2 PE=1 SV=1	-0.0324557	-0.181864	0.863604	0.345275	0.883949	0.59756	13.1771	13.1866	13.5898	13.5515	12.9276	13.377	13.5095	13.1681	13.5465	13.3512	13.1008	13.2265
sp|O94906|PRP6_HUMAN	PRPF6	Pre-mRNA-processing factor 6 OS=Homo sapiens OX=9606 GN=PRPF6 PE=1 SV=1	-1.28964	-0.160005	7.58e-07	0.253046	3.05e-06	0.506613	16.5018	16.7489	16.3287	15.4435	15.2898	14.9772	13.6303	13.6194	13.5199	13.4619	13.3867	13.441
sp|O94923|GLCE_HUMAN	GLCE	D-glucuronyl C5-epimerase OS=Homo sapiens OX=9606 GN=GLCE PE=1 SV=3	-0.360323	0.166731	0.128372	0.475627	0.161631	0.698915	11.9342	12.428	11.9359	11.7621	11.6434	11.8116	13.7928	13.1568	13.7763	13.8605	13.6482	13.7173
sp|O94925|GLSK_HUMAN	GLS	Glutaminase kidney isoform, mitochondrial OS=Homo sapiens OX=9606 GN=GLS PE=1 SV=1	-1.1588	-0.132107	4.25e-07	0.265873	1.85e-06	0.520827	14.773	15.0306	14.9279	13.7511	13.7209	13.7831	14.8391	14.8523	14.7372	14.6006	14.8139	14.6177
sp|O94952|FBX21_HUMAN	FBXO21	F-box only protein 21 OS=Homo sapiens OX=9606 GN=FBXO21 PE=2 SV=2	-0.894754	0.403421	0.000332705	0.0428977	0.000661547	0.172957	14.53	14.9132	14.5334	13.9458	13.7593	13.5872	13.8461	13.2746	13.6654	14.1942	13.8984	13.9037
sp|O94953|KDM4B_HUMAN	KDM4B	Lysine-specific demethylase 4B OS=Homo sapiens OX=9606 GN=KDM4B PE=1 SV=4	-0.713023	-0.2984	0.00366184	0.154664	0.00603082	0.385495	12.9313	12.6061	12.9249	12.5225	12.1348	11.666	13.3609	13.3237	13.3901	13.2495	13.0516	12.8784
sp|O94967|WDR47_HUMAN	WDR47	WD repeat-containing protein 47 OS=Homo sapiens OX=9606 GN=WDR47 PE=1 SV=1	-0.465359	-0.272227	0.0277997	0.187447	0.0392268	0.42864	13.9808	13.9153	13.6103	13.2711	13.2765	13.5628	13.3954	14.1195	13.598	13.3728	13.5838	13.3397
sp|O94973|AP2A2_HUMAN	AP2A2	AP-2 complex subunit alpha-2 OS=Homo sapiens OX=9606 GN=AP2A2 PE=1 SV=2	1.25156	0.147805	1.62e-07	0.441795	7.96e-07	0.670874	14.2191	14.6572	14.3791	15.7752	15.5987	15.6361	14.2893	14.4364	14.2144	14.2995	14.5475	14.5365
sp|O94979|SC31A_HUMAN	SEC31A	Protein transport protein Sec31A OS=Homo sapiens OX=9606 GN=SEC31A PE=1 SV=3	-0.908591	-0.244828	1.53e-06	0.0951663	5.6e-06	0.288402	13.7141	13.6156	13.4663	12.6345	12.7705	12.6652	14.0761	14.6392	14.2643	14.0026	14.1368	14.1057
sp|O94985|CSTN1_HUMAN	CLSTN1	Calsyntenin-1 OS=Homo sapiens OX=9606 GN=CLSTN1 PE=1 SV=1	-0.155176	-0.155665	0.295421	0.293974	0.341122	0.54882	14.2142	13.9575	14.0627	14.0153	13.9279	13.8256	15.2977	14.6988	15.1045	14.9854	14.8778	14.7708
sp|O94992|HEXI1_HUMAN	HEXIM1	Protein HEXIM1 OS=Homo sapiens OX=9606 GN=HEXIM1 PE=1 SV=1	-1.22534	0.583097	1.59e-06	0.00117338	5.77e-06	0.0131373	16.2416	16.4499	16.1738	15.2272	14.883	15.079	14.9646	14.8712	14.6703	15.3404	15.3755	15.5395
sp|O95071|UBR5_HUMAN	UBR5	E3 ubiquitin-protein ligase UBR5 OS=Homo sapiens OX=9606 GN=UBR5 PE=1 SV=2	-0.509319	0.139668	0.00147633	0.331154	0.00262209	0.582119	14.6198	14.6902	14.4722	13.9311	14.1178	14.2054	13.1207	13.0308	13.175	13.3366	13.1931	13.2159
sp|O95104|SCAF4_HUMAN	SCAF4	SR-related and CTD-associated factor 4 OS=Homo sapiens OX=9606 GN=SCAF4 PE=1 SV=3	-1.28357	-0.533433	1.11e-06	0.00238228	4.22e-06	0.0226628	13.6975	13.6858	14.0027	12.359	12.7378	12.4385	14.2379	14.3947	14.2631	13.8602	13.7603	13.6749
sp|O95139|NDUB6_HUMAN	NDUFB6	NADH dehydrogenase [ubiquinone] 1 beta subcomplex subunit 6 OS=Homo sapiens OX=9606 GN=NDUFB6 PE=1 SV=3	-0.432415	-0.119347	0.107603	0.648085	0.137322	0.821679	12.6856	12.3282	12.4084	11.8485	12.2445	12.0319	13.6801	14.2058	14.3734	13.9958	14.1356	13.7698
sp|O95140|MFN2_HUMAN	MFN2	Mitofusin-2 OS=Homo sapiens OX=9606 GN=MFN2 PE=1 SV=3	0.369673	0.0698753	0.0812427	0.724299	0.106322	0.859037	11.1206	10.7562	10.2707	10.9044	11.0174	11.3347	14.138	14.2935	14.35	14.3363	14.3746	14.2802
sp|O95180|CAC1H_HUMAN	CACNA1H	Voltage-dependent T-type calcium channel subunit alpha-1H OS=Homo sapiens OX=9606 GN=CACNA1H PE=1 SV=4	1.24828	-0.264155	2.23e-05	0.172481	5.85e-05	0.409536	12.1817	12.6932	12.8095	13.9778	13.7506	13.7008	13.0786	12.6865	12.8638	12.4635	12.8267	12.5462
sp|O95182|NDUA7_HUMAN	NDUFA7	NADH dehydrogenase [ubiquinone] 1 alpha subcomplex subunit 7 OS=Homo sapiens OX=9606 GN=NDUFA7 PE=1 SV=3	-0.897549	-0.277251	4.09e-06	0.0750714	1.31e-05	0.251476	12.8537	12.9412	12.5823	12.0098	11.9812	11.6937	14.8316	14.7037	14.6751	14.5402	14.4795	14.3589
sp|O95185|UNC5C_HUMAN	UNC5C	Netrin receptor UNC5C OS=Homo sapiens OX=9606 GN=UNC5C PE=1 SV=2	1.14452	-0.0143894	1.66e-05	0.93042	4.51e-05	0.965538	13.1564	12.9503	13.2801	13.8786	14.5041	14.4378	13.0698	13.1808	13.3949	13.1555	13.2483	13.1986
sp|O95197|RTN3_HUMAN	RTN3	Reticulon-3 OS=Homo sapiens OX=9606 GN=RTN3 PE=1 SV=2	0.182567	-0.147268	0.109752	0.194038	0.139942	0.437151	13.2732	13.1357	13.1334	13.3773	13.3573	13.3553	14.3758	14.3317	14.328	14.2908	14.147	14.1559
sp|O95202|LETM1_HUMAN	LETM1	Mitochondrial proton/calcium exchanger protein OS=Homo sapiens OX=9606 GN=LETM1 PE=1 SV=1	-0.00385439	0.0958904	0.982692	0.591821	0.986419	0.784113	12.6991	12.7718	12.5829	13.0971	12.2947	12.6503	14.8926	14.9672	15.0333	15.0944	15.1346	14.9517
sp|O95208|EPN2_HUMAN	EPN2	Epsin-2 OS=Homo sapiens OX=9606 GN=EPN2 PE=1 SV=3	1.76103	-0.0919016	1.3e-06	0.640195	4.89e-06	0.814698	13.1742	13.3766	13.8683	14.9177	15.2748	15.5095	14.5128	14.5789	14.3827	14.4665	14.2652	14.467
sp|O95214|LERL1_HUMAN	LEPROTL1	Leptin receptor overlapping transcript-like 1 OS=Homo sapiens OX=9606 GN=LEPROTL1 PE=1 SV=2	-0.634795	0.475109	0.000854945	0.00615134	0.00157815	0.0477798	15.4677	15.2079	15.2253	14.8926	14.5071	14.5969	13.4284	13.0946	13.4226	13.7936	13.7796	13.7977
sp|O95218|ZRAB2_HUMAN	ZRANB2	Zinc finger Ran-binding domain-containing protein 2 OS=Homo sapiens OX=9606 GN=ZRANB2 PE=1 SV=2	-0.956255	-0.159933	6.45e-05	0.327023	0.00015079	0.577789	16.8346	16.8638	17.1774	16.1556	15.6951	16.1563	13.3685	13.5699	13.1953	13.3842	13.071	13.1987
sp|O95232|LC7L3_HUMAN	LUC7L3	Luc7-like protein 3 OS=Homo sapiens OX=9606 GN=LUC7L3 PE=1 SV=2	-0.589828	0.464993	0.00886591	0.0296866	0.0136193	0.137391	16.9036	16.151	16.5251	15.7352	16.1837	15.8914	14.2899	14.0287	14.1186	14.6526	14.4725	14.7071
sp|O95248|MTMR5_HUMAN	SBF1	Myotubularin-related protein 5 OS=Homo sapiens OX=9606 GN=SBF1 PE=1 SV=4	-0.859432	-0.381023	8.74e-08	0.00230276	4.64e-07	0.0220504	14.5551	14.7266	14.3059	13.7403	13.6513	13.6177	14.1386	14.0253	14.1944	13.6295	13.7567	13.8291
sp|O95302|FKBP9_HUMAN	FKBP9	Peptidyl-prolyl cis-trans isomerase FKBP9 OS=Homo sapiens OX=9606 GN=FKBP9 PE=1 SV=2	1.62327	-0.164275	3.14e-08	0.209687	1.94e-07	0.453712	11.9231	11.8696	12.1362	13.4848	13.7063	13.6075	14.4879	14.221	14.3472	14.2827	14.163	14.1175
sp|O95359|TACC2_HUMAN	TACC2	Transforming acidic coiled-coil-containing protein 2 OS=Homo sapiens OX=9606 GN=TACC2 PE=1 SV=3	-0.157397	0.182961	0.441034	0.371039	0.487229	0.61755	12.9393	12.841	13.0321	12.935	12.684	12.7214	13.7984	13.4989	13.618	13.8496	13.8024	13.8123
sp|O95372|LYPA2_HUMAN	LYPLA2	Acyl-protein thioesterase 2 OS=Homo sapiens OX=9606 GN=LYPLA2 PE=1 SV=1	0.198885	-0.299106	0.0861725	0.0129743	0.112186	0.0810283	14.5527	14.4621	14.4639	14.6496	14.6651	14.7606	15.3692	15.2624	15.2334	14.879	14.9595	15.1292
sp|O95373|IPO7_HUMAN	IPO7	Importin-7 OS=Homo sapiens OX=9606 GN=IPO7 PE=1 SV=1	-0.0772178	-0.0392156	0.520362	0.742361	0.565214	0.870323	13.4313	13.5869	13.4363	13.4505	13.415	13.3573	13.8689	13.9928	13.689	13.8954	13.6415	13.8961
sp|O95391|SLU7_HUMAN	SLU7	Pre-mRNA-splicing factor SLU7 OS=Homo sapiens OX=9606 GN=SLU7 PE=1 SV=2	-0.49826	-0.389338	0.0157193	0.047938	0.0231339	0.186063	14.66	15.0241	14.7089	14.3338	14.3989	14.1655	14.009	14.2274	13.715	13.3686	13.5266	13.8881
sp|O95415|BRI3_HUMAN	BRI3	Brain protein I3 OS=Homo sapiens OX=9606 GN=BRI3 PE=1 SV=1	2.40217	0.163261	1.54e-06	0.550594	5.63e-06	0.753186	11.495	11.1051	12.2181	14.0862	13.723	14.2154	13.4301	12.7033	13.1175	13.2344	13.36	13.1463
sp|O95425|SVIL_HUMAN	SVIL	Supervillin OS=Homo sapiens OX=9606 GN=SVIL PE=1 SV=2	-1.82633	-0.129909	7.51e-09	0.308225	5.88e-08	0.563748	16.0553	16.2692	16.0957	14.4497	14.2732	14.2183	13.27	13.1794	13.2371	12.9204	13.1959	13.1805
sp|O95433|AHSA1_HUMAN	AHSA1	Activator of 90 kDa heat shock protein ATPase homolog 1 OS=Homo sapiens OX=9606 GN=AHSA1 PE=1 SV=1	-0.147001	-0.181549	0.215488	0.128354	0.257718	0.346668	13.7358	13.5673	13.8628	13.5532	13.5951	13.5765	14.8292	14.9478	14.952	14.8418	14.6239	14.7187
sp|O95461|LARG1_HUMAN	LARGE1	LARGE xylosyl- and glucuronyltransferase 1 OS=Homo sapiens OX=9606 GN=LARGE1 PE=1 SV=1	1.00717	0.205711	0.000198369	0.294551	0.000412171	0.549015	13.4423	13.5234	13.4073	14.894	14.2885	14.212	14.2497	13.8502	14.2347	14.4915	14.3255	14.1348
sp|O95466|FMNL1_HUMAN	FMNL1	Formin-like protein 1 OS=Homo sapiens OX=9606 GN=FMNL1 PE=1 SV=3	0.554954	-0.0163441	0.0129645	0.932464	0.0193636	0.966668	13.8404	14.1772	13.345	14.5446	14.2577	14.2252	14.6508	14.3982	14.4221	14.4861	14.3961	14.5399
sp|O95470|SGPL1_HUMAN	SGPL1	Sphingosine-1-phosphate lyase 1 OS=Homo sapiens OX=9606 GN=SGPL1 PE=1 SV=3	0.510687	-0.0724115	0.0143155	0.710045	0.0212074	0.849894	12.94	12.7792	13.4241	13.7496	13.5408	13.385	13.893	13.8541	13.772	13.8058	13.7503	13.7457
sp|O95487|SC24B_HUMAN	SEC24B	Protein transport protein Sec24B OS=Homo sapiens OX=9606 GN=SEC24B PE=1 SV=2	-0.374694	0.0536701	0.0206289	0.707544	0.0297575	0.849377	13.0639	13.3711	12.9883	12.944	12.6177	12.7375	13.957	13.7583	13.9084	14.0646	13.8713	13.8489
sp|O95490|AGRL2_HUMAN	ADGRL2	Adhesion G protein-coupled receptor L2 OS=Homo sapiens OX=9606 GN=ADGRL2 PE=1 SV=2	2.22852	0.115387	3.02e-10	0.31989	3.53e-09	0.56989	13.4262	13.4113	13.4006	15.5766	15.5608	15.7862	13.9455	13.9511	13.9343	13.9181	14.0963	14.1626
sp|O95573|ACSL3_HUMAN	ACSL3	Fatty acid CoA ligase Acsl3 OS=Homo sapiens OX=9606 GN=ACSL3 PE=1 SV=3	0.25428	0.00784004	0.157869	0.964466	0.196308	0.981563	12.8977	13.0462	13.0264	13.3085	13.2055	13.2191	14.8113	14.6591	14.6477	14.8543	14.6512	14.6362
sp|O95619|YETS4_HUMAN	YEATS4	YEATS domain-containing protein 4 OS=Homo sapiens OX=9606 GN=YEATS4 PE=1 SV=1	-1.28714	-0.163508	2.78e-06	0.300818	9.46e-06	0.556696	14.8544	15.1292	14.7286	13.8332	13.6169	13.4006	13.6048	13.4439	13.3233	13.2592	13.2032	13.4191
sp|O95671|ASML_HUMAN	ASMTL	Probable bifunctional dTTP/UTP pyrophosphatase/methyltransferase protein OS=Homo sapiens OX=9606 GN=ASMTL PE=1 SV=3	-0.521395	-0.379361	0.0575062	0.151623	0.0770721	0.381813	13.64	14.5922	14.0663	13.8434	13.44	13.451	16.1448	15.7058	15.4353	15.5686	15.4026	15.1766
sp|O95674|CDS2_HUMAN	CDS2	Phosphatidate cytidylyltransferase 2 OS=Homo sapiens OX=9606 GN=CDS2 PE=1 SV=1	0.226506	-0.40268	0.0929302	0.00727871	0.120124	0.0537069	12.6563	12.4956	12.7853	12.9259	12.7713	12.9194	14.6704	14.5352	14.5034	14.3244	14.1336	14.043
sp|O95684|CEP43_HUMAN	CEP43	Centrosomal protein 43 OS=Homo sapiens OX=9606 GN=CEP43 PE=1 SV=1	-0.774966	0.750333	0.0361427	0.0413526	0.0501007	0.169546	14.4195	13.5638	14.4503	12.5221	13.7843	13.8023	13.3621	13.385	13.5811	14.0004	14.3376	14.2412
sp|O95714|HERC2_HUMAN	HERC2	E3 ubiquitin-protein ligase HERC2 OS=Homo sapiens OX=9606 GN=HERC2 PE=1 SV=2	1.57777	-0.199205	1.53e-08	0.102987	1.07e-07	0.303744	13.1135	13.2653	13.1177	14.779	14.6654	14.7853	13.4384	13.2399	13.5112	13.1349	13.2389	13.2182
sp|O95716|RAB3D_HUMAN	RAB3D	Ras-related protein Rab-3D OS=Homo sapiens OX=9606 GN=RAB3D PE=1 SV=1	-1.03026	-0.142609	7.12e-06	0.429782	2.12e-05	0.664416	17.9442	17.8793	17.7151	16.9362	16.7785	16.7331	16.0109	15.6289	15.8629	15.7323	15.6913	15.6513
sp|O95721|SNP29_HUMAN	SNAP29	Synaptosomal-associated protein 29 OS=Homo sapiens OX=9606 GN=SNAP29 PE=1 SV=1	0.247981	0.00839077	0.18264	0.963545	0.222827	0.981563	14.0696	14.2495	14.2091	14.6222	14.268	14.3819	14.0761	13.8649	13.9395	14.1206	13.7947	13.9903
sp|O95758|PTBP3_HUMAN	PTBP3	Polypyrimidine tract-binding protein 3 OS=Homo sapiens OX=9606 GN=PTBP3 PE=1 SV=2	-0.785066	-0.0724669	0.0114204	0.801518	0.0172521	0.904895	15.8142	15.9031	16.0282	15.1122	15.0654	15.2127	16.4941	16.4645	16.7113	16.5442	16.4089	16.4995
sp|O95772|STR3N_HUMAN	STARD3NL	STARD3 N-terminal-like protein OS=Homo sapiens OX=9606 GN=STARD3NL PE=1 SV=1	2.88412	2.14127	4.54e-20	3.48e-16	4e-18	1.01e-13	13.396	13.6292	13.7179	16.4502	16.3891	16.5563	13.8022	13.8679	14.1238	16.0388	16.1133	16.0656
sp|O95793|STAU1_HUMAN	STAU1	Double-stranded RNA-binding protein Staufen homolog 1 OS=Homo sapiens OX=9606 GN=STAU1 PE=1 SV=2	-0.306351	0.281339	0.0842665	0.111019	0.109951	0.315993	14.5738	14.9134	14.8078	14.3947	14.6464	14.3348	14.8254	14.4974	14.562	14.8437	14.8489	15.0362
sp|O95819-3|M4K4-3_HUMAN	MAP4K4	Isoform of O95819, Isoform 3 of Mitogen-activated protein kinase kinase kinase kinase 4 OS=Homo sapiens OX=9606 GN=MAP4K4 PE=1 SV=2	0.328316	-0.304632	0.101429	0.125544	0.130242	0.34219	13.8068	13.3773	13.985	13.9034	14.0651	14.1855	14.0538	14.4344	14.3989	13.7031	14.0275	14.2427
sp|O95825|QORL1_HUMAN	CRYZL1	Quinone oxidoreductase-like protein 1 OS=Homo sapiens OX=9606 GN=CRYZL1 PE=1 SV=2	0.293786	-0.089742	0.0298681	0.463957	0.0420029	0.688018	14.4241	14.4548	14.2444	14.7001	14.5926	14.7121	14.5406	14.8512	14.6156	14.6434	14.5584	14.5365
sp|O95831|AIFM1_HUMAN	AIFM1	Apoptosis-inducing factor 1, mitochondrial OS=Homo sapiens OX=9606 GN=AIFM1 PE=1 SV=1	-0.833031	-0.147295	4.44e-06	0.299369	1.41e-05	0.554719	13.2244	13.5514	13.6076	12.7833	12.6211	12.4799	14.3827	14.5718	14.7407	14.4244	14.5596	14.2694
sp|O95864|FADS2_HUMAN	FADS2	Acyl-CoA 6-desaturase OS=Homo sapiens OX=9606 GN=FADS2 PE=1 SV=1	-0.053828	-0.102062	0.816218	0.660459	0.841959	0.829421	14.859	13.754	14.1691	14.2807	14.107	14.233	15.9679	15.7911	15.9533	16.0182	15.6924	15.6954
sp|O95865|DDAH2_HUMAN	DDAH2	N(G),N(G)-dimethylarginine dimethylaminohydrolase 2 OS=Homo sapiens OX=9606 GN=DDAH2 PE=1 SV=1	0.734261	-0.511033	0.0580824	0.178159	0.0777012	0.416487	14.3874	13.9835	14.3024	14.2687	15.2238	15.3835	15.8882	17.1235	16.7869	15.7603	16.3668	16.1385
sp|O95870|ABHGA_HUMAN	ABHD16A	Phosphatidylserine lipase ABHD16A OS=Homo sapiens OX=9606 GN=ABHD16A PE=1 SV=3	0.112942	-0.139066	0.492632	0.39949	0.537702	0.642884	12.5449	12.4167	12.1617	12.4755	12.4519	12.5347	14.1281	14.0461	13.8432	13.9306	13.8076	13.8621
sp|O95881|TXD12_HUMAN	TXNDC12	Thioredoxin domain-containing protein 12 OS=Homo sapiens OX=9606 GN=TXNDC12 PE=1 SV=1	-0.0042653	-0.0373627	0.979249	0.819974	0.984321	0.913753	13.267	12.8593	13.2126	12.7708	13.2907	13.2647	13.8512	13.9961	14.0275	13.9686	13.934	13.8601
sp|O95897|NOE2_HUMAN	OLFM2	Noelin-2 OS=Homo sapiens OX=9606 GN=OLFM2 PE=1 SV=2	0.853666	-0.0938577	9.28e-06	0.423848	2.69e-05	0.66136	15.128	15.1857	15.3233	15.9671	16.2192	16.0118	15.1778	15.1001	15.1147	15.1241	15.02	14.9669
sp|O95983|MBD3_HUMAN	MBD3	Methyl-CpG-binding domain protein 3 OS=Homo sapiens OX=9606 GN=MBD3 PE=1 SV=1	-1.55081	-0.276356	8.09e-06	0.198991	2.38e-05	0.442185	17.4017	17.5614	17.0304	16.0243	15.8552	15.4616	15.0149	15.0454	15.0314	14.7756	14.6655	14.8216
sp|O95989|NUDT3_HUMAN	NUDT3	Diphosphoinositol polyphosphate phosphohydrolase 1 OS=Homo sapiens OX=9606 GN=NUDT3 PE=1 SV=1	0.499605	-0.303551	0.448682	0.642571	0.495302	0.81633	11.4153	10.5738	10.9007	9.60342	12.3909	12.3943	12.9009	14.2813	13.8688	12.9983	13.5039	13.6381
sp|O96001|PPR17_HUMAN	PPP1R17	Protein phosphatase 1 regulatory subunit 17 OS=Homo sapiens OX=9606 GN=PPP1R17 PE=1 SV=2	-1.17272	-0.714783	7.16e-06	0.000569136	2.13e-05	0.00759097	16.3443	16.6987	16.3469	15.534	15.2603	15.0774	16.9735	16.8723	16.7714	16.1754	16.016	16.2814
sp|O96005|CLPT1_HUMAN	CLPTM1	Cleft lip and palate transmembrane protein 1 OS=Homo sapiens OX=9606 GN=CLPTM1 PE=1 SV=1	0.614251	-0.0488844	6.94e-05	0.72011	0.000161302	0.858159	12.1089	12.2922	12.5819	13.0722	12.8382	12.9154	14.8741	14.7127	14.8195	14.8939	14.7613	14.6044
sp|O96008|TOM40_HUMAN	TOMM40	Mitochondrial import receptor subunit TOM40 homolog OS=Homo sapiens OX=9606 GN=TOMM40 PE=1 SV=1	-0.415143	-0.233555	0.011147	0.11591	0.0168917	0.324748	12.1412	12.5296	12.4623	11.8519	11.9137	12.122	13.9302	13.6749	13.787	13.5801	13.6456	13.4657
sp|O96019|ACL6A_HUMAN	ACTL6A	Actin-like protein 6A OS=Homo sapiens OX=9606 GN=ACTL6A PE=1 SV=1	-1.50637	-0.252251	3.44e-07	0.106273	1.54e-06	0.308253	18.3361	18.2165	17.9794	16.8292	16.7446	16.4392	15.6474	15.8139	15.6197	15.5167	15.2887	15.5189
sp|P00367|DHE3_HUMAN	GLUD1	Glutamate dehydrogenase 1, mitochondrial OS=Homo sapiens OX=9606 GN=GLUD1 PE=1 SV=2	-0.445057	-0.0595741	0.0270483	0.758823	0.0382593	0.881458	13.557	13.7099	13.8713	13.3254	13.2584	13.2192	15.4076	15.3746	15.4213	15.3225	15.4512	15.251
sp|P00387|NB5R3_HUMAN	CYB5R3	NADH-cytochrome b5 reductase 3 OS=Homo sapiens OX=9606 GN=CYB5R3 PE=1 SV=3	0.411418	-0.179876	0.0788425	0.43359	0.103476	0.666026	15.368	15.467	15.368	15.946	15.6353	15.8561	17.77	17.7014	17.263	17.6022	17.2806	17.312
sp|P00403|COX2_HUMAN	MT-CO2	Cytochrome c oxidase subunit 2 OS=Homo sapiens OX=9606 GN=MT-CO2 PE=1 SV=1	-0.0770395	-0.23842	0.821434	0.486304	0.846141	0.707341	13.9996	14.0238	14.0962	13.9906	13.9547	13.9431	16.3466	16.2501	16.2359	16.0254	16.1381	15.9538
sp|P00441|SODC_HUMAN	SOD1	Superoxide dismutase [Cu-Zn] OS=Homo sapiens OX=9606 GN=SOD1 PE=1 SV=2	1.84645	1.70764	7.89e-14	9.25e-13	2.27e-12	1.22e-10	12.4941	12.5843	13.0559	14.5522	14.4708	14.6508	13.0747	13.2995	13.3108	15.0071	14.9851	14.8157
sp|P00505|AATM_HUMAN	GOT2	Aspartate aminotransferase, mitochondrial OS=Homo sapiens OX=9606 GN=GOT2 PE=1 SV=3	-0.275324	0.0117511	0.114975	0.94534	0.145963	0.973723	13.5764	13.4954	13.7968	13.4241	13.3429	13.2756	15.1194	15.0163	15.1489	15.1243	15.2098	14.9858
sp|P00558|PGK1_HUMAN	PGK1	Phosphoglycerate kinase 1 OS=Homo sapiens OX=9606 GN=PGK1 PE=1 SV=3	0.613469	-0.254267	0.00489326	0.176065	0.00790471	0.414328	15.0488	14.9963	15.0152	15.3874	15.6951	15.8182	16.067	16.8032	16.4408	15.9333	16.2971	16.3179
sp|P00568|KAD1_HUMAN	AK1	Adenylate kinase isoenzyme 1 OS=Homo sapiens OX=9606 GN=AK1 PE=1 SV=3	0.76916	-0.308348	0.0112194	0.250346	0.0169925	0.504122	11.6066	11.5157	12.2664	12.1345	12.7686	12.7931	13.8249	14.4191	13.9921	13.5301	13.7009	14.0801
sp|P01008|ANT3_HUMAN	SERPINC1	Antithrombin-III OS=Homo sapiens OX=9606 GN=SERPINC1 PE=1 SV=1	-1.24759	-0.940429	1.77e-05	0.000219118	4.77e-05	0.00348553	15.1422	14.7075	15.167	13.944	13.5271	13.8028	13.7178	13.3348	13.2942	12.5241	12.3346	12.6668
sp|P01031|CO5_HUMAN	C5	Complement C5 OS=Homo sapiens OX=9606 GN=C5 PE=1 SV=4	0.163886	1.32996	0.362445	7.63e-06	0.410376	0.000174958	14.6165	14.0141	14.7609	14.7231	14.529	14.631	13.5029	13.3292	13.2819	14.7195	14.6522	14.7323
sp|P01034|CYTC_HUMAN	CST3	Cystatin-C OS=Homo sapiens OX=9606 GN=CST3 PE=1 SV=1	1.87924	0.0894229	6.3e-08	0.569533	3.51e-07	0.769333	12.4179	12.5588	12.6387	14.433	14.4847	14.3354	12.2288	11.7379	11.6706	11.9634	11.849	12.0932
sp|P01036|CYTS_HUMAN	CST4	Cystatin-S OS=Homo sapiens OX=9606 GN=CST4 PE=1 SV=3	-1.27677	-0.815751	0.0138687	0.089532	0.0206084	0.279643	14.8176	14.3903	13.9526	14.0787	12.7189	12.5325	12.7153	13.4783	14.2068	12.9674	12.7077	12.278
sp|P01111|RASN_HUMAN	NRAS	GTPase NRas OS=Homo sapiens OX=9606 GN=NRAS PE=1 SV=1	1.05037	-0.18107	0.00109738	0.525187	0.00199779	0.737847	15.2071	15.2992	15.2396	16.0579	16.3522	16.4869	15.6598	16.7308	16.4904	15.9068	16.425	16.0059
sp|P01112|RASH_HUMAN	HRAS	GTPase HRas OS=Homo sapiens OX=9606 GN=HRAS PE=1 SV=1	1.16896	0.10121	1.8e-05	0.55437	4.85e-05	0.755865	13.0565	12.3287	12.5372	13.783	13.9273	13.719	13.0252	12.9293	13.0713	13.1938	13.0519	13.0837
sp|P01116|RASK_HUMAN	KRAS	GTPase KRas OS=Homo sapiens OX=9606 GN=KRAS PE=1 SV=1	1.85606	-0.22266	0.000415787	0.566918	0.000811231	0.767054	10.3156	10.9225	12.3238	13.0105	12.8883	13.2313	12.9361	13.3339	13.1753	12.95	12.8	13.0273
sp|P01859|IGHG2_HUMAN	IGHG2	Immunoglobulin heavy constant gamma 2 OS=Homo sapiens OX=9606 GN=IGHG2 PE=1 SV=2	-1.21097	-0.446517	0.000363938	0.0915321	0.00071631	0.283156	14.4445	14.6992	14.8415	13.3916	13.9428	13.0179	13.7405	13.273	13.1223	13.2151	12.7045	12.8767
sp|P02545|LMNA_HUMAN	LMNA	Prelamin-A/C OS=Homo sapiens OX=9606 GN=LMNA PE=1 SV=1	-0.314882	-1.08532	0.297859	0.00297324	0.343529	0.0266311	13.7602	14.6965	13.8142	14.0276	13.901	13.3977	16.1495	16.399	15.4722	14.8612	14.816	15.0874
sp|P02654|APOC1_HUMAN	APOC1	Apolipoprotein C-I OS=Homo sapiens OX=9606 GN=APOC1 PE=1 SV=1	-0.545806	-0.361665	0.00129382	0.0165413	0.00232919	0.0949735	14.8032	14.3937	14.5587	14.1667	13.9611	13.9904	14.1137	13.9543	14.0856	13.774	13.6121	13.6825
sp|P02656|APOC3_HUMAN	APOC3	Apolipoprotein C-III OS=Homo sapiens OX=9606 GN=APOC3 PE=1 SV=1	-0.914081	-0.355031	8.23e-09	0.00219612	6.27e-08	0.0210987	15.0965	15.1188	15.0446	14.2519	14.0422	14.2236	13.3388	13.1388	13.0269	12.9171	12.7981	12.7243
sp|P02787|TRFE_HUMAN	TF	Serotransferrin OS=Homo sapiens OX=9606 GN=TF PE=1 SV=3	1.60186	-0.189334	5.12e-11	0.314477	7.38e-10	0.565786	12.7614	12.7919	13.162	14.3397	14.483	14.6982	13.033	12.4982	12.6822	12.5663	12.6655	12.4135
sp|P02794|FRIH_HUMAN	FTH1	Ferritin heavy chain OS=Homo sapiens OX=9606 GN=FTH1 PE=1 SV=2	2.43162	2.12055	1.46e-20	2.49e-18	1.46e-18	1.45e-15	12.5197	12.7639	12.8717	14.9566	15.1792	15.3144	12.5579	12.7149	12.9749	14.8803	14.9438	14.7853
sp|P04040|CATA_HUMAN	CAT	Catalase OS=Homo sapiens OX=9606 GN=CAT PE=1 SV=3	-0.420001	-0.516802	0.0364075	0.0112784	0.0504437	0.0731214	15.1578	14.573	15.0863	14.7132	14.4432	14.4008	14.0844	14.1388	14.1043	13.7692	13.4416	13.5663
sp|P04049|RAF1_HUMAN	RAF1	RAF proto-oncogene serine/threonine-protein kinase OS=Homo sapiens OX=9606 GN=RAF1 PE=1 SV=1	-0.162449	0.115936	0.294486	0.448879	0.340178	0.674154	12.8413	12.529	13.0544	12.754	12.4609	12.7224	13.4293	13.1816	13.3767	13.4526	13.4135	13.4693
sp|P04062|GLCM_HUMAN	GBA	Lysosomal acid glucosylceramidase OS=Homo sapiens OX=9606 GN=GBA PE=1 SV=3	1.99103	2.19423	2.97e-17	5.24e-19	1.73e-15	3.82e-16	13.9825	13.994	14.2271	16.0945	15.9778	16.1044	13.859	13.9906	14.1564	16.2069	16.233	16.1488
sp|P04066|FUCO_HUMAN	FUCA1	Tissue alpha-L-fucosidase OS=Homo sapiens OX=9606 GN=FUCA1 PE=1 SV=4	1.62221	2.28674	9.49e-06	1.7e-08	2.73e-05	8.13e-07	12.8187	13.443	13.1542	14.9585	14.5898	14.7343	13.6747	12.4162	12.9529	15.1733	15.0853	15.1016
sp|P04075|ALDOA_HUMAN	ALDOA	Fructose-bisphosphate aldolase A OS=Homo sapiens OX=9606 GN=ALDOA PE=1 SV=2	0.497332	-0.423257	0.0371228	0.0689527	0.0513615	0.23754	14.4631	14.6979	15.3465	15.5566	15.2449	15.1979	16.2115	16.3248	16.0078	15.6063	15.8473	15.8206
sp|P04080|CYTB_HUMAN	CSTB	Cystatin-B OS=Homo sapiens OX=9606 GN=CSTB PE=1 SV=2	-0.267187	-0.00736425	0.118722	0.963713	0.150457	0.981563	13.409	13.9067	13.2974	13.3109	13.1706	13.33	13.3004	13.6093	13.5263	13.4408	13.5314	13.4417
sp|P04350|TBB4A_HUMAN	TUBB4A	Tubulin beta-4A chain OS=Homo sapiens OX=9606 GN=TUBB4A PE=1 SV=2	-0.964999	-0.248263	1.59e-06	0.110979	5.77e-06	0.315993	14.6344	14.8965	14.643	13.913	13.7053	13.6605	15.0538	15.3074	15.1652	14.7607	14.8751	15.1457
sp|P04632|CPNS1_HUMAN	CAPNS1	Calpain small subunit 1 OS=Homo sapiens OX=9606 GN=CAPNS1 PE=1 SV=1	-0.46675	-0.164129	0.00615312	0.262395	0.00975053	0.517501	16.706	16.1863	16.58	15.9862	16.0868	15.9991	17.1263	17.1536	17.0493	16.8442	16.9237	17.069
sp|P04792|HSPB1_HUMAN	HSPB1	Heat shock protein beta-1 OS=Homo sapiens OX=9606 GN=HSPB1 PE=1 SV=2	-0.584598	-0.449697	0.0201241	0.0612208	0.0291015	0.221384	13.9645	13.7934	13.815	12.9483	13.9555	12.9153	14.5867	14.584	14.5785	14.1358	14.128	14.1363
sp|P05026|AT1B1_HUMAN	ATP1B1	Sodium/potassium-transporting ATPase subunit beta-1 OS=Homo sapiens OX=9606 GN=ATP1B1 PE=1 SV=1	2.27522	-0.139244	6.3e-13	0.494885	1.5e-11	0.714944	14.5489	15.0618	14.9354	17.095	17.0302	17.2465	15.7164	15.6691	15.6175	15.5087	15.5641	15.5126
sp|P05060|SCG1_HUMAN	CHGB	Secretogranin-1 OS=Homo sapiens OX=9606 GN=CHGB PE=1 SV=2	-0.731304	-0.109575	0.000170989	0.428843	0.000361212	0.663317	15.7177	15.4209	15.365	14.7595	14.8278	14.7224	14.1043	13.6598	13.9533	13.8919	13.7801	13.7167
sp|P05090|APOD_HUMAN	APOD	Apolipoprotein D OS=Homo sapiens OX=9606 GN=APOD PE=1 SV=1	-0.848234	-0.69483	0.00836371	0.0237627	0.0129161	0.121144	16.1094	15.2029	15.7307	14.711	14.3893	15.3979	14.9436	14.6757	15.1359	14.3087	14.1403	14.2217
sp|P05091|ALDH2_HUMAN	ALDH2	Aldehyde dehydrogenase, mitochondrial OS=Homo sapiens OX=9606 GN=ALDH2 PE=1 SV=2	-0.545949	-0.0736197	1.61e-06	0.394153	5.86e-06	0.637861	12.9204	13.0621	12.8389	12.5086	12.344	12.331	15.4373	15.3214	15.4505	15.26	15.408	15.3204
sp|P05114|HMGN1_HUMAN	HMGN1	Non-histone chromosomal protein HMG-14 OS=Homo sapiens OX=9606 GN=HMGN1 PE=1 SV=3	-2.17359	-0.483364	2.32e-07	0.0333605	1.08e-06	0.14849	16.2839	15.9806	16.148	14.2746	13.8718	13.7454	12.303	13.075	12.5524	12.0959	12.0074	12.377
sp|P05120|PAI2_HUMAN	SERPINB2	Plasminogen activator inhibitor 2 OS=Homo sapiens OX=9606 GN=SERPINB2 PE=1 SV=2	-0.367285	-1.15852	0.215363	0.00153364	0.257674	0.0161755	15.1327	14.5257	15.2001	14.8602	15.0056	13.8908	14.9957	14.4004	14.7484	13.5929	13.5155	13.5605
sp|P05165|PCCA_HUMAN	PCCA	Propionyl-CoA carboxylase alpha chain, mitochondrial OS=Homo sapiens OX=9606 GN=PCCA PE=1 SV=4	-0.384585	0.408759	0.0316626	0.0232452	0.0443551	0.119342	14.0343	14.0565	14.0788	13.8392	13.5785	13.5982	15.258	15.1321	15.2384	15.571	15.727	15.5567
sp|P05204|HMGN2_HUMAN	HMGN2	Non-histone chromosomal protein HMG-17 OS=Homo sapiens OX=9606 GN=HMGN2 PE=1 SV=3	-2.2485	-0.607279	0.000143769	0.188468	0.000309093	0.429623	17.8798	18.0259	17.8702	16.0756	15.6021	15.3527	12.0583	13.7655	0	12.3	11.8424	12.7715
sp|P05387|RLA2_HUMAN	RPLP2	60S acidic ribosomal protein P2 OS=Homo sapiens OX=9606 GN=RPLP2 PE=1 SV=1	-0.798561	-0.349445	8.9e-05	0.0247953	0.000200108	0.123806	16.7697	16.5875	16.6868	15.7789	16.0304	15.839	17.0868	17.189	16.868	16.8582	16.5113	16.726
sp|P05413|FABPH_HUMAN	FABP3	Fatty acid-binding protein, heart OS=Homo sapiens OX=9606 GN=FABP3 PE=1 SV=4	0.640139	-0.459569	0.0176792	0.0837642	0.0258225	0.269434	12.6384	12.608	13.2691	13.3935	13.3866	13.6559	13.9311	14.6964	14.3269	13.6882	13.8752	14.0123
sp|P05455|LA_HUMAN	SSB	Lupus La protein OS=Homo sapiens OX=9606 GN=SSB PE=1 SV=2	-1.18448	-0.272293	3.43e-09	0.0769703	3.01e-08	0.255685	15.3591	15.1595	15.1419	13.8108	14.0975	14.1987	13.3879	13.5906	13.3806	13.1375	13.1262	13.2785
sp|P06213|INSR_HUMAN	INSR	Insulin receptor OS=Homo sapiens OX=9606 GN=INSR PE=1 SV=4	1.79399	0.0561708	2.91e-09	0.61843	2.64e-08	0.80118	13.1341	13.1564	13.4733	14.8624	15.1394	15.1438	13.2885	13.0749	13.1329	13.1834	13.2295	13.252
sp|P06241|FYN_HUMAN	FYN	Tyrosine-protein kinase Fyn OS=Homo sapiens OX=9606 GN=FYN PE=1 SV=3	1.78535	-0.189702	2.24e-09	0.101744	2.06e-08	0.301606	14.1866	14.1724	14.3122	16.0221	15.9465	16.0586	14.838	14.6446	14.7841	14.5978	14.6134	14.4864
sp|P06280|AGAL_HUMAN	GLA	Alpha-galactosidase A OS=Homo sapiens OX=9606 GN=GLA PE=1 SV=1	1.09634	1.86748	2.1e-08	5.05e-15	1.41e-07	1.13e-12	14.016	14.1673	14.3472	15.2612	15.2526	15.3057	14.0969	13.9657	13.9839	15.9112	15.9138	15.8239
sp|P06396|GELS_HUMAN	GSN	Gelsolin OS=Homo sapiens OX=9606 GN=GSN PE=1 SV=1	-0.607037	0.0280902	0.0061056	0.88983	0.00969106	0.946745	14.7039	14.5257	14.7247	14.1469	14.1249	13.8613	12.5481	12.8225	12.9992	12.6403	12.7766	13.0371
sp|P06454|PTMA_HUMAN	PTMA	Prothymosin alpha OS=Homo sapiens OX=9606 GN=PTMA PE=1 SV=2	-1.23498	-0.404262	0.00840727	0.319426	0.0129702	0.569514	14.3688	15.1559	14.3867	13.8858	13.2293	13.0914	13.3185	14.9087	13.518	13.4584	13.2543	13.8198
sp|P06576|ATPB_HUMAN	ATP5F1B	ATP synthase subunit beta, mitochondrial OS=Homo sapiens OX=9606 GN=ATP5F1B PE=1 SV=3	-0.141533	-0.239407	0.57391	0.316729	0.617845	0.567733	12.193	11.9112	12.7376	11.8764	11.9607	12.2491	14.8851	14.806	14.8391	14.7648	14.6448	14.4024
sp|P06730|IF4E_HUMAN	EIF4E	Eukaryotic translation initiation factor 4E OS=Homo sapiens OX=9606 GN=EIF4E PE=1 SV=2	-0.82204	-0.250806	0.000449796	0.164684	0.000870582	0.399163	16.8436	16.2755	16.7384	15.6212	15.8899	15.8803	15.822	15.8117	15.6935	15.5531	15.3968	15.6248
sp|P06733|ENOA_HUMAN	ENO1	Alpha-enolase OS=Homo sapiens OX=9606 GN=ENO1 PE=1 SV=2	0.4626	-0.293514	0.00015619	0.0119148	0.000332203	0.0760614	13.5571	13.6189	13.8304	14.1536	14.1232	14.1174	14.6553	14.9584	14.6214	14.4485	14.4015	14.5044
sp|P06744|G6PI_HUMAN	GPI	Glucose-6-phosphate isomerase OS=Homo sapiens OX=9606 GN=GPI PE=1 SV=4	0.967218	-0.187476	5.26e-05	0.249209	0.00012552	0.503084	13.8632	14.0324	13.7087	14.7992	14.7366	14.97	15.4748	15.885	15.4249	15.2465	15.397	15.5787
sp|P06748|NPM_HUMAN	NPM1	Nucleophosmin OS=Homo sapiens OX=9606 GN=NPM1 PE=1 SV=2	-1.5016	-0.28792	5.23e-05	0.253743	0.00012485	0.507574	16.5305	16.275	16.6365	14.8729	15.0363	15.028	14.7879	14.6796	14.5962	14.5144	14.2427	14.4428
sp|P06753-2|TPM3-2_HUMAN	TPM3	Isoform of P06753, Isoform 2 of Tropomyosin alpha-3 chain OS=Homo sapiens OX=9606 GN=TPM3 PE=1 SV=2	-0.362577	-0.437761	0.00455627	0.000943837	0.00738903	0.011151	16.1197	15.943	15.8622	15.7444	15.5554	15.5374	16.6353	16.9788	16.7388	16.2106	16.366	16.4631
sp|P06865|HEXA_HUMAN	HEXA	Beta-hexosaminidase subunit alpha OS=Homo sapiens OX=9606 GN=HEXA PE=1 SV=2	2.63342	2.79436	1.55e-11	4.79e-12	2.5e-10	5.98e-10	13.2252	13.3172	13.5054	15.9663	16.0018	15.98	13.3909	13.4101	13.6946	16.3594	16.3266	16.1928
sp|P07099|HYEP_HUMAN	EPHX1	Epoxide hydrolase 1 OS=Homo sapiens OX=9606 GN=EPHX1 PE=1 SV=1	0.00145711	0.169526	0.99034	0.176823	0.992385	0.415541	14.3925	14.1408	14.2908	14.1124	14.3116	14.4044	15.0211	15.006	15.0688	15.2031	15.2778	15.1236
sp|P07195|LDHB_HUMAN	LDHB	L-lactate dehydrogenase B chain OS=Homo sapiens OX=9606 GN=LDHB PE=1 SV=2	0.270882	-0.416214	0.40333	0.201522	0.450189	0.446107	14.165	14.2592	14.2955	14.4777	14.5294	14.5253	14.5601	14.8619	14.53	14.0455	14.292	14.3659
sp|P07196|NFL_HUMAN	NEFL	Neurofilament light polypeptide OS=Homo sapiens OX=9606 GN=NEFL PE=1 SV=3	-0.820308	0.0778262	9.2e-07	0.591665	3.6e-06	0.784113	15.0534	14.9709	14.9353	14.1798	14.2886	14.0303	15.3389	15.5374	15.366	15.4886	15.4656	15.5214
sp|P07197|NFM_HUMAN	NEFM	Neurofilament medium polypeptide OS=Homo sapiens OX=9606 GN=NEFM PE=1 SV=3	-0.878063	0.136353	1.26e-17	0.0380585	8.13e-16	0.160563	14.5121	14.5762	14.4777	13.6382	13.6503	13.6433	15.2591	15.4333	15.3293	15.5332	15.3983	15.4993
sp|P07305|H10_HUMAN	H1-0	Histone H1.0 OS=Homo sapiens OX=9606 GN=H1-0 PE=1 SV=3	-1.23326	-0.536725	0.000146232	0.0328991	0.000313925	0.147337	21.6168	21.5307	21.4755	20.5324	20.2728	20.118	19.2472	19.1833	18.3961	18.5842	18.0994	18.5329
sp|P07686|HEXB_HUMAN	HEXB	Beta-hexosaminidase subunit beta OS=Homo sapiens OX=9606 GN=HEXB PE=1 SV=3	1.30368	1.61407	3.02e-06	5.97e-08	1.01e-05	2.29e-06	13.1663	13.0843	13.4166	14.1311	14.665	14.7821	13.6265	13.5795	13.8157	15.3246	15.347	15.1922
sp|P07737|PROF1_HUMAN	PFN1	Profilin-1 OS=Homo sapiens OX=9606 GN=PFN1 PE=1 SV=2	0.143861	-0.244519	0.407379	0.170726	0.453847	0.407364	17.1331	17.1811	17.1361	17.2179	17.2429	17.4211	18.1423	18.7266	18.4195	17.9639	18.1203	18.4706
sp|P07814|SYEP_HUMAN	EPRS1	Bifunctional glutamate/proline--tRNA ligase OS=Homo sapiens OX=9606 GN=EPRS1 PE=1 SV=5	-0.767144	-0.0678292	7.65e-06	0.509723	2.26e-05	0.725577	14.7367	14.7013	14.5188	13.943	13.9063	13.8059	13.5101	13.5877	13.4973	13.5317	13.3106	13.5492
sp|P07900|HS90A_HUMAN	HSP90AA1	Heat shock protein HSP 90-alpha OS=Homo sapiens OX=9606 GN=HSP90AA1 PE=1 SV=5	-0.701764	-0.22968	2.47e-06	0.0160115	8.58e-06	0.0930331	15.7017	15.8111	15.6408	15.0487	14.9283	15.0714	15.2929	15.5195	15.2956	15.1234	15.1079	15.1877
sp|P07910|HNRPC_HUMAN	HNRNPC	Heterogeneous nuclear ribonucleoproteins C1/C2 OS=Homo sapiens OX=9606 GN=HNRNPC PE=1 SV=4	-1.02312	-0.547462	6.92e-06	0.00147286	2.07e-05	0.015821	15.0229	14.9829	15.0618	14.0802	13.9226	13.9953	15.229	15.4065	14.9556	14.5878	14.5686	14.7922
sp|P07942|LAMB1_HUMAN	LAMB1	Laminin subunit beta-1 OS=Homo sapiens OX=9606 GN=LAMB1 PE=1 SV=2	-0.670396	-0.351766	2.85e-05	0.0158529	7.23e-05	0.0926009	14.8347	14.7924	14.9005	14.1431	14.2253	14.1479	13.6007	13.9208	13.5483	13.4035	13.2233	13.3878
sp|P07947|YES_HUMAN	YES1	Tyrosine-protein kinase Yes OS=Homo sapiens OX=9606 GN=YES1 PE=1 SV=3	1.48611	-0.138459	2.53e-08	0.236832	1.63e-07	0.486877	13.9886	14.2563	14.0488	15.6009	15.5963	15.5549	14.5039	14.5716	14.6122	14.3553	14.3876	14.5294
sp|P07951|TPM2_HUMAN	TPM2	Tropomyosin beta chain OS=Homo sapiens OX=9606 GN=TPM2 PE=1 SV=1	-0.220025	-0.369495	0.152646	0.0252536	0.19022	0.125664	13.8262	14.0425	13.6401	13.8845	13.4808	13.4834	14.3484	14.5652	14.2456	13.9141	14.0038	14.1328
sp|P07954|FUMH_HUMAN	FH	Fumarate hydratase, mitochondrial OS=Homo sapiens OX=9606 GN=FH PE=1 SV=3	-0.170064	0.0433967	0.225609	0.753448	0.268609	0.87758	13.1669	13.1716	13.2079	13.1424	12.9295	12.9643	15.252	15.2582	15.2316	15.2573	15.3413	15.2735
sp|P08069|IGF1R_HUMAN	IGF1R	Insulin-like growth factor 1 receptor OS=Homo sapiens OX=9606 GN=IGF1R PE=1 SV=1	1.21709	-0.102327	1.36e-11	0.405618	2.25e-10	0.646378	13.9288	14.0976	14.0539	15.2141	15.2258	15.2916	14.3313	14.2859	14.3173	14.2164	14.1952	14.2159
sp|P08133|ANXA6_HUMAN	ANXA6	Annexin A6 OS=Homo sapiens OX=9606 GN=ANXA6 PE=1 SV=3	0.497027	-0.153639	0.0187921	0.414909	0.0273109	0.653926	13.3383	14.0455	13.7731	14.4285	14.0827	14.1367	14.8852	15.1507	14.8214	14.7148	14.7338	14.9478
sp|P08138|TNR16_HUMAN	NGFR	Tumor necrosis factor receptor superfamily member 16 OS=Homo sapiens OX=9606 GN=NGFR PE=1 SV=1	3.1646	0.742705	5.06e-05	0.166899	0.000121277	0.401191	12.0275	11.5546	12.5482	13.7619	16.0629	15.7993	12.8948	13.6329	13.7565	14.0713	14.394	14.047
sp|P08236|BGLR_HUMAN	GUSB	Beta-glucuronidase OS=Homo sapiens OX=9606 GN=GUSB PE=1 SV=2	2.10454	2.54533	8.32e-15	3.39e-17	2.99e-13	1.41e-14	12.7621	12.661	13.0413	14.6537	14.9871	15.1371	13.0438	13.1245	13.4595	15.7724	15.7488	15.7426
sp|P08237|PFKAM_HUMAN	PFKM	ATP-dependent 6-phosphofructokinase, muscle type OS=Homo sapiens OX=9606 GN=PFKM PE=1 SV=2	0.33011	-0.121413	0.0234315	0.356068	0.0335674	0.604469	13.3023	13.5472	13.5931	13.9787	13.6625	13.7917	14.2521	14.4235	14.2497	14.1258	14.1948	14.2404
sp|P08240|SRPRA_HUMAN	SRPRA	Signal recognition particle receptor subunit alpha OS=Homo sapiens OX=9606 GN=SRPRA PE=1 SV=2	-0.433279	-0.140985	0.126021	0.612978	0.159015	0.798738	13.1472	13.4439	13.2338	12.9413	12.7148	12.869	14.0664	13.8156	13.9054	13.8325	13.8343	13.6977
sp|P08243|ASNS_HUMAN	ASNS	Asparagine synthetase [glutamine-hydrolyzing] OS=Homo sapiens OX=9606 GN=ASNS PE=1 SV=4	-0.462304	-0.521001	0.0384366	0.0225256	0.0530531	0.117063	14.0746	13.6677	13.723	13.2588	13.175	13.6446	14.2473	14.7725	14.9282	14.1302	14.274	13.9807
sp|P08247|SYPH_HUMAN	SYP	Synaptophysin OS=Homo sapiens OX=9606 GN=SYP PE=1 SV=3	-0.0420142	-0.258621	0.739606	0.0444835	0.772513	0.177507	17.4713	17.4752	17.4088	17.4092	17.3771	17.443	17.0819	16.7247	16.8424	16.6248	16.6887	16.5596
sp|P08473|NEP_HUMAN	MME	Neprilysin OS=Homo sapiens OX=9606 GN=MME PE=1 SV=2	0.773083	0.540014	6.83e-06	0.000730253	2.05e-05	0.00932354	14.0188	14.3713	14.3824	14.8393	15.0647	15.1877	13.8443	13.9514	13.7546	14.3766	14.4238	14.37
sp|P08559|ODPA_HUMAN	PDHA1	Pyruvate dehydrogenase E1 component subunit alpha, somatic form, mitochondrial OS=Homo sapiens OX=9606 GN=PDHA1 PE=1 SV=3	-0.0531184	-0.0577849	0.840873	0.827113	0.863111	0.915217	11.9038	12.0741	12.4059	12.1154	12.0603	12.0487	14.6014	14.3035	14.528	14.3716	14.5698	14.3182
sp|P08579|RU2B_HUMAN	SNRPB2	U2 small nuclear ribonucleoprotein B'' OS=Homo sapiens OX=9606 GN=SNRPB2 PE=1 SV=1	-1.08182	-0.253534	0.0207664	0.573265	0.0299262	0.772581	15.0145	13.5216	14.9663	12.5625	13.9115	13.7829	13.6124	13.3904	13.5813	13.2477	13.2891	13.2867
sp|P08588|ADRB1_HUMAN	ADRB1	Beta-1 adrenergic receptor OS=Homo sapiens OX=9606 GN=ADRB1 PE=1 SV=2	0.400098	0.0190944	0.0433608	0.915528	0.0593992	0.958116	13.6428	13.6301	14.0253	13.8531	14.0784	14.567	15.7609	15.6569	15.7201	15.6802	15.815	15.7
sp|P08621|RU17_HUMAN	SNRNP70	U1 small nuclear ribonucleoprotein 70 kDa OS=Homo sapiens OX=9606 GN=SNRNP70 PE=1 SV=2	-0.700002	-0.482083	2.16e-05	0.00127688	5.7e-05	0.0140796	14.961	15.0823	15.2219	14.4936	14.4055	14.2661	13.7609	13.7625	13.5283	13.4551	13.158	12.9924
sp|P08758|ANXA5_HUMAN	ANXA5	Annexin A5 OS=Homo sapiens OX=9606 GN=ANXA5 PE=1 SV=2	2.20184	-0.0939801	1.03e-15	0.405223	4.21e-14	0.646378	14.8911	14.9401	15.0146	17.1595	17.13	17.1618	16.2949	16.5488	16.2912	16.1469	16.2416	16.4644
sp|P08842|STS_HUMAN	STS	Steryl-sulfatase OS=Homo sapiens OX=9606 GN=STS PE=1 SV=2	0.547633	0.873798	3e-05	2.66e-09	7.59e-05	1.65e-07	13.4165	13.1709	13.4368	13.8569	13.8259	13.9842	13.5898	13.4629	13.6214	14.3804	14.5485	14.3666
sp|P08865|RSSA_HUMAN	RPSA	40S ribosomal protein SA OS=Homo sapiens OX=9606 GN=RPSA PE=1 SV=4	-1.81953	-0.481626	2.15e-19	0.000190463	1.78e-17	0.00315022	17.5437	17.8405	17.411	15.9407	15.7193	15.6766	15.0733	15.0244	14.945	14.5856	14.4184	14.5939
sp|P09012|SNRPA_HUMAN	SNRPA	U1 small nuclear ribonucleoprotein A OS=Homo sapiens OX=9606 GN=SNRPA PE=1 SV=3	-1.30494	-0.806344	1.52e-05	0.000932888	4.19e-05	0.0111297	15.0967	15.5008	15.3181	14.2205	13.8513	13.9289	14.1765	14.5132	13.8175	13.3959	13.2498	13.4426
sp|P09104|ENOG_HUMAN	ENO2	Gamma-enolase OS=Homo sapiens OX=9606 GN=ENO2 PE=1 SV=3	1.58913	-0.184043	6.68e-08	0.183076	3.67e-07	0.421292	15.9745	16.0378	15.9836	17.709	17.4705	17.5839	17.2233	17.581	17.4313	17.0548	17.2867	17.342
sp|P09132|SRP19_HUMAN	SRP19	Signal recognition particle 19 kDa protein OS=Homo sapiens OX=9606 GN=SRP19 PE=1 SV=3	-0.676849	-0.209551	0.00256905	0.258365	0.00436065	0.51268	13.5184	13.0935	13.2174	12.4826	12.3367	12.9794	13.574	13.5573	13.437	13.4955	13.2138	13.2303
sp|P09211|GSTP1_HUMAN	GSTP1	Glutathione S-transferase P OS=Homo sapiens OX=9606 GN=GSTP1 PE=1 SV=2	1.40734	0.0556549	2.21e-09	0.708296	2.04e-08	0.849377	16.1865	16.383	16.2197	17.6699	17.562	17.7793	17.8561	18.2546	17.9043	18.0193	18.0755	18.0871
sp|P09234|RU1C_HUMAN	SNRPC	U1 small nuclear ribonucleoprotein C OS=Homo sapiens OX=9606 GN=SNRPC PE=1 SV=1	-1.48312	-0.96111	5.45e-07	3.8e-05	2.27e-06	0.000718184	13.6887	13.57	13.8627	12.3042	12.0761	12.2918	13.4876	13.8239	13.3018	12.6357	12.4903	12.6039
sp|P09455|RET1_HUMAN	RBP1	Retinol-binding protein 1 OS=Homo sapiens OX=9606 GN=RBP1 PE=1 SV=2	1.19683	-0.173218	1.18e-05	0.309079	3.34e-05	0.563748	12.5477	13.1585	12.7168	14.1944	14.0282	13.7909	14.3761	14.4217	14.356	14.1041	14.2136	14.3165
sp|P09471|GNAO_HUMAN	GNAO1	Guanine nucleotide-binding protein G(o) subunit alpha OS=Homo sapiens OX=9606 GN=GNAO1 PE=1 SV=4	1.70923	-0.0388666	3.46e-09	0.721019	3.02e-08	0.858159	13.5607	13.8047	13.6889	15.2169	15.417	15.5481	15.0242	15.0321	14.9597	14.8363	15.0041	15.0591
sp|P09486|SPRC_HUMAN	SPARC	SPARC OS=Homo sapiens OX=9606 GN=SPARC PE=1 SV=1	1.13226	-0.369435	0.000624675	0.15502	0.00117774	0.386024	14.3702	13.7699	14.4291	14.6955	15.6446	15.6259	15.1367	14.8596	15.1585	14.7906	14.7081	14.5479
sp|P09493-5|TPM1-5_HUMAN	TPM1	Isoform of P09493, Isoform 5 of Tropomyosin alpha-1 chain OS=Homo sapiens OX=9606 GN=TPM1 PE=1 SV=2	0.0533982	-0.175383	0.67071	0.178653	0.711011	0.416715	13.843	13.9774	13.8061	14.0146	13.7841	13.9881	14.7916	14.9035	14.621	14.4998	14.5861	14.7041
sp|P09497-2|CLCB-2_HUMAN	CLTB	Isoform of P09497, Isoform Non-brain of Clathrin light chain B OS=Homo sapiens OX=9606 GN=CLTB PE=1 SV=1	0.713169	-0.0395764	2.33e-07	0.721942	1.08e-06	0.858248	15.205	15.1365	15.1283	15.7806	15.9471	15.8815	14.5703	14.5114	14.5411	14.5477	14.4615	14.4949
sp|P09543|CN37_HUMAN	CNP	2',3'-cyclic-nucleotide 3'-phosphodiesterase OS=Homo sapiens OX=9606 GN=CNP PE=1 SV=2	0.903627	-0.166808	2.64e-08	0.191827	1.68e-07	0.434558	13.3688	13.5208	13.6257	14.4767	14.3794	14.3702	14.9104	14.9924	14.7318	14.6286	14.7326	14.7729
sp|P09601|HMOX1_HUMAN	HMOX1	Heme oxygenase 1 OS=Homo sapiens OX=9606 GN=HMOX1 PE=1 SV=1	-0.0426565	-0.137227	0.852741	0.553285	0.873445	0.755093	15.4255	14.9452	15.5049	14.7492	15.4057	15.5927	16.1514	16.4792	16.4066	16.1963	16.4151	16.014
sp|P09622|DLDH_HUMAN	DLD	Dihydrolipoyl dehydrogenase, mitochondrial OS=Homo sapiens OX=9606 GN=DLD PE=1 SV=2	0.293495	0.183207	0.420988	0.613856	0.467305	0.799101	13.3272	12.722	13.2828	13.4956	13.0357	13.6811	14.931	14.8769	14.9607	14.9515	15.2478	15.1189
sp|P09651|ROA1_HUMAN	HNRNPA1	Heterogeneous nuclear ribonucleoprotein A1 OS=Homo sapiens OX=9606 GN=HNRNPA1 PE=1 SV=5	-1.07317	-0.216093	1.6e-05	0.178318	4.39e-05	0.416487	16.6681	17.0309	16.9113	16.0023	15.708	15.6805	15.1634	15.4157	14.8462	14.9357	14.9189	14.9225
sp|P09661|RU2A_HUMAN	SNRPA1	U2 small nuclear ribonucleoprotein A' OS=Homo sapiens OX=9606 GN=SNRPA1 PE=1 SV=2	-0.804629	-0.292193	0.00195396	0.215936	0.00339986	0.46195	15.5987	15.6141	15.4308	14.814	14.6824	14.7333	13.2094	13.1699	13.0569	12.8646	12.7646	12.9304
sp|P09669|COX6C_HUMAN	COX6C	Cytochrome c oxidase subunit 6C OS=Homo sapiens OX=9606 GN=COX6C PE=1 SV=2	0.0472216	-0.156325	0.883379	0.628047	0.901653	0.808269	13.4124	13.6459	13.3663	13.6813	13.5662	13.3188	15.2185	15.0688	15.0602	15.0937	15.0026	14.7821
sp|P09874|PARP1_HUMAN	PARP1	Poly [ADP-ribose] polymerase 1 OS=Homo sapiens OX=9606 GN=PARP1 PE=1 SV=4	-1.08634	-0.132205	1.37e-06	0.288279	5.11e-06	0.545304	15.3082	15.3787	14.9723	14.1551	14.1649	14.0801	13.0138	13.32	13.1925	12.977	12.9453	13.2074
sp|P09936|UCHL1_HUMAN	UCHL1	Ubiquitin carboxyl-terminal hydrolase isozyme L1 OS=Homo sapiens OX=9606 GN=UCHL1 PE=1 SV=2	0.507661	-0.399633	0.00272902	0.0117023	0.00459999	0.0748692	13.9085	13.7066	13.7617	14.3528	14.1325	14.4144	15.4361	15.7706	15.4422	15.0097	15.1513	15.2889
sp|P09960|LKHA4_HUMAN	LTA4H	Leukotriene A-4 hydrolase OS=Homo sapiens OX=9606 GN=LTA4H PE=1 SV=2	0.80976	-0.15841	0.000623935	0.380009	0.00117711	0.625683	13.638	14.2403	13.5086	14.5662	14.5304	14.7196	15.573	15.6649	15.4944	15.2841	15.5045	15.4684
sp|P09972|ALDOC_HUMAN	ALDOC	Fructose-bisphosphate aldolase C OS=Homo sapiens OX=9606 GN=ALDOC PE=1 SV=2	0.405824	-0.303045	0.0399317	0.117326	0.0550124	0.327141	15.5264	15.8687	15.693	16.2332	15.9814	16.0909	16.6849	16.8957	16.5203	16.2217	16.4353	16.5349
sp|P0C0S5|H2AZ_HUMAN	H2AZ1	Histone H2A.Z OS=Homo sapiens OX=9606 GN=H2AZ1 PE=1 SV=2	-1.71703	-0.0769362	1.31e-05	0.750199	3.65e-05	0.875283	16.5822	16.5706	16.3898	14.1292	15.152	15.1104	14.3666	14.6899	14.2693	14.27	14.4093	14.4157
sp|P0C7P4|UCRIL_HUMAN	UQCRFS1P1	Putative cytochrome b-c1 complex subunit Rieske-like protein 1 OS=Homo sapiens OX=9606 GN=UQCRFS1P1 PE=5 SV=1	-0.846665	0.0156314	0.000204487	0.922888	0.000424278	0.961535	12.688	12.7044	13.0368	11.9824	12.0528	11.8539	14.6814	14.9656	15.1824	14.8848	15.1501	14.8413
sp|P0C7U0|ELFN1_HUMAN	ELFN1	Protein ELFN1 OS=Homo sapiens OX=9606 GN=ELFN1 PE=1 SV=2	-0.442638	0.040653	0.0226708	0.82418	0.0325258	0.914842	15.4208	15.4562	15.1845	14.8085	15.0867	14.8384	14.3707	14.409	14.2809	14.3526	14.3968	14.4331
sp|P0CG38|POTEI_HUMAN	POTEI	POTE ankyrin domain family member I OS=Homo sapiens OX=9606 GN=POTEI PE=3 SV=1	-2.14212	-0.0980806	7.3e-22	0.41855	1.06e-19	0.656753	18.0837	18.4106	18.1975	16.1859	16.0335	16.046	14.7044	14.7852	14.5706	14.5743	14.5599	14.6317
sp|P0CG48|UBC_HUMAN	UBC	Polyubiquitin-C OS=Homo sapiens OX=9606 GN=UBC PE=1 SV=3	2.29363	0.248874	8.02e-27	0.0135849	3.89e-24	0.0832551	14.0116	13.8489	13.8722	16.1453	16.1773	16.2909	14.0527	14.1157	13.8703	14.2676	14.2992	14.2185
sp|P0DMV9|HS71B_HUMAN	HSPA1B	Heat shock 70 kDa protein 1B OS=Homo sapiens OX=9606 GN=HSPA1B PE=1 SV=1	-0.344711	-0.22555	9.82e-07	0.000567712	3.81e-06	0.00759097	16.1786	16.1911	16.1407	15.9226	15.8454	15.7083	16.594	16.5729	16.5722	16.3611	16.2875	16.4138
sp|P0DOY3|IGLC3_HUMAN	IGLC3	Immunoglobulin lambda constant 3 OS=Homo sapiens OX=9606 GN=IGLC3 PE=1 SV=1	-1.12426	-0.457033	0.0189249	0.289411	0.0274766	0.546352	15.8708	14.7517	15.8321	14.799	14.5472	13.7357	14.1378	14.3913	14.2114	13.8163	13.9686	13.5845
sp|P0DP25|CALM3_HUMAN	CALM3	Calmodulin-3 OS=Homo sapiens OX=9606 GN=CALM3 PE=1 SV=1	-0.52511	-0.0328779	0.0577946	0.902826	0.0773874	0.953948	15.0714	14.5718	14.7766	13.9769	14.3041	14.5634	15.1566	15.6249	15.0976	15.2374	15.3146	15.2284
sp|P10114|RAP2A_HUMAN	RAP2A	Ras-related protein Rap-2a OS=Homo sapiens OX=9606 GN=RAP2A PE=1 SV=1	2.87879	0.666258	1.93e-28	9.11e-10	1.4e-25	7.17e-08	13.5989	13.6617	13.8743	16.5518	16.6027	16.6168	14.7492	14.7375	14.697	15.3933	15.4253	15.364
sp|P10155|RO60_HUMAN	RO60	60 kDa SS-A/Ro ribonucleoprotein OS=Homo sapiens OX=9606 GN=RO60 PE=1 SV=2	0.174281	0.31312	0.652711	0.423473	0.695476	0.66136	14.9402	14.0905	15.0346	13.9608	15.2489	15.3784	14.4842	15.4725	15.1679	15.2022	15.519	15.3428
sp|P10253|LYAG_HUMAN	GAA	Lysosomal alpha-glucosidase OS=Homo sapiens OX=9606 GN=GAA PE=1 SV=4	2.00399	2.61863	1.85e-07	1.06e-08	8.85e-07	5.41e-07	12.9227	13.1699	13.5941	15.0215	15.3377	15.3395	12.6893	12.9037	13.2681	15.5354	15.6268	15.5549
sp|P10301|RRAS_HUMAN	RRAS	Ras-related protein R-Ras OS=Homo sapiens OX=9606 GN=RRAS PE=1 SV=1	1.96488	0.116297	3.46e-08	0.456635	2.1e-07	0.680279	13.5704	13.4655	13.0114	15.2366	15.3387	15.3666	14.1049	13.8764	14.1338	14.0584	14.1621	14.2434
sp|P10586|PTPRF_HUMAN	PTPRF	Receptor-type tyrosine-protein phosphatase F OS=Homo sapiens OX=9606 GN=PTPRF PE=1 SV=2	1.36475	-0.20819	2.54e-07	0.127186	1.16e-06	0.345371	13.1076	12.8367	13.2974	14.3708	14.4409	14.5242	13.4807	13.3994	13.3709	13.2412	13.1816	13.2037
sp|P10599|THIO_HUMAN	TXN	Thioredoxin OS=Homo sapiens OX=9606 GN=TXN PE=1 SV=3	-0.521226	-0.474964	0.00725641	0.0122636	0.0113201	0.077607	16.7135	16.1681	16.6073	15.9383	15.9177	16.0693	16.5907	16.6521	16.4874	16.1174	16.0278	16.1601
sp|P10606|COX5B_HUMAN	COX5B	Cytochrome c oxidase subunit 5B, mitochondrial OS=Homo sapiens OX=9606 GN=COX5B PE=1 SV=2	-0.53383	-0.200927	0.00894667	0.260474	0.0137289	0.515108	15.9189	16.0936	15.8909	15.5707	15.4201	15.3111	17.6494	17.623	17.0625	17.3648	17.3351	17.0322
sp|P10619|PPGB_HUMAN	CTSA	Lysosomal protective protein OS=Homo sapiens OX=9606 GN=CTSA PE=1 SV=2	2.48595	1.8747	6.55e-11	1.2e-08	9.16e-10	6e-07	12.8066	12.9195	13.1664	15.3776	15.4423	15.5303	12.7211	12.8239	13.0379	14.7323	14.8363	14.6384
sp|P10636|TAU_HUMAN	MAPT	Microtubule-associated protein tau OS=Homo sapiens OX=9606 GN=MAPT PE=1 SV=5	-0.348172	-0.593593	0.342176	0.109807	0.390005	0.314923	12.606	12.2491	12.246	11.7237	12.157	12.1758	13.6223	14.9723	14.3188	13.1825	14.2588	13.6915
sp|P10644|KAP0_HUMAN	PRKAR1A	cAMP-dependent protein kinase type I-alpha regulatory subunit OS=Homo sapiens OX=9606 GN=PRKAR1A PE=1 SV=1	-0.675586	-0.126265	0.000104422	0.388911	0.000231158	0.63489	15.1661	15.0585	15.0006	14.2611	14.4068	14.5305	13.7704	13.5422	13.7638	13.6453	13.5988	13.4536
sp|P10645|CMGA_HUMAN	CHGA	Chromogranin-A OS=Homo sapiens OX=9606 GN=CHGA PE=1 SV=7	-0.558303	-0.165596	0.0015027	0.243162	0.00266729	0.495576	15.3195	15.2822	15.1327	14.7051	14.6162	14.7382	14.3071	13.7722	13.9641	13.9251	13.921	13.7005
sp|P10746|HEM4_HUMAN	UROS	Uroporphyrinogen-III synthase OS=Homo sapiens OX=9606 GN=UROS PE=1 SV=1	-0.486336	-0.274556	0.0166402	0.140756	0.0244151	0.366289	13.2929	12.9185	13.2805	13.0078	12.4684	12.5568	13.2925	13.5798	13.157	12.971	13.0835	13.1511
sp|P10768|ESTD_HUMAN	ESD	S-formylglutathione hydrolase OS=Homo sapiens OX=9606 GN=ESD PE=1 SV=2	0.825825	0.0140886	0.0454386	0.970098	0.0618671	0.981563	13.1018	12.5429	13.2867	12.8143	14.1176	14.4769	14.1968	14.9263	14.6529	14.4317	14.7803	14.6062
sp|P10809|CH60_HUMAN	HSPD1	60 kDa heat shock protein, mitochondrial OS=Homo sapiens OX=9606 GN=HSPD1 PE=1 SV=2	0.000865102	-0.18138	0.993617	0.0976545	0.994444	0.293367	13.8436	13.7588	13.6287	13.7904	13.6319	13.8115	15.9934	15.9895	15.75	15.7217	15.6946	15.7725
sp|P11047|LAMC1_HUMAN	LAMC1	Laminin subunit gamma-1 OS=Homo sapiens OX=9606 GN=LAMC1 PE=1 SV=3	0.0113495	-0.435196	0.921269	0.00242903	0.934746	0.0228832	15.103	14.9583	14.8542	14.9748	15.0015	14.9733	14.706	14.8063	14.5349	14.3153	14.143	14.2832
sp|P11117|PPAL_HUMAN	ACP2	Lysosomal acid phosphatase OS=Homo sapiens OX=9606 GN=ACP2 PE=1 SV=3	1.49467	1.65794	3.09e-10	2.48e-11	3.6e-09	2.54e-09	13.7845	13.7777	13.8721	15.321	15.2854	15.312	13.6278	13.8321	13.8142	15.4081	15.4325	15.4072
sp|P11137|MTAP2_HUMAN	MAP2	Microtubule-associated protein 2 OS=Homo sapiens OX=9606 GN=MAP2 PE=1 SV=4	-1.33483	-0.0930907	2.4e-16	0.424751	1.17e-14	0.66136	15.7868	15.8713	15.6219	14.4609	14.36	14.4547	13.5941	13.6442	13.5919	13.5486	13.4755	13.5269
sp|P11169|GTR3_HUMAN	SLC2A3	Solute carrier family 2, facilitated glucose transporter member 3 OS=Homo sapiens OX=9606 GN=SLC2A3 PE=1 SV=1	1.0715	-0.177751	0.000186739	0.490776	0.000391077	0.711128	13.9354	14.1781	13.9916	15.1204	15.063	15.1362	14.0044	13.7423	13.7853	13.6869	13.7368	13.575
sp|P11171|EPB41_HUMAN	EPB41	Protein 4.1 OS=Homo sapiens OX=9606 GN=EPB41 PE=1 SV=4	0.538395	-0.204655	0.0158561	0.304169	0.0233117	0.558282	12.8731	13.0148	12.8903	13.2635	13.6057	13.5242	13.6201	14.3567	13.9501	13.4466	13.9067	13.9597
sp|P11177|ODPB_HUMAN	PDHB	Pyruvate dehydrogenase E1 component subunit beta, mitochondrial OS=Homo sapiens OX=9606 GN=PDHB PE=1 SV=3	-0.199177	-0.12322	0.693706	0.807097	0.733519	0.90804	12.8224	13.1697	13.0121	14.3801	11.8899	12.1366	12.6415	12.8802	13.0525	12.9154	12.4932	12.796
sp|P11216|PYGB_HUMAN	PYGB	Glycogen phosphorylase, brain form OS=Homo sapiens OX=9606 GN=PYGB PE=1 SV=5	-0.396111	-0.258997	0.00112921	0.0260204	0.00205318	0.129038	15.6501	15.7898	15.795	15.4038	15.367	15.2758	15.7477	15.9453	15.8141	15.5179	15.5495	15.6628
sp|P11233|RALA_HUMAN	RALA	Ras-related protein Ral-A OS=Homo sapiens OX=9606 GN=RALA PE=1 SV=1	1.27026	0.131001	5.96e-10	0.421676	6.45e-09	0.660657	15.0574	15.3225	15.2007	16.514	16.3695	16.5079	15.1566	15.1239	15.1126	15.2134	15.3031	15.2695
sp|P11274|BCR_HUMAN	BCR	Breakpoint cluster region protein OS=Homo sapiens OX=9606 GN=BCR PE=1 SV=2	-0.22197	-0.366762	0.191547	0.0417095	0.232913	0.170725	13.3063	13.3779	12.879	13.0246	12.8623	13.0104	14.1645	14.4712	14.2093	14.0045	13.6943	14.0458
sp|P11362|FGFR1_HUMAN	FGFR1	Fibroblast growth factor receptor 1 OS=Homo sapiens OX=9606 GN=FGFR1 PE=1 SV=3	1.87841	0.175934	2.66e-08	0.236536	1.68e-07	0.486613	12.4823	12.8093	12.4722	14.4852	14.3062	14.6077	12.4958	12.363	12.1703	12.6001	12.5472	12.4096
sp|P11387|TOP1_HUMAN	TOP1	DNA topoisomerase 1 OS=Homo sapiens OX=9606 GN=TOP1 PE=1 SV=2	-1.33276	0.244803	2.87e-13	0.0403697	7.26e-12	0.166454	15.809	15.7916	15.7592	14.5108	14.5547	14.296	13.8951	14.0435	14.0226	14.11	14.1996	14.386
sp|P11413|G6PD_HUMAN	G6PD	Glucose-6-phosphate 1-dehydrogenase OS=Homo sapiens OX=9606 GN=G6PD PE=1 SV=4	-0.247822	-0.285383	0.0412383	0.0204831	0.0567051	0.109809	14.0212	14.128	14.1421	13.9564	13.7152	13.8762	14.3896	14.4932	14.3825	14.0216	14.2724	14.1152
sp|P11441|UBL4A_HUMAN	UBL4A	Ubiquitin-like protein 4A OS=Homo sapiens OX=9606 GN=UBL4A PE=1 SV=1	0.634929	0.451895	0.0165874	0.0702776	0.02435	0.24068	15.0512	15.8855	15.4881	16.3924	16.1373	15.7999	14.923	14.5432	14.6278	15.4168	14.924	15.1089
sp|P11586|C1TC_HUMAN	MTHFD1	C-1-tetrahydrofolate synthase, cytoplasmic OS=Homo sapiens OX=9606 GN=MTHFD1 PE=1 SV=4	-0.0873514	-0.326686	0.437221	0.00717426	0.483568	0.0532762	13.3751	13.6532	13.5322	13.3946	13.3776	13.5263	14.5615	14.76	14.4613	14.2037	14.2179	14.3812
sp|P11766|ADHX_HUMAN	ADH5	Alcohol dehydrogenase class-3 OS=Homo sapiens OX=9606 GN=ADH5 PE=1 SV=4	0.483104	-0.23987	0.00993462	0.15247	0.0151412	0.382756	14.3683	13.9891	14.0657	14.6548	14.6062	14.6114	15.1572	15.595	15.3117	14.873	15.1739	15.2975
sp|P11940|PABP1_HUMAN	PABPC1	Polyadenylate-binding protein 1 OS=Homo sapiens OX=9606 GN=PABPC1 PE=1 SV=2	-0.896788	-0.0782555	5.48e-09	0.434995	4.5e-08	0.666107	16.3182	16.4141	16.139	15.5333	15.2974	15.3503	15.623	15.6021	15.6139	15.4677	15.4606	15.676
sp|P12081|HARS1_HUMAN	HARS1	Histidine--tRNA ligase, cytoplasmic OS=Homo sapiens OX=9606 GN=HARS1 PE=1 SV=2	0.0636639	-0.387888	0.708204	0.0385573	0.74506	0.161644	15.6774	15.9883	16.0694	16.0619	15.8285	16.0358	17.1285	17.416	16.9383	16.5478	16.8028	16.9686
sp|P12109|CO6A1_HUMAN	COL6A1	Collagen alpha-1(VI) chain OS=Homo sapiens OX=9606 GN=COL6A1 PE=1 SV=3	1.29072	-0.0484648	3.05e-07	0.698085	1.38e-06	0.84799	12.9627	12.9504	13.0933	14.3861	14.2588	14.2337	14.0691	13.8669	14.0991	14.1033	13.9934	13.793
sp|P12235|ADT1_HUMAN	SLC25A4	ADP/ATP translocase 1 OS=Homo sapiens OX=9606 GN=SLC25A4 PE=1 SV=4	-0.48892	-0.126429	0.00201733	0.324688	0.00349759	0.575287	13.0926	13.3636	13.2203	12.89	12.5433	12.7763	14.1905	14.1708	14.2212	14.0006	14.0552	14.1474
sp|P12236|ADT3_HUMAN	SLC25A6	ADP/ATP translocase 3 OS=Homo sapiens OX=9606 GN=SLC25A6 PE=1 SV=4	-0.292699	-0.182349	0.134392	0.34802	0.168772	0.598396	13.9052	14.0264	14.0307	13.8103	13.6286	13.6453	15.727	15.6695	15.5605	15.4915	15.5346	15.384
sp|P12268|IMDH2_HUMAN	IMPDH2	Inosine-5'-monophosphate dehydrogenase 2 OS=Homo sapiens OX=9606 GN=IMPDH2 PE=1 SV=2	-0.821632	-0.207605	2.55e-05	0.229591	6.55e-05	0.478068	13.7988	14.444	14.1398	13.3776	13.2852	13.2549	13.3198	13.3029	13.1481	13.0154	13.0141	13.1185
sp|P12270|TPR_HUMAN	TPR	Nucleoprotein TPR OS=Homo sapiens OX=9606 GN=TPR PE=1 SV=3	-1.29598	-0.318095	7.36e-12	0.0382867	1.34e-10	0.161292	14.8816	14.6213	14.4598	13.407	13.3509	13.3169	13.8341	13.9272	13.7092	13.5155	13.5111	13.4897
sp|P12277|KCRB_HUMAN	CKB	Creatine kinase B-type OS=Homo sapiens OX=9606 GN=CKB PE=1 SV=1	1.05083	-0.505388	2.56e-05	0.00727602	6.56e-05	0.0537069	14.7725	15.0837	14.7584	16.0168	15.754	15.9963	16.8533	17.3598	17.0144	16.342	16.6065	16.7628
sp|P12956|XRCC6_HUMAN	XRCC6	X-ray repair cross-complementing protein 6 OS=Homo sapiens OX=9606 GN=XRCC6 PE=1 SV=2	-1.65831	-0.331961	3.17e-09	0.0731612	2.82e-08	0.246781	17.7335	18.2765	17.7132	16.4596	16.0736	16.2151	15.6691	15.6528	15.4965	15.2219	15.277	15.3236
sp|P13010|XRCC5_HUMAN	XRCC5	X-ray repair cross-complementing protein 5 OS=Homo sapiens OX=9606 GN=XRCC5 PE=1 SV=3	-1.54282	-0.181041	4.49e-07	0.255196	1.94e-06	0.508832	17.8315	17.9474	17.449	16.3629	16.1883	16.0482	15.0469	15.1772	15.0452	14.8801	14.8736	14.9726
sp|P13073|COX41_HUMAN	COX4I1	Cytochrome c oxidase subunit 4 isoform 1, mitochondrial OS=Homo sapiens OX=9606 GN=COX4I1 PE=1 SV=1	-0.259649	-0.263369	0.314888	0.308317	0.361594	0.563748	12.6809	12.3448	12.6069	12.4723	12.1795	12.2018	14.1785	15.2777	14.9705	14.3448	14.9227	14.3691
sp|P13489|RINI_HUMAN	RNH1	Ribonuclease inhibitor OS=Homo sapiens OX=9606 GN=RNH1 PE=1 SV=2	0.408027	-0.0794618	0.0289455	0.635821	0.0407843	0.81401	13.0224	13.3979	13.1549	13.3184	13.825	13.6559	13.9643	14.3812	14.0463	14.0027	14.1128	14.038
sp|P13521|SCG2_HUMAN	SCG2	Secretogranin-2 OS=Homo sapiens OX=9606 GN=SCG2 PE=1 SV=2	-0.598522	-0.0279705	0.000646061	0.864575	0.00121256	0.934216	15.1793	15.2177	15.3667	14.6131	14.7354	14.6197	14.0881	13.6536	14.1608	14.2092	13.8614	13.748
sp|P13591|NCAM1_HUMAN	NCAM1	Neural cell adhesion molecule 1 OS=Homo sapiens OX=9606 GN=NCAM1 PE=1 SV=3	1.40346	-0.0895887	1.51e-09	0.290551	1.45e-08	0.54744	14.1707	14.0617	14.2131	15.5019	15.51	15.644	15.0373	15.1189	15.0272	14.9162	14.9439	15.0546
sp|P13611|CSPG2_HUMAN	VCAN	Versican core protein OS=Homo sapiens OX=9606 GN=VCAN PE=1 SV=3	0.176861	-0.339182	0.203026	0.0195672	0.245029	0.10727	13.2956	12.9845	13.1279	13.1434	13.2838	13.5113	12.6999	12.2914	12.3468	12.122	12.1224	12.0762
sp|P13637|AT1A3_HUMAN	ATP1A3	Sodium/potassium-transporting ATPase subunit alpha-3 OS=Homo sapiens OX=9606 GN=ATP1A3 PE=1 SV=3	1.72767	-0.226488	5.03e-24	0.0435958	1.13e-21	0.175045	13.2758	13.5453	13.64	15.2292	15.1489	15.266	14.1388	14.0688	14.0794	13.8573	13.7668	13.9834
sp|P13639|EF2_HUMAN	EEF2	Elongation factor 2 OS=Homo sapiens OX=9606 GN=EEF2 PE=1 SV=4	0.244076	-0.236076	0.0338912	0.0398678	0.0472496	0.165086	13.1374	13.067	13.1176	13.3077	13.3708	13.3756	14.0067	14.2189	14.059	13.824	13.8571	13.8953
sp|P13667|PDIA4_HUMAN	PDIA4	Protein disulfide-isomerase A4 OS=Homo sapiens OX=9606 GN=PDIA4 PE=1 SV=2	0.523941	0.0399901	1.31e-07	0.634688	6.65e-07	0.81326	14.0583	14.2457	14.205	14.6356	14.7419	14.7033	16.1519	15.9675	16.1315	16.2055	16.1021	16.0632
sp|P13797|PLST_HUMAN	PLS3	Plastin-3 OS=Homo sapiens OX=9606 GN=PLS3 PE=1 SV=4	-0.335642	-0.260164	0.0778603	0.160333	0.102372	0.392209	12.7645	13.0788	13.1775	12.618	13.0178	12.3781	13.3875	13.4273	13.165	12.9865	13.0722	13.1407
sp|P13798|ACPH_HUMAN	APEH	Acylamino-acid-releasing enzyme OS=Homo sapiens OX=9606 GN=APEH PE=1 SV=4	1.17395	1.09179	8.94e-09	4.08e-08	6.72e-08	1.71e-06	13.2066	12.8159	13.1481	14.5046	14.0892	14.0987	13.6826	13.9309	13.9891	14.9121	15.0942	14.8716
sp|P13804|ETFA_HUMAN	ETFA	Electron transfer flavoprotein subunit alpha, mitochondrial OS=Homo sapiens OX=9606 GN=ETFA PE=1 SV=1	-0.290796	-0.0853936	0.347279	0.778605	0.395203	0.89233	11.4508	12.3424	13.0105	11.9974	11.7768	12.157	15.8484	15.8155	16.0158	15.8492	15.9165	15.6578
sp|P13861|KAP2_HUMAN	PRKAR2A	cAMP-dependent protein kinase type II-alpha regulatory subunit OS=Homo sapiens OX=9606 GN=PRKAR2A PE=1 SV=2	-1.35245	-0.070273	5.03e-09	0.43546	4.2e-08	0.666469	14.949	14.9505	14.6687	13.5044	13.5578	13.4486	12.9395	12.8449	12.9586	12.8659	12.8278	12.8385
sp|P13987|CD59_HUMAN	CD59	CD59 glycoprotein OS=Homo sapiens OX=9606 GN=CD59 PE=1 SV=1	2.32427	-0.31529	7.67e-09	0.0663663	5.92e-08	0.230996	13.2875	13.5018	13.7932	15.7797	15.8081	15.9675	15.1606	15.0217	14.996	14.4851	14.8658	14.8816
sp|P14314-2|GLU2B-2_HUMAN	PRKCSH	Isoform of P14314, Isoform 2 of Glucosidase 2 subunit beta OS=Homo sapiens OX=9606 GN=PRKCSH PE=1 SV=2	0.425022	0.0752018	0.0168883	0.630194	0.0247541	0.809817	12.523	12.48	13.1421	13.2664	13.003	13.1508	14.4577	14.3128	14.4372	14.5331	14.4945	14.4058
sp|P14324|FPPS_HUMAN	FDPS	Farnesyl pyrophosphate synthase OS=Homo sapiens OX=9606 GN=FDPS PE=1 SV=4	0.244656	-0.0713042	0.102666	0.614904	0.131599	0.799101	13.825	13.6704	13.5939	14.0088	13.8333	13.9812	13.6044	14.0369	13.6422	13.6847	13.5971	13.7878
sp|P14415|AT1B2_HUMAN	ATP1B2	Sodium/potassium-transporting ATPase subunit beta-2 OS=Homo sapiens OX=9606 GN=ATP1B2 PE=1 SV=3	1.51962	-0.092885	8.28e-10	0.542914	8.58e-09	0.74832	13.6758	13.7499	13.7652	15.1722	15.2714	15.3062	13.7699	13.6995	13.7	13.6299	13.5825	13.6784
sp|P14550|AK1A1_HUMAN	AKR1A1	Aldo-keto reductase family 1 member A1 OS=Homo sapiens OX=9606 GN=AKR1A1 PE=1 SV=3	0.431334	-0.292464	0.00250827	0.0306471	0.00426743	0.139833	13.4761	13.2775	13.2991	13.7486	13.6658	13.9323	14.5513	14.9525	14.5614	14.2791	14.4214	14.4873
sp|P14618-2|KPYM-2_HUMAN	PKM	Isoform of P14618, Isoform M1 of Pyruvate kinase PKM OS=Homo sapiens OX=9606 GN=PKM PE=1 SV=4	1.18492	-0.0481735	6.83e-05	0.809018	0.000158936	0.908234	14.0449	13.7882	13.9327	14.9341	15.1024	15.284	14.8622	15.6952	15.3318	14.9803	15.4703	15.2941
sp|P14621|ACYP2_HUMAN	ACYP2	Acylphosphatase-2 OS=Homo sapiens OX=9606 GN=ACYP2 PE=1 SV=2	0.243595	-0.0942622	0.0778445	0.46856	0.102372	0.692726	13.4544	13.3275	13.2399	13.63	13.5542	13.5684	13.7849	14.073	13.758	13.6379	13.9068	13.7885
sp|P14649|MYL6B_HUMAN	MYL6B	Myosin light chain 6B OS=Homo sapiens OX=9606 GN=MYL6B PE=1 SV=1	-0.796926	-0.146609	8.68e-05	0.298437	0.00019551	0.554174	14.1749	14.3443	14.1928	13.665	13.3149	13.3412	14.0946	14.2552	13.9352	13.8611	13.9322	14.0518
sp|P14735|IDE_HUMAN	IDE	Insulin-degrading enzyme OS=Homo sapiens OX=9606 GN=IDE PE=1 SV=4	-0.583785	-0.639101	0.00524912	0.002934	0.00842813	0.0265095	14.4718	14.3741	14.4909	13.7977	13.8681	13.9196	13.1803	13.0146	12.4485	12.3732	12.1069	12.2459
sp|P14868|SYDC_HUMAN	DARS1	Aspartate--tRNA ligase, cytoplasmic OS=Homo sapiens OX=9606 GN=DARS1 PE=1 SV=2	-1.09504	-0.112011	1.06e-06	0.546745	4.09e-06	0.75014	14.5585	15.0978	14.383	13.5882	13.5853	13.5808	13.2172	13.556	13.3677	13.2238	13.2849	13.2961
sp|P14927|QCR7_HUMAN	UQCRB	Cytochrome b-c1 complex subunit 7 OS=Homo sapiens OX=9606 GN=UQCRB PE=1 SV=2	-0.562097	-0.167508	0.000962214	0.214583	0.00176831	0.461337	11.9671	12.2441	12.159	11.3872	11.5179	11.7788	15.8383	15.8541	15.8824	15.754	15.7067	15.6116
sp|P15104|GLNA_HUMAN	GLUL	Glutamine synthetase OS=Homo sapiens OX=9606 GN=GLUL PE=1 SV=4	0.82782	-0.227466	0.000450647	0.207287	0.000871649	0.452041	16.2862	15.9684	16.5338	16.9243	17.0896	17.2581	16.0415	16.4136	16.0915	15.7718	16.0507	16.0418
sp|P15121|ALDR_HUMAN	AKR1B1	Aldo-keto reductase family 1 member B1 OS=Homo sapiens OX=9606 GN=AKR1B1 PE=1 SV=3	0.713813	-0.27703	0.00213647	0.152787	0.00368439	0.382756	16.4285	16.2909	16.4614	17.1816	16.952	17.1886	17.6679	18.2809	17.4842	17.4462	17.5762	17.5794
sp|P15170-3|ERF3A-3_HUMAN	GSPT1	Isoform of P15170, Isoform 3 of Eukaryotic peptide chain release factor GTP-binding subunit ERF3A OS=Homo sapiens OX=9606 GN=GSPT1 PE=1 SV=1	-1.0102	-0.0837077	5.39e-05	0.614593	0.000128186	0.799101	16.0704	16.4032	15.9078	15.4207	14.9023	15.0279	14.4061	14.51	14.3709	14.4394	14.2602	14.3363
sp|P15260|INGR1_HUMAN	IFNGR1	Interferon gamma receptor 1 OS=Homo sapiens OX=9606 GN=IFNGR1 PE=1 SV=1	2.54656	-0.0974949	7.57e-09	0.577359	5.88e-08	0.775584	11.957	12.4873	11.9551	14.4727	14.7723	14.794	12.6352	12.3008	12.6796	12.4717	12.4865	12.3649
sp|P15289|ARSA_HUMAN	ARSA	Arylsulfatase A OS=Homo sapiens OX=9606 GN=ARSA PE=1 SV=3	0.4972	1.22841	0.00586758	3.45e-06	0.00933363	8.59e-05	13.7873	13.7184	14.0764	14.5948	14.1927	14.2862	13.2504	13.4235	13.4233	14.7569	14.5523	14.4732
sp|P15311|EZRI_HUMAN	EZR	Ezrin OS=Homo sapiens OX=9606 GN=EZR PE=1 SV=4	0.1314	-0.450262	0.282597	0.00054533	0.327652	0.00738351	14.8506	14.9487	14.6054	15.0076	14.9406	14.8508	16.4533	16.6638	16.3526	15.891	16.096	16.1318
sp|P15586|GNS_HUMAN	GNS	N-acetylglucosamine-6-sulfatase OS=Homo sapiens OX=9606 GN=GNS PE=1 SV=3	2.31807	2.23302	3.08e-14	1.18e-13	9.96e-13	1.8e-11	14.108	14.0306	14.547	16.5683	16.436	16.6355	14.4683	14.6232	14.7778	17.1198	16.5574	16.8911
sp|P15848|ARSB_HUMAN	ARSB	Arylsulfatase B OS=Homo sapiens OX=9606 GN=ARSB PE=1 SV=1	1.51267	2.76822	1.72e-12	2.32e-22	3.7e-11	3.38e-19	12.5227	13.4461	13.5238	14.2458	14.1527	14.3788	12.2814	12.6822	12.793	15.3104	15.3686	15.3822
sp|P15880|RS2_HUMAN	RPS2	40S ribosomal protein S2 OS=Homo sapiens OX=9606 GN=RPS2 PE=1 SV=2	-1.35029	0.137805	1.8e-05	0.487009	4.84e-05	0.707562	16.6812	16.9494	16.4046	15.4098	15.3884	15.1862	13.7015	13.6875	13.6338	13.7669	13.6899	13.9795
sp|P16035|TIMP2_HUMAN	TIMP2	Metalloproteinase inhibitor 2 OS=Homo sapiens OX=9606 GN=TIMP2 PE=1 SV=2	1.26486	-0.181542	2.7e-06	0.24419	9.26e-06	0.496396	14.1748	14.0543	14.2458	15.2319	15.4263	15.6113	15.2404	14.6812	14.9564	14.8986	14.7772	14.6576
sp|P16104|H2AX_HUMAN	H2AX	Histone H2AX OS=Homo sapiens OX=9606 GN=H2AX PE=1 SV=2	-1.30889	-0.439232	6.15e-06	0.0223366	1.87e-05	0.116526	18.0578	17.8252	17.619	16.456	16.6043	16.515	15.325	15.9614	15.4705	14.9917	15.2858	15.1617
sp|P16278|BGAL_HUMAN	GLB1	Beta-galactosidase OS=Homo sapiens OX=9606 GN=GLB1 PE=1 SV=2	1.11064	1.42545	0.000382749	1.46e-05	0.000750796	0.000315431	14.8944	14.3537	14.8583	15.471	16.0425	15.9248	14.3954	14.0596	15.178	15.9574	15.9949	15.957
sp|P16298|PP2BB_HUMAN	PPP3CB	Serine/threonine-protein phosphatase 2B catalytic subunit beta isoform OS=Homo sapiens OX=9606 GN=PPP3CB PE=1 SV=2	-0.0460848	-0.266048	0.838781	0.253874	0.86157	0.507574	12.83	12.6129	13.402	13.3167	12.5521	12.8377	13.7879	13.6216	13.4531	13.4024	13.3112	13.351
sp|P16401|H15_HUMAN	H1-5	Histone H1.5 OS=Homo sapiens OX=9606 GN=H1-5 PE=1 SV=3	-1.74659	-0.567072	4.72e-08	0.00162301	2.73e-07	0.0165775	16.4469	16.7583	16.3759	15.0076	14.6775	14.6563	14.1683	14.1145	13.7978	13.5096	13.4334	13.4366
sp|P16402|H13_HUMAN	H1-3	Histone H1.3 OS=Homo sapiens OX=9606 GN=H1-3 PE=1 SV=2	-1.71309	-0.505589	1.73e-07	0.006747	8.4e-07	0.0510144	18.8565	19.2551	18.7193	17.4511	17.1957	17.0449	16.7688	16.6139	16.3637	16.0953	16.0986	16.0356
sp|P16403|H12_HUMAN	H1-2	Histone H1.2 OS=Homo sapiens OX=9606 GN=H1-2 PE=1 SV=2	-1.36914	-0.432385	6.21e-16	6.44e-05	2.66e-14	0.00117151	17.2633	17.2153	17.0706	15.892	15.7693	15.7805	15.7335	15.6545	15.4949	15.1616	15.1505	15.2737
sp|P16870|CBPE_HUMAN	CPE	Carboxypeptidase E OS=Homo sapiens OX=9606 GN=CPE PE=1 SV=1	-0.0747296	0.210626	0.7343	0.347255	0.768349	0.598062	15.5298	15.4956	15.5025	15.4038	15.511	15.3889	14.2099	13.5595	13.9458	14.2063	14.1506	13.9902
sp|P16949|STMN1_HUMAN	STMN1	Stathmin OS=Homo sapiens OX=9606 GN=STMN1 PE=1 SV=3	0.325008	-0.58062	0.328367	0.0944296	0.375737	0.287726	12.873	12.5846	12.3739	12.3193	13.0813	13.4058	14.2467	15.422	14.677	13.9445	14.5132	14.1461
sp|P16989|YBOX3_HUMAN	YBX3	Y-box-binding protein 3 OS=Homo sapiens OX=9606 GN=YBX3 PE=1 SV=4	-1.03077	-0.225715	3.46e-05	0.177744	8.61e-05	0.416487	14.0491	14.167	14.2462	13.4372	12.9145	13.0182	12.7268	12.9436	13.1794	12.715	12.7246	12.7331
sp|P17096|HMGA1_HUMAN	HMGA1	High mobility group protein HMG-I/HMG-Y OS=Homo sapiens OX=9606 GN=HMGA1 PE=1 SV=3	-1.48889	0.192547	1.07e-07	0.157215	5.57e-07	0.389159	17.8284	17.8922	17.7817	16.6836	16.2728	16.0792	13.3618	13.3845	13.4306	13.5644	13.5991	13.5912
sp|P17152|TMM11_HUMAN	TMEM11	Transmembrane protein 11, mitochondrial OS=Homo sapiens OX=9606 GN=TMEM11 PE=1 SV=1	-0.327781	-0.149742	0.210396	0.561707	0.252458	0.761943	12.457	12.8289	12.6268	12.3018	12.1947	12.4328	13.8795	13.633	13.7655	13.6437	13.6489	13.5361
sp|P17181|INAR1_HUMAN	IFNAR1	Interferon alpha/beta receptor 1 OS=Homo sapiens OX=9606 GN=IFNAR1 PE=1 SV=3	0.924462	-0.172842	5.22e-06	0.161645	1.62e-05	0.393764	13.5389	13.6825	13.8212	14.5981	14.5814	14.6364	13.586	13.608	13.7723	13.5126	13.3724	13.5628
sp|P17480|UBF1_HUMAN	UBTF	Nucleolar transcription factor 1 OS=Homo sapiens OX=9606 GN=UBTF PE=1 SV=1	-0.365204	-0.0142012	0.221929	0.960798	0.264443	0.981563	13.5164	14.1396	13.6977	14.1113	13.1114	13.0354	13.1613	13.2491	12.8447	12.9606	12.8235	13.4285
sp|P17535|JUND_HUMAN	JUND	Transcription factor jun-D OS=Homo sapiens OX=9606 GN=JUND PE=1 SV=3	-1.17184	-0.334006	1.55e-06	0.0250388	5.64e-06	0.124808	15.3477	15.4038	15.1138	14.1605	14.0765	14.1127	15.4322	15.2664	15.0795	15.059	14.8739	14.8431
sp|P17568|NDUB7_HUMAN	NDUFB7	NADH dehydrogenase [ubiquinone] 1 beta subcomplex subunit 7 OS=Homo sapiens OX=9606 GN=NDUFB7 PE=1 SV=4	-1.01197	-0.172572	0.000111889	0.346976	0.000245448	0.598062	12.5184	12.1594	12.8934	11.4067	11.6661	11.4625	13.9673	14.0069	14.1153	14.0025	13.9118	13.6575
sp|P17600|SYN1_HUMAN	SYN1	Synapsin-1 OS=Homo sapiens OX=9606 GN=SYN1 PE=1 SV=3	-0.12163	-0.668536	0.549943	0.00294145	0.594241	0.0265095	13.0448	12.6463	12.4888	12.8521	12.4547	12.5081	15.7077	15.5228	15.5688	15.0211	14.8836	14.889
sp|P17612|KAPCA_HUMAN	PRKACA	cAMP-dependent protein kinase catalytic subunit alpha OS=Homo sapiens OX=9606 GN=PRKACA PE=1 SV=2	-0.985776	0.190885	1.3e-13	0.04802	3.54e-12	0.186133	16.8721	16.9192	16.6748	15.8696	15.8779	15.7614	14.84	14.7476	14.7882	15.0335	15.0325	14.8825
sp|P17655|CAN2_HUMAN	CAPN2	Calpain-2 catalytic subunit OS=Homo sapiens OX=9606 GN=CAPN2 PE=1 SV=6	0.285406	-0.314561	0.148588	0.114759	0.185639	0.323079	12.249	12.1305	12.6841	12.3243	12.7811	12.8144	12.9825	12.7736	12.6026	12.6369	12.3879	12.3902
sp|P17677|NEUM_HUMAN	GAP43	Neuromodulin OS=Homo sapiens OX=9606 GN=GAP43 PE=1 SV=1	1.11777	-0.263331	7.2e-19	0.00105097	5.37e-17	0.0120924	13.5888	13.4107	13.4793	14.5156	14.5827	14.7337	14.9019	14.8189	14.8676	14.5872	14.6008	14.6103
sp|P17812|PYRG1_HUMAN	CTPS1	CTP synthase 1 OS=Homo sapiens OX=9606 GN=CTPS1 PE=1 SV=2	0.466171	-0.00284315	0.0589659	0.990425	0.0787746	0.994109	13.4177	13.2493	13.1312	13.8283	13.6708	13.6976	13.7032	14.1306	13.9464	13.8357	13.8425	14.0935
sp|P17844|DDX5_HUMAN	DDX5	Probable ATP-dependent RNA helicase DDX5 OS=Homo sapiens OX=9606 GN=DDX5 PE=1 SV=1	-1.54959	-0.472833	6.65e-08	0.00309966	3.66e-07	0.0274258	15.3206	15.3624	15.3525	14.0285	13.7559	13.6023	14.8271	14.9867	14.7743	14.4746	14.2202	14.4748
sp|P17900|SAP3_HUMAN	GM2A	Ganglioside GM2 activator OS=Homo sapiens OX=9606 GN=GM2A PE=1 SV=4	3.10133	2.93732	6.78e-09	1.22e-08	5.38e-08	6.03e-07	13.5826	13.0897	13.8221	16.6741	16.3412	16.7831	13.9118	14.4879	14.3933	17.1814	17.1723	17.2512
sp|P17980|PRS6A_HUMAN	PSMC3	26S proteasome regulatory subunit 6A OS=Homo sapiens OX=9606 GN=PSMC3 PE=1 SV=3	-1.14999	-0.0842406	1.15e-10	0.505418	1.49e-09	0.72202	16.8971	16.7454	16.6425	15.5041	15.6947	15.6363	14.6068	14.794	14.6743	14.5061	14.6107	14.7055
sp|P17987|TCPA_HUMAN	TCP1	T-complex protein 1 subunit alpha OS=Homo sapiens OX=9606 GN=TCP1 PE=1 SV=1	-1.39738	-0.103846	3.91e-10	0.520914	4.42e-09	0.734681	17.0141	16.9883	16.5036	15.6752	15.4531	15.1856	14.7848	15.0182	14.9088	14.791	14.7581	14.8511
sp|P18031|PTN1_HUMAN	PTPN1	Tyrosine-protein phosphatase non-receptor type 1 OS=Homo sapiens OX=9606 GN=PTPN1 PE=1 SV=1	-0.405247	0.02716	0.001131	0.812762	0.00205387	0.910331	14.1896	14.2719	14.3992	13.9573	13.7627	13.925	15.0192	14.9074	14.8999	15.0536	15.0004	14.854
sp|P18065|IBP2_HUMAN	IGFBP2	Insulin-like growth factor-binding protein 2 OS=Homo sapiens OX=9606 GN=IGFBP2 PE=1 SV=2	0.0787358	-0.393185	0.64964	0.0391568	0.692458	0.163439	13.7332	13.4981	13.2192	13.6665	13.5276	13.4926	14.1642	13.5504	13.9723	13.4832	13.5973	13.4269
sp|P18077|RL35A_HUMAN	RPL35A	60S ribosomal protein L35a OS=Homo sapiens OX=9606 GN=RPL35A PE=1 SV=2	-0.922561	-0.00870507	8.07e-05	0.964231	0.000184199	0.981563	16.3204	15.7636	16.0317	14.7806	15.2225	15.345	14.9525	15.4367	15.2561	15.06	15.2257	15.3335
sp|P18085|ARF4_HUMAN	ARF4	ADP-ribosylation factor 4 OS=Homo sapiens OX=9606 GN=ARF4 PE=1 SV=3	0.272319	-0.0927928	0.509363	0.821338	0.554716	0.914331	15.0725	14.9198	14.9371	15.3554	15.16	15.231	16.4457	16.3913	16.4503	16.2835	16.3342	16.3911
sp|P18206|VINC_HUMAN	VCL	Vinculin OS=Homo sapiens OX=9606 GN=VCL PE=1 SV=4	0.208751	-0.220133	0.0847388	0.0710121	0.110517	0.242056	14.2068	14.2237	13.9729	14.2851	14.3231	14.4214	14.8948	15.1122	14.9175	14.6917	14.6653	14.9071
sp|P18433|PTPRA_HUMAN	PTPRA	Receptor-type tyrosine-protein phosphatase alpha OS=Homo sapiens OX=9606 GN=PTPRA PE=1 SV=3	2.81547	-0.106998	9.93e-10	0.506782	1e-08	0.723158	14.0856	14.4615	14.7239	17.2274	17.1587	17.3314	15.0324	14.8043	14.7616	14.8172	14.7015	14.7586
sp|P18583|SON_HUMAN	SON	Protein SON OS=Homo sapiens OX=9606 GN=SON PE=1 SV=4	-1.10999	-0.147162	1.6e-05	0.364377	4.38e-05	0.611707	13.3688	13.3451	13.272	12.3218	12.3381	11.996	13.1409	13.1147	12.7554	12.6251	12.766	13.1783
sp|P18615|NELFE_HUMAN	NELFE	Negative elongation factor E OS=Homo sapiens OX=9606 GN=NELFE PE=1 SV=3	-1.01525	-0.199728	4.77e-05	0.333783	0.00011498	0.58427	15.7266	15.0391	15.6669	14.3156	14.6061	14.4651	14.6012	14.8507	14.7489	14.5517	14.5018	14.5482
sp|P18621|RL17_HUMAN	RPL17	60S ribosomal protein L17 OS=Homo sapiens OX=9606 GN=RPL17 PE=1 SV=3	-1.01069	-0.0789538	1.03e-05	0.57111	2.92e-05	0.770486	14.8406	14.7753	14.7629	13.7846	13.735	13.8272	13.1959	13.1324	13.1054	12.8183	13.0391	13.3394
sp|P18669|PGAM1_HUMAN	PGAM1	Phosphoglycerate mutase 1 OS=Homo sapiens OX=9606 GN=PGAM1 PE=1 SV=2	0.0419669	-0.345506	0.83573	0.0979141	0.859043	0.293843	13.1268	13.3325	13.2779	13.4568	13.1992	13.2072	13.9503	14.1512	14.1071	13.6156	13.7091	13.8474
sp|P18859|ATP5J_HUMAN	ATP5PF	ATP synthase-coupling factor 6, mitochondrial OS=Homo sapiens OX=9606 GN=ATP5PF PE=1 SV=1	-0.496921	-0.417318	0.0577538	0.103138	0.0773684	0.303882	13.3899	13.045	12.6447	12.8406	12.563	12.1852	14.5701	14.8391	14.1776	14.2844	14.1676	13.8828
sp|P19021|AMD_HUMAN	PAM	Peptidyl-glycine alpha-amidating monooxygenase OS=Homo sapiens OX=9606 GN=PAM PE=1 SV=2	0.154583	0.0287717	0.357226	0.862679	0.404782	0.933553	14.8274	14.6828	14.7429	14.9366	14.9203	14.8599	14.6165	14.0303	14.5168	14.4899	14.4484	14.3117
sp|P19022|CADH2_HUMAN	CDH2	Cadherin-2 OS=Homo sapiens OX=9606 GN=CDH2 PE=1 SV=4	1.54863	-0.08188	6.7e-12	0.49944	1.24e-10	0.71796	13.2185	13.2738	12.9115	14.5168	14.7751	14.7578	13.9897	13.8133	13.8106	13.7821	13.8586	13.7272
sp|P19174|PLCG1_HUMAN	PLCG1	1-phosphatidylinositol 4,5-bisphosphate phosphodiesterase gamma-1 OS=Homo sapiens OX=9606 GN=PLCG1 PE=1 SV=1	-0.212111	-0.395009	0.0921921	0.0054185	0.119276	0.0435725	14.2795	14.308	14.1949	14.2037	13.9212	14.0212	14.8673	15.0434	14.7095	14.3993	14.4367	14.5992
sp|P19256|LFA3_HUMAN	CD58	Lymphocyte function-associated antigen 3 OS=Homo sapiens OX=9606 GN=CD58 PE=1 SV=1	1.15741	-0.249895	1.76e-07	0.0337908	8.5e-07	0.149014	14.1215	14.3622	14.2265	15.3589	15.4182	15.4053	14.6249	14.5924	14.5764	14.343	14.3011	14.3999
sp|P19338|NUCL_HUMAN	NCL	Nucleolin OS=Homo sapiens OX=9606 GN=NCL PE=1 SV=3	-1.42917	-0.341725	7.46e-21	0.000843357	7.76e-19	0.0104158	16.0863	16.0738	15.8636	14.548	14.5681	14.6202	13.5497	13.594	13.5213	13.2604	13.0901	13.2894
sp|P19367|HXK1_HUMAN	HK1	Hexokinase-1 OS=Homo sapiens OX=9606 GN=HK1 PE=1 SV=3	0.0782365	-0.0206306	0.538781	0.870985	0.583696	0.937315	13.4796	13.5584	13.4496	13.554	13.5731	13.5953	15.105	15.2518	15.2666	15.2008	15.246	15.1148
sp|P19388|RPAB1_HUMAN	POLR2E	DNA-directed RNA polymerases I, II, and III subunit RPABC1 OS=Homo sapiens OX=9606 GN=POLR2E PE=1 SV=4	-1.19329	-0.183423	1.46e-10	0.1022	1.85e-09	0.302649	14.9114	15.1081	14.7244	13.8574	13.6256	13.6809	14.0542	13.9502	13.8931	13.8413	13.6889	13.8171
sp|P19404|NDUV2_HUMAN	NDUFV2	NADH dehydrogenase [ubiquinone] flavoprotein 2, mitochondrial OS=Homo sapiens OX=9606 GN=NDUFV2 PE=1 SV=2	-0.43377	-0.157449	0.00325297	0.25797	0.00541728	0.512594	12.7269	12.5268	12.7982	12.3445	12.3447	12.0614	14.503	14.449	14.5637	14.3815	14.4599	14.202
sp|P19634|SL9A1_HUMAN	SLC9A1	Sodium/hydrogen exchanger 1 OS=Homo sapiens OX=9606 GN=SLC9A1 PE=1 SV=2	1.59432	-0.173191	6.3e-08	0.207309	3.51e-07	0.452041	15.4849	15.6751	15.8996	17.3401	17.2052	17.2972	16.5145	16.7176	16.502	16.3928	16.3235	16.4982
sp|P20042|IF2B_HUMAN	EIF2S2	Eukaryotic translation initiation factor 2 subunit 2 OS=Homo sapiens OX=9606 GN=EIF2S2 PE=1 SV=2	-1.22449	-0.0684467	0.000109888	0.795992	0.000241969	0.902281	15.4206	15.5293	14.9916	14.1358	14.1471	13.9852	12.8206	13.13	12.9336	12.7581	12.8161	13.1047
sp|P20336|RAB3A_HUMAN	RAB3A	Ras-related protein Rab-3A OS=Homo sapiens OX=9606 GN=RAB3A PE=1 SV=1	-0.886545	-0.28106	6.06e-08	0.0350961	3.39e-07	0.152941	15.0573	14.9968	14.9136	14.0773	14.1247	14.1061	13.929	13.5228	13.7831	13.6564	13.3806	13.3547
sp|P20594|ANPRB_HUMAN	NPR2	Atrial natriuretic peptide receptor 2 OS=Homo sapiens OX=9606 GN=NPR2 PE=1 SV=1	1.25488	0.0468254	0.0783705	0.943726	0.102996	0.973162	12.8487	12.9564	13.2155	12.4221	15.1694	15.1937	12.3437	13.9149	13.4912	12.7882	13.8576	13.2445
sp|P20618|PSB1_HUMAN	PSMB1	Proteasome subunit beta type-1 OS=Homo sapiens OX=9606 GN=PSMB1 PE=1 SV=2	-0.571584	-0.212062	0.00937665	0.302889	0.0143358	0.557339	15.7318	15.8114	15.4579	15.2964	14.957	15.0328	13.9893	13.994	14.0029	13.7783	13.7902	13.7815
sp|P20700|LMNB1_HUMAN	LMNB1	Lamin-B1 OS=Homo sapiens OX=9606 GN=LMNB1 PE=1 SV=2	0.567868	-0.714151	0.0484428	0.0174188	0.0657115	0.0980779	12.8298	12.9712	13.1724	13.5967	13.5392	13.5411	15.4814	15.9663	14.9783	14.6271	14.7077	14.9487
sp|P20810|ICAL_HUMAN	CAST	Calpastatin OS=Homo sapiens OX=9606 GN=CAST PE=1 SV=4	-0.999408	-0.601284	0.000245624	0.00880739	0.000500007	0.0615996	14.241	14.0896	14.5855	13.4245	13.5318	12.9615	14.5843	14.4194	14.0623	13.6887	13.7075	13.866
sp|P20933|ASPG_HUMAN	AGA	N(4)-(beta-N-acetylglucosaminyl)-L-asparaginase OS=Homo sapiens OX=9606 GN=AGA PE=1 SV=2	1.84337	2.54253	4.19e-06	1.57e-07	1.34e-05	5.37e-06	12.4037	12.6284	13.2979	14.6737	14.4487	14.7377	12.2252	12.1283	12.7717	14.9203	14.9133	14.9192
sp|P20962|PTMS_HUMAN	PTMS	Parathymosin OS=Homo sapiens OX=9606 GN=PTMS PE=1 SV=2	-1.56709	-0.415897	1.71e-05	0.0862195	4.64e-05	0.273404	13.2727	13.7519	13.5302	12.3287	11.9296	11.5952	13.3843	14.0491	13.5167	13.1786	13.0968	13.4271
sp|P21127|CD11B_HUMAN	CDK11B	Cyclin-dependent kinase 11B OS=Homo sapiens OX=9606 GN=CDK11B PE=1 SV=4	-1.0526	-0.181022	1.82e-05	0.251241	4.88e-05	0.504659	14.7611	15.0364	15.0916	14.0287	13.9816	13.721	13.9732	13.8943	13.5665	13.7261	13.5033	13.6616
sp|P21554|CNR1_HUMAN	CNR1	Cannabinoid receptor 1 OS=Homo sapiens OX=9606 GN=CNR1 PE=1 SV=1	0.881312	0.731286	2.53e-05	0.000134628	6.51e-05	0.00231895	12.7151	13.0063	12.7302	13.8265	13.6688	13.6003	12.7682	12.5902	12.4677	13.3974	13.3843	13.2382
sp|P21579|SYT1_HUMAN	SYT1	Synaptotagmin-1 OS=Homo sapiens OX=9606 GN=SYT1 PE=1 SV=1	-0.712687	0.385297	6.89e-05	0.0219829	0.000160284	0.115302	16.0329	15.7387	15.6844	15.0037	15.2161	15.0981	12.8204	12.8163	12.6905	13.1679	13.1331	13.1821
sp|P21796|VDAC1_HUMAN	VDAC1	Voltage-dependent anion-selective channel protein 1 OS=Homo sapiens OX=9606 GN=VDAC1 PE=1 SV=2	0.63726	0.340248	0.0374948	0.258318	0.0518269	0.51268	14.8238	14.8552	14.9615	15.6256	15.3931	15.5336	16.5911	16.6168	16.6454	16.9527	16.9782	16.9432
sp|P21817|RYR1_HUMAN	RYR1	Ryanodine receptor 1 OS=Homo sapiens OX=9606 GN=RYR1 PE=1 SV=3	-0.628307	-1.11561	0.126401	0.0132862	0.159426	0.0822896	12.5653	12.1543	12.2891	11.451	11.9838	11.6891	17.4345	16.3592	15.6057	15.8733	15.0463	15.133
sp|P21912|SDHB_HUMAN	SDHB	Succinate dehydrogenase [ubiquinone] iron-sulfur subunit, mitochondrial OS=Homo sapiens OX=9606 GN=SDHB PE=1 SV=3	0.0398883	-0.0297525	0.834558	0.876147	0.858141	0.939553	9.93765	10.4409	9.98389	10.4923	10.0794	9.91043	13.6106	13.4138	13.1686	13.401	13.264	13.4388
sp|P22059|OSBP1_HUMAN	OSBP	Oxysterol-binding protein 1 OS=Homo sapiens OX=9606 GN=OSBP PE=1 SV=1	0.429004	-0.0967827	0.00826726	0.486276	0.0127739	0.707341	13.8435	13.6639	13.6252	14.4393	14.0465	13.9338	14.6346	14.5351	14.4645	14.5313	14.3288	14.4838
sp|P22061|PIMT_HUMAN	PCMT1	Protein-L-isoaspartate(D-aspartate) O-methyltransferase OS=Homo sapiens OX=9606 GN=PCMT1 PE=1 SV=4	-0.227673	-0.0580007	0.175179	0.728108	0.214896	0.860895	12.9854	12.9756	12.9889	12.803	12.7918	12.672	15.7768	15.516	15.4742	15.5385	15.5307	15.5237
sp|P22087|FBRL_HUMAN	FBL	rRNA 2'-O-methyltransferase fibrillarin OS=Homo sapiens OX=9606 GN=FBL PE=1 SV=2	-1.03693	0.141121	0.000181282	0.474273	0.00038047	0.698394	13.4633	13.5658	13.8771	12.9013	12.6093	12.2849	13.1842	13.1956	12.749	12.9803	13.2912	13.2807
sp|P22102|PUR2_HUMAN	GART	Trifunctional purine biosynthetic protein adenosine-3 OS=Homo sapiens OX=9606 GN=GART PE=1 SV=1	0.622197	-0.205737	0.00789684	0.309761	0.0122405	0.563748	12.9372	12.4479	13.2384	13.4012	13.4313	13.6577	13.8153	14.0564	13.8111	13.4607	13.706	13.8988
sp|P22234|PUR6_HUMAN	PAICS	Multifunctional protein ADE2 OS=Homo sapiens OX=9606 GN=PAICS PE=1 SV=3	-0.34234	-0.0104361	0.356469	0.977356	0.404239	0.98775	16.3884	16.5271	16.4691	16.262	15.9564	16.1392	16.9475	16.9566	16.8576	16.9203	16.9645	16.8456
sp|P22304|IDS_HUMAN	IDS	Iduronate 2-sulfatase OS=Homo sapiens OX=9606 GN=IDS PE=1 SV=1	2.27224	2.74811	1.28e-09	6.77e-12	1.25e-08	7.88e-10	14.2824	14.4915	14.5941	16.6239	16.688	16.8728	14.0413	14.3243	14.7113	17.0718	17.1669	17.0825
sp|P22307|SCP2_HUMAN	SCP2	Sterol carrier protein 2 OS=Homo sapiens OX=9606 GN=SCP2 PE=1 SV=2	0.169409	0.0719983	0.173662	0.556338	0.213394	0.75713	12.5602	12.4592	12.6255	12.6133	12.8036	12.7361	14.0013	13.6869	13.9149	14.1075	13.8472	13.8645
sp|P22314|UBA1_HUMAN	UBA1	Ubiquitin-like modifier-activating enzyme 1 OS=Homo sapiens OX=9606 GN=UBA1 PE=1 SV=3	-0.0428957	-0.335059	0.65788	0.000905877	0.699704	0.0109875	13.8563	13.8648	13.8315	13.8917	13.6923	13.84	15.0799	15.2891	15.0351	14.6621	14.7705	14.9663
sp|P22392-2|NDKB-2_HUMAN	NME2	Isoform of P22392, Isoform 3 of Nucleoside diphosphate kinase B OS=Homo sapiens OX=9606 GN=NME2 PE=1 SV=1	0.286334	-0.355242	0.181936	0.104551	0.222061	0.305569	14.3201	14.4829	14.2056	14.3012	14.6978	14.8687	15.3837	16.1686	15.7327	15.2262	15.5221	15.4711
sp|P22528|SPR1B_HUMAN	SPRR1B	Cornifin-B OS=Homo sapiens OX=9606 GN=SPRR1B PE=1 SV=2	-1.73983	-1.23466	0.0175815	0.073834	0.0257056	0.248188	13.1169	13.8501	15.4272	13.1029	11.8606	12.2112	13.0651	14.3689	12.146	12.0282	11.4433	12.4046
sp|P22626|ROA2_HUMAN	HNRNPA2B1	Heterogeneous nuclear ribonucleoproteins A2/B1 OS=Homo sapiens OX=9606 GN=HNRNPA2B1 PE=1 SV=2	-1.27746	-0.583246	1.14e-11	0.000152334	1.91e-10	0.00259325	14.9264	15.1372	15.1502	13.8067	13.8101	13.7647	14.7541	14.7939	14.4805	14.0434	14.0893	14.1461
sp|P22695|QCR2_HUMAN	UQCRC2	Cytochrome b-c1 complex subunit 2, mitochondrial OS=Homo sapiens OX=9606 GN=UQCRC2 PE=1 SV=3	-0.278079	-0.197878	0.192043	0.34869	0.233321	0.599194	13.0242	13.1556	13.2011	13.0916	12.6689	12.7861	15.0779	14.9507	14.9763	14.8666	14.8665	14.6782
sp|P23142|FBLN1_HUMAN	FBLN1	Fibulin-1 OS=Homo sapiens OX=9606 GN=FBLN1 PE=1 SV=4	-0.000388541	-0.484359	0.998308	0.0200015	0.998651	0.109035	13.4199	13.0386	13.2863	13.4353	13.2979	13.0104	14.0484	13.3962	13.7121	13.3235	13.2567	13.1235
sp|P23246|SFPQ_HUMAN	SFPQ	Splicing factor, proline- and glutamine-rich OS=Homo sapiens OX=9606 GN=SFPQ PE=1 SV=2	-1.06308	-0.364487	1.45e-12	0.00174037	3.17e-11	0.0174987	15.0735	15.0454	15.1175	14.157	13.9818	13.9083	14.4862	14.5101	14.134	13.9607	14.0517	14.0245
sp|P23258|TBG1_HUMAN	TUBG1	Tubulin gamma-1 chain OS=Homo sapiens OX=9606 GN=TUBG1 PE=1 SV=2	-0.777741	-0.383957	2.65e-05	0.00636981	6.76e-05	0.0489249	15.038	15.0447	14.8085	14.1662	14.2049	14.1869	15.0477	15.2829	15.0249	14.7756	14.7052	14.7229
sp|P23327|SRCH_HUMAN	HRC	Sarcoplasmic reticulum histidine-rich calcium-binding protein OS=Homo sapiens OX=9606 GN=HRC PE=1 SV=1	-0.974226	-0.172404	6.5e-05	0.301315	0.000151806	0.556907	16.0203	15.9891	16.2917	15.3495	15.1475	14.8814	15.3185	15.0157	15.2944	15.1404	15.0426	14.9284
sp|P23368|MAOM_HUMAN	ME2	NAD-dependent malic enzyme, mitochondrial OS=Homo sapiens OX=9606 GN=ME2 PE=1 SV=1	0.628965	-0.0831797	0.000267546	0.506237	0.000540477	0.722734	13.0218	12.875	12.9253	13.555	13.512	13.642	14.6498	14.3315	14.5395	14.4651	14.5257	14.2806
sp|P23378|GCSP_HUMAN	GLDC	Glycine dehydrogenase (decarboxylating), mitochondrial OS=Homo sapiens OX=9606 GN=GLDC PE=1 SV=2	-0.460146	-0.124307	0.00605987	0.382616	0.00962372	0.628907	13.0258	13.3369	12.977	12.5789	12.6602	12.7201	13.1635	13.1759	13.4731	13.1708	13.2468	13.0219
sp|P23381|SYWC_HUMAN	WARS1	Tryptophan--tRNA ligase, cytoplasmic OS=Homo sapiens OX=9606 GN=WARS1 PE=1 SV=2	-1.201	-0.305945	1.12e-11	0.0147379	1.88e-10	0.0884581	14.2285	14.4357	14.2657	13.0272	13.1594	13.1403	13.0478	13.4783	13.0969	12.8836	12.8281	12.9934
sp|P23396|RS3_HUMAN	RPS3	40S ribosomal protein S3 OS=Homo sapiens OX=9606 GN=RPS3 PE=1 SV=2	-1.30486	-0.153736	2.01e-06	0.320595	7.18e-06	0.570663	17.4227	17.6825	17.3021	16.3454	16.1525	15.9948	14.639	14.5959	14.6699	14.4535	14.4489	14.5412
sp|P23468|PTPRD_HUMAN	PTPRD	Receptor-type tyrosine-protein phosphatase delta OS=Homo sapiens OX=9606 GN=PTPRD PE=1 SV=2	1.61168	0.224167	7.48e-06	0.466581	2.21e-05	0.69078	12.4621	13.3838	13.1316	14.3761	14.6355	14.801	13.2064	13.1437	13.2332	13.4079	13.3987	13.4492
sp|P23526|SAHH_HUMAN	AHCY	Adenosylhomocysteinase OS=Homo sapiens OX=9606 GN=AHCY PE=1 SV=4	0.970501	-0.2089	9.46e-06	0.132397	2.73e-05	0.353439	17.8935	18.2406	18.0518	19.0766	18.953	19.0679	19.3418	19.4725	19.2637	18.9965	19.1571	19.2978
sp|P23528|COF1_HUMAN	CFL1	Cofilin-1 OS=Homo sapiens OX=9606 GN=CFL1 PE=1 SV=3	0.38084	-0.366094	0.00723976	0.00910007	0.0113002	0.0624771	14.5236	14.4712	14.427	14.8221	14.7986	14.9436	15.9479	16.3111	16.0376	15.5186	15.7419	15.9378
sp|P23560|BDNF_HUMAN	BDNF	Brain-derived neurotrophic factor OS=Homo sapiens OX=9606 GN=BDNF PE=1 SV=1	0.566638	0.260166	0.000278091	0.0363291	0.000557906	0.156441	14.2005	14.1846	14.1052	14.8858	14.6582	14.6461	12.4449	12.3217	12.4547	12.6052	12.6764	12.7203
sp|P23588|IF4B_HUMAN	EIF4B	Eukaryotic translation initiation factor 4B OS=Homo sapiens OX=9606 GN=EIF4B PE=1 SV=2	-1.20129	-0.189506	5.15e-06	0.231261	1.6e-05	0.480137	15.9298	15.9887	15.9944	14.5583	14.7176	15.033	12.6507	12.4026	12.6254	12.7103	12.1263	12.2737
sp|P23634|AT2B4_HUMAN	ATP2B4	Plasma membrane calcium-transporting ATPase 4 OS=Homo sapiens OX=9606 GN=ATP2B4 PE=1 SV=2	0.750316	-0.13823	7.91e-05	0.292983	0.000180966	0.548194	13.9564	14.3687	14.3245	15.0116	14.9073	14.9815	14.453	14.5103	14.4378	14.2647	14.3108	14.4109
sp|P23763|VAMP1_HUMAN	VAMP1	Vesicle-associated membrane protein 1 OS=Homo sapiens OX=9606 GN=VAMP1 PE=1 SV=1	0.0476975	0.128205	0.740261	0.374747	0.772642	0.62159	15.7313	15.9259	15.7515	15.9156	15.7963	15.8399	15.0267	14.6695	14.9313	15.0686	14.9179	15.0255
sp|P23786|CPT2_HUMAN	CPT2	Carnitine O-palmitoyltransferase 2, mitochondrial OS=Homo sapiens OX=9606 GN=CPT2 PE=1 SV=2	-0.641434	-0.203899	0.0398587	0.504375	0.0549378	0.721586	12.3131	12.4542	12.3512	12.1074	11.5585	11.5284	14.268	14.1991	13.9713	13.9747	13.92	13.9321
sp|P24311|COX7B_HUMAN	COX7B	Cytochrome c oxidase subunit 7B, mitochondrial OS=Homo sapiens OX=9606 GN=COX7B PE=1 SV=2	-0.745694	-0.197384	0.00358378	0.353422	0.00591741	0.602349	13.7359	13.8468	13.2031	12.9435	12.521	13.0843	17.3937	17.3392	17.0928	17.2636	17.1478	16.8222
sp|P24534|EF1B_HUMAN	EEF1B2	Elongation factor 1-beta OS=Homo sapiens OX=9606 GN=EEF1B2 PE=1 SV=3	-1.11233	-0.371018	5.02e-09	0.0137026	4.2e-08	0.0837989	17.0763	17.382	16.8692	16.121	16.0028	15.8667	15.0108	14.9393	14.7111	14.5269	14.423	14.5982
sp|P24539|AT5F1_HUMAN	ATP5PB	ATP synthase F(0) complex subunit B1, mitochondrial OS=Homo sapiens OX=9606 GN=ATP5PB PE=1 SV=2	-0.365932	-0.157343	0.266421	0.62884	0.311092	0.808905	14.4084	14.5083	14.2715	14.0471	14.1292	13.9141	17.5633	17.4492	17.4448	17.4029	17.3932	17.1893
sp|P24752|THIL_HUMAN	ACAT1	Acetyl-CoA acetyltransferase, mitochondrial OS=Homo sapiens OX=9606 GN=ACAT1 PE=1 SV=1	-1.27288	0.237485	2.04e-05	0.220652	5.41e-05	0.467821	13.5327	13.7896	13.5934	12.5725	12.5994	11.9252	14.4376	14.0896	14.1315	14.4764	14.5641	14.3306
sp|P24821|TENA_HUMAN	TNC	Tenascin OS=Homo sapiens OX=9606 GN=TNC PE=1 SV=3	0.874619	-0.462069	0.000211315	0.0161492	0.000436888	0.0933334	13.8351	13.8432	13.7377	14.6581	14.6956	14.6861	15.7153	15.1191	15.4884	15.0633	14.9916	14.8817
sp|P25311|ZA2G_HUMAN	AZGP1	Zinc-alpha-2-glycoprotein OS=Homo sapiens OX=9606 GN=AZGP1 PE=1 SV=2	-1.04132	-0.809879	0.0037702	0.0161594	0.00617618	0.0933334	15.6631	14.4224	15.0534	14.0211	13.8453	14.1486	14.318	14.4262	14.2714	13.8523	13.3319	13.4018
sp|P25325|THTM_HUMAN	MPST	3-mercaptopyruvate sulfurtransferase OS=Homo sapiens OX=9606 GN=MPST PE=1 SV=3	0.057666	-0.2654	0.73651	0.139871	0.770049	0.365335	12.9488	12.3178	12.4817	12.5027	12.6549	12.7637	13.8485	13.9957	14.0007	13.4702	13.7885	13.7899
sp|P25391|LAMA1_HUMAN	LAMA1	Laminin subunit alpha-1 OS=Homo sapiens OX=9606 GN=LAMA1 PE=1 SV=2	0.970249	-0.469945	7.14e-06	0.00300023	2.12e-05	0.0267085	12.8149	12.8303	12.9256	13.7758	14.0619	13.6439	13.9007	13.9155	13.7438	13.3907	13.3313	13.4282
sp|P25398|RS12_HUMAN	RPS12	40S ribosomal protein S12 OS=Homo sapiens OX=9606 GN=RPS12 PE=1 SV=3	-1.4288	-0.24377	6.34e-09	0.0241602	5.09e-08	0.122955	17.8015	17.967	17.7129	16.4162	16.294	16.485	14.4354	14.437	14.3969	14.1324	14.1348	14.2708
sp|P25685|DNJB1_HUMAN	DNAJB1	DnaJ homolog subfamily B member 1 OS=Homo sapiens OX=9606 GN=DNAJB1 PE=1 SV=4	-0.802065	-0.384343	7.26e-05	0.0373465	0.000167503	0.159174	14.593	14.8953	14.7662	13.823	14.0678	13.9575	16.8037	16.7393	16.5975	16.3878	16.221	16.3787
sp|P25686|DNJB2_HUMAN	DNAJB2	DnaJ homolog subfamily B member 2 OS=Homo sapiens OX=9606 GN=DNAJB2 PE=1 SV=3	-0.000202333	-0.0925761	0.998681	0.455263	0.998681	0.679975	13.3357	13.319	13.263	13.397	13.1597	13.3605	14.5097	14.153	14.1754	14.219	14.1373	14.2041
sp|P25705|ATPA_HUMAN	ATP5F1A	ATP synthase subunit alpha, mitochondrial OS=Homo sapiens OX=9606 GN=ATP5F1A PE=1 SV=1	-0.403548	-0.19065	0.013386	0.226843	0.0199625	0.475132	13.0796	13.5945	13.2235	12.885	12.7745	12.8215	16.0966	16.1102	16.1442	15.9594	15.9499	15.8698
sp|P25786|PSA1_HUMAN	PSMA1	Proteasome subunit alpha type-1 OS=Homo sapiens OX=9606 GN=PSMA1 PE=1 SV=1	-1.04655	-0.0484584	2.12e-05	0.75462	5.61e-05	0.878079	16.8072	16.5711	16.1448	15.484	15.498	15.4014	14.2281	14.3244	14.2545	14.2559	14.2425	14.1632
sp|P25787|PSA2_HUMAN	PSMA2	Proteasome subunit alpha type-2 OS=Homo sapiens OX=9606 GN=PSMA2 PE=1 SV=2	-0.392883	-0.570856	0.298577	0.136055	0.343948	0.359071	14.1111	13.85	14.5476	13.7008	14.3069	13.3224	13.7182	12.8045	13.8909	12.6717	13.2626	12.7666
sp|P25788|PSA3_HUMAN	PSMA3	Proteasome subunit alpha type-3 OS=Homo sapiens OX=9606 GN=PSMA3 PE=1 SV=2	-1.23146	-0.0760793	2.89e-07	0.523561	1.32e-06	0.737306	16.0788	16.158	15.825	14.9963	14.7154	14.6558	14.1313	14.2644	14.1599	14.1514	14.1181	14.0578
sp|P25789|PSA4_HUMAN	PSMA4	Proteasome subunit alpha type-4 OS=Homo sapiens OX=9606 GN=PSMA4 PE=1 SV=1	-1.14481	-0.299773	7.2e-09	0.0280338	5.66e-08	0.133562	16.4207	16.1921	16.1282	15.2148	15.0004	15.0914	14.5367	14.4555	14.2135	13.932	14.1074	14.267
sp|P26196|DDX6_HUMAN	DDX6	Probable ATP-dependent RNA helicase DDX6 OS=Homo sapiens OX=9606 GN=DDX6 PE=1 SV=2	-0.971345	-0.0216463	1.61e-08	0.850262	1.12e-07	0.925529	14.5424	14.5387	14.7672	13.7222	13.5419	13.6701	14.2569	14.1763	14.135	14.221	14.1195	14.1628
sp|P26232|CTNA2_HUMAN	CTNNA2	Catenin alpha-2 OS=Homo sapiens OX=9606 GN=CTNNA2 PE=1 SV=5	0.530329	-0.23533	4.68e-08	0.00377002	2.72e-07	0.0321833	15.4553	15.4915	15.4892	16.0017	15.9396	16.0857	16.3717	16.2975	16.3114	15.9956	16.1153	16.1638
sp|P26368|U2AF2_HUMAN	U2AF2	Splicing factor U2AF 65 kDa subunit OS=Homo sapiens OX=9606 GN=U2AF2 PE=1 SV=4	-0.971631	-0.467168	5.45e-06	0.00261768	1.68e-05	0.0242678	15.3825	15.2077	15.0151	14.246	14.2632	14.1812	15.0503	15.0794	14.9426	14.547	14.4481	14.6756
sp|P26373|RL13_HUMAN	RPL13	60S ribosomal protein L13 OS=Homo sapiens OX=9606 GN=RPL13 PE=1 SV=4	-0.830958	0.109731	1.39e-07	0.158676	6.98e-07	0.390441	17.7528	17.9155	17.7093	17.0189	16.9022	16.9636	16.9315	16.8776	16.8939	16.9678	16.9462	17.1181
sp|P26440|IVD_HUMAN	IVD	Isovaleryl-CoA dehydrogenase, mitochondrial OS=Homo sapiens OX=9606 GN=IVD PE=1 SV=2	-0.248904	0.0508248	0.158663	0.76863	0.197127	0.885915	14.2047	14.1277	14.3608	14.1218	13.8871	13.9377	15.8591	15.6733	15.8167	15.8481	15.9523	15.7012
sp|P26572|MGAT1_HUMAN	MGAT1	Alpha-1,3-mannosyl-glycoprotein 2-beta-N-acetylglucosaminyltransferase OS=Homo sapiens OX=9606 GN=MGAT1 PE=1 SV=2	0.198962	0.189042	0.277652	0.301092	0.322627	0.556848	13.1427	13.418	13.7392	13.6889	13.6238	13.5841	14.8802	14.4952	14.9122	15.1832	14.867	14.8045
sp|P26639|SYTC_HUMAN	TARS1	Threonine--tRNA ligase 1, cytoplasmic OS=Homo sapiens OX=9606 GN=TARS1 PE=1 SV=3	-0.16145	-0.0606437	0.109918	0.538113	0.140093	0.745218	13.5871	13.3765	13.6405	13.4035	13.3625	13.3538	13.6992	13.8814	13.8332	13.6417	13.6933	13.8968
sp|P26640|SYVC_HUMAN	VARS1	Valine--tRNA ligase OS=Homo sapiens OX=9606 GN=VARS1 PE=1 SV=4	-0.396166	0.236339	0.35769	0.580873	0.40515	0.778838	16.124	16.1169	15.8286	15.2983	15.8295	15.7533	14.66	15.0412	14.8619	14.9606	15.1408	15.1708
sp|P26641|EF1G_HUMAN	EEF1G	Elongation factor 1-gamma OS=Homo sapiens OX=9606 GN=EEF1G PE=1 SV=3	-1.17119	0.00195125	1.58e-05	0.990718	4.34e-05	0.994109	16.147	16.2412	15.808	14.8485	15.0025	14.8317	13.903	13.3401	13.5965	13.7232	13.4721	13.6501
sp|P26992|CNTFR_HUMAN	CNTFR	Ciliary neurotrophic factor receptor subunit alpha OS=Homo sapiens OX=9606 GN=CNTFR PE=1 SV=2	1.48945	-0.386701	2e-09	0.0423184	1.88e-08	0.171752	13.6714	13.7699	13.843	15.1045	15.3118	15.3364	14.8037	15.1558	14.9442	14.3795	14.6439	14.7202
sp|P27037|AVR2A_HUMAN	ACVR2A	Activin receptor type-2A OS=Homo sapiens OX=9606 GN=ACVR2A PE=1 SV=1	3.89701	0.291815	1.42e-08	0.311632	1.01e-07	0.564391	8.84631	9.71493	9.52554	13.2287	13.1611	13.3881	10.8901	9.8384	10.6009	10.8907	10.8571	10.457
sp|P27105|STOM_HUMAN	STOM	Stomatin OS=Homo sapiens OX=9606 GN=STOM PE=1 SV=3	1.61288	1.07859	2.24e-07	1.28e-05	1.05e-06	0.000283699	13.4666	13.5977	14.0258	15.2316	15.3439	15.3532	14.569	14.3115	14.5364	15.6076	15.5584	15.4866
sp|P27448|MARK3_HUMAN	MARK3	MAP/microtubule affinity-regulating kinase 3 OS=Homo sapiens OX=9606 GN=MARK3 PE=1 SV=5	0.475464	0.336902	2.86e-05	0.00120206	7.25e-05	0.0133557	15.2931	15.1293	15.1334	15.7482	15.5076	15.7264	14.7316	14.7187	14.667	15.0555	14.9908	15.0817
sp|P27694|RFA1_HUMAN	RPA1	Replication protein A 70 kDa DNA-binding subunit OS=Homo sapiens OX=9606 GN=RPA1 PE=1 SV=2	-1.92024	-0.144082	6.49e-07	0.47473	2.65e-06	0.698394	14.9241	14.3048	14.2642	12.8099	12.418	12.5045	12.7718	12.7575	12.6971	12.4665	12.6078	12.7199
sp|P27695|APEX1_HUMAN	APEX1	DNA-(apurinic or apyrimidinic site) endonuclease OS=Homo sapiens OX=9606 GN=APEX1 PE=1 SV=2	-1.18094	-0.163834	0.000585512	0.526715	0.00110749	0.737858	14.0605	14.7005	13.8547	13.3212	12.9134	12.8383	12.1333	12.3273	12.0634	11.7101	11.8208	12.5016
sp|P27816|MAP4_HUMAN	MAP4	Microtubule-associated protein 4 OS=Homo sapiens OX=9606 GN=MAP4 PE=1 SV=3	-0.704742	-0.226086	0.000809308	0.245717	0.00149581	0.49915	12.8559	13.108	12.8892	12.3787	12.2203	12.14	13.9259	14.2139	14.0408	13.7427	13.879	13.8806
sp|P28066|PSA5_HUMAN	PSMA5	Proteasome subunit alpha type-5 OS=Homo sapiens OX=9606 GN=PSMA5 PE=1 SV=3	-0.702983	-0.047585	2.08e-05	0.720023	5.52e-05	0.858159	17.7381	17.8011	17.5373	17.1146	16.9308	16.9221	16.081	16.1362	16.0589	16.1662	16.025	15.9422
sp|P28072|PSB6_HUMAN	PSMB6	Proteasome subunit beta type-6 OS=Homo sapiens OX=9606 GN=PSMB6 PE=1 SV=4	-1.23367	-0.285751	1.43e-06	0.0575742	5.3e-06	0.21215	16.3708	16.2092	15.8622	15.0204	14.7799	14.941	14.4738	14.3352	14.6617	14.1548	14.2061	14.2526
sp|P28161|GSTM2_HUMAN	GSTM2	Glutathione S-transferase Mu 2 OS=Homo sapiens OX=9606 GN=GSTM2 PE=1 SV=2	0.214441	-0.340143	0.250757	0.0803245	0.295527	0.261549	12.9442	13.2406	13.6179	13.5958	13.3227	13.5276	15.1699	15.4548	15.1538	14.7289	14.9436	15.0855
sp|P28288|ABCD3_HUMAN	ABCD3	ATP-binding cassette sub-family D member 3 OS=Homo sapiens OX=9606 GN=ABCD3 PE=1 SV=1	0.123539	-0.00960405	0.262227	0.928528	0.306933	0.965538	13.9253	13.729	13.7362	13.882	13.9543	13.9248	14.1465	14.1103	14.0323	14.1485	14.0811	14.0307
sp|P28331|NDUS1_HUMAN	NDUFS1	NADH-ubiquinone oxidoreductase 75 kDa subunit, mitochondrial OS=Homo sapiens OX=9606 GN=NDUFS1 PE=1 SV=3	0.666792	-0.0492535	0.00371007	0.81308	0.00608794	0.910337	11.9116	12.1143	12.5186	12.9314	12.7359	12.8775	14.5384	14.6315	14.4731	14.5936	14.4214	14.4802
sp|P28482|MK01_HUMAN	MAPK1	Mitogen-activated protein kinase 1 OS=Homo sapiens OX=9606 GN=MAPK1 PE=1 SV=3	0.259225	-0.155454	0.0519734	0.23111	0.0702062	0.480137	12.9632	12.8111	12.8334	13.0717	13.083	13.2307	13.6209	13.8234	13.5332	13.4603	13.4541	13.5967
sp|P29144|TPP2_HUMAN	TPP2	Tripeptidyl-peptidase 2 OS=Homo sapiens OX=9606 GN=TPP2 PE=1 SV=4	-0.589488	0.0350603	0.000534888	0.812402	0.00102102	0.910278	15.0285	15.2115	14.8262	14.5487	14.3353	14.4137	13.1053	13.3633	13.0661	13.2161	13.2306	13.1932
sp|P29218|IMPA1_HUMAN	IMPA1	Inositol monophosphatase 1 OS=Homo sapiens OX=9606 GN=IMPA1 PE=1 SV=1	0.913148	0.015566	3.04e-05	0.911691	7.7e-05	0.95621	12.7252	12.3186	12.799	13.6321	13.5092	13.4411	13.4846	13.5142	13.4075	13.5863	13.4063	13.4604
sp|P29323|EPHB2_HUMAN	EPHB2	Ephrin type-B receptor 2 OS=Homo sapiens OX=9606 GN=EPHB2 PE=1 SV=5	2.02213	-0.25652	1.43e-13	0.067303	3.83e-12	0.233342	13.0785	13.1465	13.4209	15.3554	15.2381	15.1189	14.5972	14.5736	14.5526	14.2627	14.3115	14.3796
sp|P29401|TKT_HUMAN	TKT	Transketolase OS=Homo sapiens OX=9606 GN=TKT PE=1 SV=3	-0.291991	-0.29307	0.0251415	0.0246647	0.0358057	0.123578	13.9662	14.0142	13.7165	13.6494	13.6239	13.5476	14.3379	14.6386	14.342	14.0083	14.1418	14.2891
sp|P29590|PML_HUMAN	PML	Protein PML OS=Homo sapiens OX=9606 GN=PML PE=1 SV=3	-0.799371	-0.405176	3.65e-05	0.00670245	9.04e-05	0.0508095	13.9783	14.0746	13.7938	13.3039	13.1308	13.0139	14.4782	14.3507	14.3035	14.0002	13.889	14.0279
sp|P29692-2|EF1D-2_HUMAN	EEF1D	Isoform of P29692, Isoform 2 of Elongation factor 1-delta OS=Homo sapiens OX=9606 GN=EEF1D PE=1 SV=5	-0.791354	-0.126737	0.00026798	0.423064	0.000540978	0.66136	15.9179	15.9759	15.6868	15.2108	15.0625	14.9333	13.7813	14.0109	13.6161	13.435	13.7898	13.8032
sp|P29966|MARCS_HUMAN	MARCKS	Myristoylated alanine-rich C-kinase substrate OS=Homo sapiens OX=9606 GN=MARCKS PE=1 SV=4	1.2015	-0.793651	1.05e-12	6.22e-08	2.4e-11	2.35e-06	11.8478	11.8098	11.9544	13.0944	13.024	13.0981	14.6879	14.8695	14.6907	13.8899	13.8634	14.114
sp|P30038|AL4A1_HUMAN	ALDH4A1	Delta-1-pyrroline-5-carboxylate dehydrogenase, mitochondrial OS=Homo sapiens OX=9606 GN=ALDH4A1 PE=1 SV=3	0.208418	-0.123299	0.440961	0.637239	0.487229	0.814477	12.4499	12.4197	11.7243	12.5115	12.4429	12.214	14.7584	14.6646	14.726	14.6113	14.7156	14.4523
sp|P30040|ERP29_HUMAN	ERP29	Endoplasmic reticulum resident protein 29 OS=Homo sapiens OX=9606 GN=ERP29 PE=1 SV=4	0.496245	0.0398826	0.0425482	0.866443	0.0583959	0.934846	13.3399	13.3788	13.5914	13.8966	13.8313	14.0709	14.8424	14.7309	14.7463	14.9439	14.7426	14.7528
sp|P30041|PRDX6_HUMAN	PRDX6	Peroxiredoxin-6 OS=Homo sapiens OX=9606 GN=PRDX6 PE=1 SV=3	-1.13009	-0.299516	0.0023979	0.324896	0.00411089	0.575287	15.0882	16.1824	15.7524	14.3882	14.2152	15.0294	15.9823	15.9095	15.2912	15.3007	15.4124	15.5713
sp|P30043|BLVRB_HUMAN	BLVRB	Flavin reductase (NADPH) OS=Homo sapiens OX=9606 GN=BLVRB PE=1 SV=3	0.42613	-0.00697729	0.00421161	0.954472	0.00685682	0.97739	12.8836	13.0342	12.8187	13.2779	13.3744	13.3626	14.39	14.1708	14.3019	14.4405	14.149	14.2523
sp|P30044|PRDX5_HUMAN	PRDX5	Peroxiredoxin-5, mitochondrial OS=Homo sapiens OX=9606 GN=PRDX5 PE=1 SV=4	0.0381534	-0.329071	0.755499	0.0183162	0.786854	0.102142	15.1941	15.3321	15.1796	15.5029	15.1844	15.133	16.5035	16.5534	16.4839	16.2062	16.189	16.1584
sp|P30048|PRDX3_HUMAN	PRDX3	Thioredoxin-dependent peroxide reductase, mitochondrial OS=Homo sapiens OX=9606 GN=PRDX3 PE=1 SV=3	0.474431	0.67052	0.0265507	0.00396214	0.037592	0.0333021	12.772	13.2499	13.7394	13.7695	13.5994	13.8156	14.9502	14.9916	14.9082	15.5832	15.6657	15.6126
sp|P30049|ATPD_HUMAN	ATP5F1D	ATP synthase subunit delta, mitochondrial OS=Homo sapiens OX=9606 GN=ATP5F1D PE=1 SV=2	0.50407	0.163957	0.338453	0.751066	0.385913	0.875638	10.6922	11.7313	10.9638	13.1704	10.953	10.7761	13.3579	13.2832	13.6001	13.6267	13.5675	13.5388
sp|P30084|ECHM_HUMAN	ECHS1	Enoyl-CoA hydratase, mitochondrial OS=Homo sapiens OX=9606 GN=ECHS1 PE=1 SV=4	-0.340355	-0.00904678	0.175154	0.970008	0.214896	0.981563	11.5029	11.0772	11.3337	10.3695	11.103	11.4202	13.9934	13.9096	14.2683	13.9372	14.2425	13.9645
sp|P30086|PEBP1_HUMAN	PEBP1	Phosphatidylethanolamine-binding protein 1 OS=Homo sapiens OX=9606 GN=PEBP1 PE=1 SV=3	1.16371	-0.407704	6.53e-05	0.0545281	0.000152266	0.204287	13.9002	14.2263	13.5544	15.2812	14.843	15.0479	15.9707	16.3918	16.0045	15.5301	15.7309	15.8829
sp|P30153|2AAA_HUMAN	PPP2R1A	Serine/threonine-protein phosphatase 2A 65 kDa regulatory subunit A alpha isoform OS=Homo sapiens OX=9606 GN=PPP2R1A PE=1 SV=4	-0.482945	-0.226142	0.00233883	0.132309	0.00401671	0.353439	15.867	15.7967	15.5756	15.1909	15.3288	15.2708	15.7632	16.213	16.0903	15.7592	15.7979	15.831
sp|P30405|PPIF_HUMAN	PPIF	Peptidyl-prolyl cis-trans isomerase F, mitochondrial OS=Homo sapiens OX=9606 GN=PPIF PE=1 SV=1	-0.182564	-0.1776	0.394406	0.406982	0.442011	0.646779	10.7662	11.0462	11.1274	10.5137	11.0207	10.8577	14.3119	14.0724	14.7698	14.0955	14.4918	14.0339
sp|P30533|AMRP_HUMAN	LRPAP1	Alpha-2-macroglobulin receptor-associated protein OS=Homo sapiens OX=9606 GN=LRPAP1 PE=1 SV=1	1.3981	0.0504613	3.07e-06	0.76593	1.03e-05	0.885493	12.1019	12.482	12.5044	13.445	13.8252	14.0124	14.5145	14.3771	14.4605	14.5638	14.5918	14.348
sp|P30622|CLIP1_HUMAN	CLIP1	CAP-Gly domain-containing linker protein 1 OS=Homo sapiens OX=9606 GN=CLIP1 PE=1 SV=2	-1.03661	-0.222167	2.54e-06	0.233732	8.79e-06	0.483609	14.7874	15.0319	14.5884	14.0011	13.7122	13.5845	14.1508	14.2212	14.0522	13.8976	13.8536	14.0066
sp|P30626|SORCN_HUMAN	SRI	Sorcin OS=Homo sapiens OX=9606 GN=SRI PE=1 SV=1	-0.0603023	-0.00782951	0.641218	0.951637	0.684233	0.975772	13.9536	13.8585	13.6359	13.6662	13.6987	13.9022	14.2881	14.2653	14.0738	14.1859	14.2254	14.1923
sp|P30837|AL1B1_HUMAN	ALDH1B1	Aldehyde dehydrogenase X, mitochondrial OS=Homo sapiens OX=9606 GN=ALDH1B1 PE=1 SV=3	0.167513	0.0335125	0.164503	0.777902	0.203514	0.891876	12.9653	13.0537	13.1144	13.455	13.0373	13.1435	15.3535	15.2269	15.3173	15.3484	15.4688	15.181
sp|P30874|SSR2_HUMAN	SSTR2	Somatostatin receptor type 2 OS=Homo sapiens OX=9606 GN=SSTR2 PE=1 SV=1	1.68235	-0.389469	2.65e-09	0.0026783	2.42e-08	0.0246606	13.7756	13.7148	13.8097	15.5297	15.3994	15.418	14.344	14.4137	14.2378	13.9248	13.9709	13.9313
sp|P30876|RPB2_HUMAN	POLR2B	DNA-directed RNA polymerase II subunit RPB2 OS=Homo sapiens OX=9606 GN=POLR2B PE=1 SV=1	-1.07614	-0.212531	4.65e-05	0.234881	0.000112705	0.485086	13.6258	14.125	13.9694	13.0525	12.4892	12.9502	13.3097	13.2598	13.2395	13.2002	12.9984	12.9728
sp|P31040|SDHA_HUMAN	SDHA	Succinate dehydrogenase [ubiquinone] flavoprotein subunit, mitochondrial OS=Homo sapiens OX=9606 GN=SDHA PE=1 SV=2	-0.256272	-0.0907668	0.286779	0.702782	0.331934	0.848175	13.3087	13.2373	13.1747	13.2209	12.8625	12.8684	14.6046	14.567	15.2339	14.6746	14.731	14.7276
sp|P31146|COR1A_HUMAN	CORO1A	Coronin-1A OS=Homo sapiens OX=9606 GN=CORO1A PE=1 SV=4	0.152279	-0.27399	0.408312	0.149741	0.454704	0.380033	12.6545	12.6638	12.2945	12.6923	12.716	12.6613	13.8485	14.4284	14.0058	13.5178	13.9374	14.0056
sp|P31323|KAP3_HUMAN	PRKAR2B	cAMP-dependent protein kinase type II-beta regulatory subunit OS=Homo sapiens OX=9606 GN=PRKAR2B PE=1 SV=3	-1.49252	0.257805	6.45e-07	0.115719	2.64e-06	0.324537	13.7911	13.7725	13.3872	11.92	12.2662	12.2871	12.3037	12.1659	12.2841	12.5794	12.3363	12.6114
sp|P31327|CPSM_HUMAN	CPS1	Carbamoyl-phosphate synthase [ammonia], mitochondrial OS=Homo sapiens OX=9606 GN=CPS1 PE=1 SV=2	0.787237	0.0135238	0.00174028	0.945533	0.00305546	0.973723	12.8054	13.205	13.641	14.1878	13.9808	13.8445	14.5026	14.2459	14.3076	14.383	14.5132	14.2005
sp|P31483|TIA1_HUMAN	TIA1	Nucleolysin TIA-1 isoform p40 OS=Homo sapiens OX=9606 GN=TIA1 PE=1 SV=3	-0.913158	-0.497946	4.74e-07	0.00093993	2.02e-06	0.011151	13.4877	13.6103	13.4964	12.8094	12.5544	12.4911	14.889	14.9378	14.6061	14.4173	14.2481	14.2737
sp|P31689|DNJA1_HUMAN	DNAJA1	DnaJ homolog subfamily A member 1 OS=Homo sapiens OX=9606 GN=DNAJA1 PE=1 SV=2	-1.21563	-0.165243	3.48e-16	0.0531033	1.63e-14	0.200547	14.3873	14.3364	14.3824	13.2379	13.1522	13.0691	14.6754	14.6145	14.6623	14.6537	14.3214	14.4814
sp|P31749|AKT1_HUMAN	AKT1	RAC-alpha serine/threonine-protein kinase OS=Homo sapiens OX=9606 GN=AKT1 PE=1 SV=2	-0.191664	-0.114328	0.312506	0.540885	0.359141	0.747386	13.2905	13.9722	13.4591	13.5161	13.2948	13.3359	14.3195	14.6784	14.2249	14.1842	14.3059	14.3897
sp|P31930|QCR1_HUMAN	UQCRC1	Cytochrome b-c1 complex subunit 1, mitochondrial OS=Homo sapiens OX=9606 GN=UQCRC1 PE=1 SV=3	-0.444046	-0.101733	0.111581	0.665186	0.142025	0.8332	9.99513	0	10.9522	10.1233	10.1255	9.84016	13.0656	13.2934	13.5258	13.3621	13.0531	13.1645
sp|P31939|PUR9_HUMAN	ATIC	Bifunctional purine biosynthesis protein ATIC OS=Homo sapiens OX=9606 GN=ATIC PE=1 SV=3	0.0710199	-0.621423	0.689362	0.00403677	0.729191	0.0337673	13.8615	13.4355	13.8118	13.8322	13.6917	13.7979	15.0111	15.545	15.2599	14.394	14.727	14.8308
sp|P31942|HNRH3_HUMAN	HNRNPH3	Heterogeneous nuclear ribonucleoprotein H3 OS=Homo sapiens OX=9606 GN=HNRNPH3 PE=1 SV=2	-1.13382	-0.475816	1.01e-05	0.00905262	2.87e-05	0.0624753	16.4427	16.2991	16.5611	15.3897	15.3741	15.1377	16.0587	16.2793	15.7012	15.5182	15.5708	15.5227
sp|P31943|HNRH1_HUMAN	HNRNPH1	Heterogeneous nuclear ribonucleoprotein H OS=Homo sapiens OX=9606 GN=HNRNPH1 PE=1 SV=4	-0.262271	-0.553307	0.597494	0.275358	0.640865	0.531314	15.439	13.7944	15.2863	13.652	15.0283	15.0525	14.0558	15.4154	14.7283	14.0349	14.337	14.1677
sp|P31947|1433S_HUMAN	SFN	14-3-3 protein sigma OS=Homo sapiens OX=9606 GN=SFN PE=1 SV=1	0.697038	-0.140733	0.000359215	0.333166	0.000708453	0.58427	15.6812	15.8473	15.4797	16.4013	16.2875	16.4106	16.9866	17.2502	17.0093	16.7451	16.9782	17.1006
sp|P31948|STIP1_HUMAN	STIP1	Stress-induced-phosphoprotein 1 OS=Homo sapiens OX=9606 GN=STIP1 PE=1 SV=1	-0.218934	-0.197438	0.0109045	0.0205636	0.0165587	0.110038	14.0737	14.0846	14.0133	13.8715	13.8127	13.8306	14.4581	14.7087	14.4749	14.3143	14.3226	14.4125
sp|P31949|S10AB_HUMAN	S100A11	Protein S100-A11 OS=Homo sapiens OX=9606 GN=S100A11 PE=1 SV=2	0.238966	-0.59586	0.209423	0.00656507	0.251394	0.0500286	13.6965	14.1601	14.1092	14.2204	14.191	14.2712	15.6023	16.0366	15.2917	15.0279	15.1078	15.0073
sp|P32004|L1CAM_HUMAN	L1CAM	Neural cell adhesion molecule L1 OS=Homo sapiens OX=9606 GN=L1CAM PE=1 SV=2	1.94125	-0.217735	1.05e-25	0.0395422	3.39e-23	0.164204	14.8023	14.7077	14.8355	16.698	16.6801	16.7912	15.8908	15.8563	15.8482	15.6308	15.6524	15.6589
sp|P32119|PRDX2_HUMAN	PRDX2	Peroxiredoxin-2 OS=Homo sapiens OX=9606 GN=PRDX2 PE=1 SV=5	0.122702	-0.269903	0.274509	0.0190358	0.319511	0.105348	15.0658	15.0145	14.9099	15.1618	15.0486	15.1479	15.6076	15.8399	15.5503	15.2499	15.357	15.5811
sp|P32322|P5CR1_HUMAN	PYCR1	Pyrroline-5-carboxylate reductase 1, mitochondrial OS=Homo sapiens OX=9606 GN=PYCR1 PE=1 SV=2	-0.313384	-0.273584	0.0127483	0.0271885	0.0191117	0.131554	13.3535	13.2835	13.1116	12.9182	12.7918	13.0985	15.2351	15.2146	15.0608	14.827	15.036	14.8267
sp|P32856|STX2_HUMAN	STX2	Syntaxin-2 OS=Homo sapiens OX=9606 GN=STX2 PE=1 SV=3	0.884056	0.0684924	2.36e-08	0.522759	1.54e-07	0.736569	14.7157	14.5481	14.6923	15.4576	15.5257	15.625	14.6685	14.6958	14.6105	14.7941	14.6963	14.69
sp|P33121|ACSL1_HUMAN	ACSL1	Long-chain-fatty-acid--CoA ligase 1 OS=Homo sapiens OX=9606 GN=ACSL1 PE=1 SV=1	-0.759499	0.0446897	0.00420494	0.837542	0.00684979	0.919544	16.7421	16.8321	16.3207	15.9956	15.8098	15.8111	15.5468	15.2139	15.247	15.4136	15.3833	15.3448
sp|P33176|KINH_HUMAN	KIF5B	Kinesin-1 heavy chain OS=Homo sapiens OX=9606 GN=KIF5B PE=1 SV=1	-0.486399	-0.24504	0.0024996	0.0770391	0.00425517	0.255685	14.4829	14.6564	14.3603	14.0448	13.9307	14.065	14.7652	15.0206	14.831	14.4553	14.6778	14.7485
sp|P33527|MRP1_HUMAN	ABCC1	Multidrug resistance-associated protein 1 OS=Homo sapiens OX=9606 GN=ABCC1 PE=1 SV=3	2.27481	-0.47299	5.41e-10	0.0020828	5.92e-09	0.020143	12.3311	12.4036	12.6364	14.6908	14.7742	14.7306	14.2066	14.4052	14.2399	13.745	13.9268	13.7609
sp|P34059|GALNS_HUMAN	GALNS	N-acetylgalactosamine-6-sulfatase OS=Homo sapiens OX=9606 GN=GALNS PE=1 SV=1	2.12203	2.4261	2.77e-08	2.61e-09	1.74e-07	1.65e-07	14.6508	14.9828	14.8867	16.7707	17.0276	17.0881	14.7731	14.6373	14.9646	17.2482	17.2256	17.1796
sp|P34741|SDC2_HUMAN	SDC2	Syndecan-2 OS=Homo sapiens OX=9606 GN=SDC2 PE=1 SV=2	1.31143	-0.348863	1.91e-07	0.061743	9.13e-07	0.222168	13.7187	13.5922	13.5949	14.9021	15.0018	14.9362	14.3621	14.1818	14.3604	13.9142	13.9642	13.9794
sp|P34897|GLYM_HUMAN	SHMT2	Serine hydroxymethyltransferase, mitochondrial OS=Homo sapiens OX=9606 GN=SHMT2 PE=1 SV=3	-0.0441194	0.0363601	0.775532	0.814175	0.805413	0.910461	12.7682	12.7907	12.9921	12.9633	12.6336	12.8217	14.5014	14.1971	14.3728	14.4242	14.5184	14.2378
sp|P34932|HSP74_HUMAN	HSPA4	Heat shock 70 kDa protein 4 OS=Homo sapiens OX=9606 GN=HSPA4 PE=1 SV=4	0.0325371	-0.340597	0.789395	0.00728761	0.818059	0.0537069	13.6367	13.8126	13.525	13.7045	13.6817	13.6858	14.5905	14.864	14.6503	14.2095	14.3923	14.4811
sp|P35052|GPC1_HUMAN	GPC1	Glypican-1 OS=Homo sapiens OX=9606 GN=GPC1 PE=1 SV=2	0.732737	-0.234948	0.000780295	0.172936	0.0014477	0.409949	13.013	12.6547	12.5112	13.5533	13.3001	13.5236	12.9925	13.005	13.3804	12.7764	13.0225	12.8741
sp|P35080|PROF2_HUMAN	PFN2	Profilin-2 OS=Homo sapiens OX=9606 GN=PFN2 PE=1 SV=3	-0.0679879	-0.119108	0.556164	0.310111	0.600295	0.563748	13.6671	13.6928	13.5764	13.497	13.5115	13.7239	14.0612	14.4218	14.1872	13.9934	14.0927	14.2267
sp|P35221|CTNA1_HUMAN	CTNNA1	Catenin alpha-1 OS=Homo sapiens OX=9606 GN=CTNNA1 PE=1 SV=1	0.435973	-0.310219	3.59e-06	0.000486523	1.17e-05	0.00668051	14.4327	14.2469	14.2919	14.7242	14.8361	14.7191	15.4196	15.2608	15.3163	15.0305	14.9766	15.059
sp|P35222|CTNB1_HUMAN	CTNNB1	Catenin beta-1 OS=Homo sapiens OX=9606 GN=CTNNB1 PE=1 SV=1	0.916034	-0.258992	2.07e-09	0.0124124	1.93e-08	0.0782088	14.9239	14.6638	14.6837	15.597	15.684	15.7385	16.043	16.1149	16.1158	15.7626	15.8612	15.8729
sp|P35232|PHB_HUMAN	PHB	Prohibitin OS=Homo sapiens OX=9606 GN=PHB PE=1 SV=1	-0.188122	-0.151954	0.505107	0.581119	0.550493	0.778838	12.6972	14.1719	13.2499	12.8841	12.9435	13.1031	15.2246	15.167	15.5929	15.3024	15.1552	15.071
sp|P35241|RADI_HUMAN	RDX	Radixin OS=Homo sapiens OX=9606 GN=RDX PE=1 SV=1	0.166789	-0.458543	0.216723	0.00201115	0.258982	0.0196459	13.2448	13.4463	13.5688	13.634	13.5911	13.5351	14.8596	15.1569	14.8223	14.3075	14.5584	14.5974
sp|P35249|RFC4_HUMAN	RFC4	Replication factor C subunit 4 OS=Homo sapiens OX=9606 GN=RFC4 PE=1 SV=2	-0.968822	0.0267262	5.84e-05	0.867353	0.000137833	0.935482	13.342	13.5822	13.3101	12.2937	12.2677	12.7663	13.3597	13.4086	13.618	13.4925	13.3596	13.6143
sp|P35268|RL22_HUMAN	RPL22	60S ribosomal protein L22 OS=Homo sapiens OX=9606 GN=RPL22 PE=1 SV=2	-1.20057	-0.127708	2.32e-07	0.44527	1.08e-06	0.672575	15.5684	15.5232	15.4978	14.5007	14.3189	14.168	12.8862	12.778	12.7942	12.8256	12.5763	12.6734
sp|P35580|MYH10_HUMAN	MYH10	Myosin-10 OS=Homo sapiens OX=9606 GN=MYH10 PE=1 SV=3	-1.02691	-0.2634	1.05e-06	0.0338377	4.03e-06	0.149014	15.1585	15.1542	14.951	14.166	13.9897	14.0272	14.1298	14.3284	14.1735	13.7678	13.9751	14.0985
sp|P35606|COPB2_HUMAN	COPB2	Coatomer subunit beta' OS=Homo sapiens OX=9606 GN=COPB2 PE=1 SV=2	-0.759264	-0.280329	0.0812667	0.494274	0.106322	0.714794	14.8108	13.5324	14.2155	12.6507	13.8604	13.7699	13.7181	14.7497	14.4434	13.6118	14.4368	14.0216
sp|P35611|ADDA_HUMAN	ADD1	Alpha-adducin OS=Homo sapiens OX=9606 GN=ADD1 PE=1 SV=2	-0.81302	-0.199249	4.31e-07	0.0989335	1.87e-06	0.295987	14.2435	14.0989	14.0311	13.3556	13.3548	13.224	14.1872	14.0806	13.997	13.8895	13.8318	13.9456
sp|P35612|ADDB_HUMAN	ADD2	Beta-adducin OS=Homo sapiens OX=9606 GN=ADD2 PE=1 SV=3	-0.729103	-0.310639	6.16e-06	0.0288701	1.87e-05	0.135101	14.5616	14.583	14.2568	13.916	13.6935	13.6047	15.1276	15.0888	15.0469	14.6846	14.7813	14.8655
sp|P35658|NU214_HUMAN	NUP214	Nuclear pore complex protein Nup214 OS=Homo sapiens OX=9606 GN=NUP214 PE=1 SV=2	-0.576955	-0.0999559	0.000302182	0.394008	0.000603742	0.637861	14.9399	14.7121	14.7669	14.3596	14.1768	14.1517	15.519	15.5997	15.4897	15.422	15.3709	15.5158
sp|P35659|DEK_HUMAN	DEK	Protein DEK OS=Homo sapiens OX=9606 GN=DEK PE=1 SV=1	-1.23495	0.285155	1.15e-06	0.146833	4.35e-06	0.374938	14.3526	14.2864	14.2168	13.3563	12.9927	12.8019	12.4335	12.7824	12.4054	12.7082	12.5963	13.1723
sp|P35813|PPM1A_HUMAN	PPM1A	Protein phosphatase 1A OS=Homo sapiens OX=9606 GN=PPM1A PE=1 SV=1	-1.1384	-0.189351	5.69e-08	0.0622577	3.21e-07	0.222529	15.0786	15.2196	15.0937	14.1076	13.9986	13.8706	14.0547	14.1065	13.9127	13.8412	13.8164	13.8482
sp|P35998|PRS7_HUMAN	PSMC2	26S proteasome regulatory subunit 7 OS=Homo sapiens OX=9606 GN=PSMC2 PE=1 SV=3	-1.56756	0.0277634	7.33e-06	0.893469	2.17e-05	0.947883	16.4481	16.3361	16.0009	14.8354	14.6086	14.6385	13.2128	13.1473	13.3988	13.8144	12.8595	13.1682
sp|P36021|MOT8_HUMAN	SLC16A2	Monocarboxylate transporter 8 OS=Homo sapiens OX=9606 GN=SLC16A2 PE=1 SV=2	0.879746	-0.0272983	0.00176078	0.901976	0.00308587	0.953396	14.8035	14.7087	14.4943	15.0489	15.6182	15.9786	14.0819	14.4177	14.319	14.0199	14.4823	14.2345
sp|P36405|ARL3_HUMAN	ARL3	ADP-ribosylation factor-like protein 3 OS=Homo sapiens OX=9606 GN=ARL3 PE=1 SV=2	0.38464	-0.445187	0.0458555	0.0243739	0.0623472	0.123396	13.2682	13.4643	13.5797	13.9517	13.5858	13.9286	15.3879	15.657	15.1947	14.7343	14.9549	15.2148
sp|P36542|ATPG_HUMAN	ATP5F1C	ATP synthase subunit gamma, mitochondrial OS=Homo sapiens OX=9606 GN=ATP5F1C PE=1 SV=1	-0.060969	-0.187576	0.80931	0.459082	0.835723	0.682528	12.9783	13.1576	13.2965	13.2436	13.0188	12.987	15.1608	15.4279	15.3692	15.1593	15.2451	14.9908
sp|P36578|RL4_HUMAN	RPL4	60S ribosomal protein L4 OS=Homo sapiens OX=9606 GN=RPL4 PE=1 SV=5	-0.43597	0.134603	0.0128074	0.38158	0.0191683	0.627914	13.8809	13.7983	13.5478	13.5266	13.07	13.3225	13.6746	13.4428	13.4397	13.6781	13.4209	13.8619
sp|P36776|LONM_HUMAN	LONP1	Lon protease homolog, mitochondrial OS=Homo sapiens OX=9606 GN=LONP1 PE=1 SV=2	-0.639827	-0.156015	0.00138019	0.327103	0.00246941	0.577789	13.5348	13.2957	13.5138	12.9983	12.5894	12.8371	14.033	13.5649	13.7159	13.7082	13.5281	13.6094
sp|P36871|PGM1_HUMAN	PGM1	Phosphoglucomutase-1 OS=Homo sapiens OX=9606 GN=PGM1 PE=1 SV=3	0.411498	-0.26725	0.0272865	0.120357	0.0385775	0.332723	12.4558	12.8947	12.0537	12.732	12.5033	12.6981	13.4567	13.8785	13.5508	13.3034	13.3414	13.4395
sp|P36873|PP1G_HUMAN	PPP1CC	Serine/threonine-protein phosphatase PP1-gamma catalytic subunit OS=Homo sapiens OX=9606 GN=PPP1CC PE=1 SV=1	-0.88505	-0.245004	1.03e-05	0.0622406	2.92e-05	0.222529	16.2077	15.9496	15.9093	15.0737	15.0792	15.2586	14.491	14.5855	14.4917	14.3377	14.1845	14.311
sp|P36894|BMR1A_HUMAN	BMPR1A	Bone morphogenetic protein receptor type-1A OS=Homo sapiens OX=9606 GN=BMPR1A PE=1 SV=2	2.49553	0.486498	4.26e-09	0.0100931	3.63e-08	0.0676985	11.963	12.0099	11.9546	14.6272	14.3063	14.4807	12.5852	11.9494	12.2502	12.8177	12.6208	12.8057
sp|P36896|ACV1B_HUMAN	ACVR1B	Activin receptor type-1B OS=Homo sapiens OX=9606 GN=ACVR1B PE=1 SV=1	1.89277	0.0925032	6.01e-10	0.620159	6.48e-09	0.802622	13.6283	13.6486	13.9916	15.621	15.6875	15.6382	13.5376	13.1911	13.4326	13.7052	13.4303	13.3034
sp|P36957|ODO2_HUMAN	DLST	Dihydrolipoyllysine-residue succinyltransferase component of 2-oxoglutarate dehydrogenase complex, mitochondrial OS=Homo sapiens OX=9606 GN=DLST PE=1 SV=4	-0.600751	-0.130653	0.000424073	0.400793	0.000825736	0.643169	13.1575	13.4003	13.2906	12.7229	12.5933	12.7299	15.0301	15.0397	14.8957	14.7994	14.9588	14.8152
sp|P36969|GPX4_HUMAN	GPX4	Phospholipid hydroperoxide glutathione peroxidase OS=Homo sapiens OX=9606 GN=GPX4 PE=1 SV=3	0.411681	0.099878	0.000538129	0.338043	0.00102654	0.589354	14.7417	14.9997	14.8331	15.3329	15.2078	15.2689	15.4627	15.5522	15.3902	15.4979	15.6945	15.5124
sp|P37108|SRP14_HUMAN	SRP14	Signal recognition particle 14 kDa protein OS=Homo sapiens OX=9606 GN=SRP14 PE=1 SV=2	-1.33592	0.0569073	3.85e-08	0.593612	2.29e-07	0.785814	17.0544	16.8314	17.0893	15.8115	15.6907	15.4651	15.4512	15.438	15.4382	15.5517	15.3689	15.5775
sp|P37198|NUP62_HUMAN	NUP62	Nuclear pore glycoprotein p62 OS=Homo sapiens OX=9606 GN=NUP62 PE=1 SV=3	-0.550251	-0.377192	0.0181718	0.0846117	0.0265021	0.270962	13.965	14.2443	14.0258	13.4765	13.482	13.6259	15.37	15.2975	14.5479	14.8366	14.4957	14.7514
sp|P37268|FDFT_HUMAN	FDFT1	Squalene synthase OS=Homo sapiens OX=9606 GN=FDFT1 PE=1 SV=1	0.0754374	0.0449337	0.654526	0.789634	0.697155	0.899269	13.3585	13.2413	13.4731	13.5208	13.375	13.4035	14.3776	14.3125	14.3925	14.5329	14.3955	14.2888
sp|P37275|ZEB1_HUMAN	ZEB1	Zinc finger E-box-binding homeobox 1 OS=Homo sapiens OX=9606 GN=ZEB1 PE=1 SV=2	-1.3348	-0.00789102	1.09e-05	0.965768	3.09e-05	0.981563	14.9317	15.1898	14.5907	13.9038	13.3284	13.4755	14.3902	14.1521	14.3631	14.3503	14.2009	14.3304
sp|P37837|TALDO_HUMAN	TALDO1	Transaldolase OS=Homo sapiens OX=9606 GN=TALDO1 PE=1 SV=2	-0.281979	-0.159058	0.0849081	0.309195	0.110688	0.563748	14.5537	14.6214	14.7884	14.4563	14.2705	14.3907	14.6655	14.9828	14.436	14.4547	14.4585	14.6939
sp|P37840|SYUA_HUMAN	SNCA	Alpha-synuclein OS=Homo sapiens OX=9606 GN=SNCA PE=1 SV=1	-1.2977	-0.33703	5.66e-09	0.0272949	4.61e-08	0.131554	13.4456	13.9692	13.6946	12.5544	12.3534	12.3084	14.5273	14.3531	14.2439	14.0287	13.9927	14.0919
sp|P38117|ETFB_HUMAN	ETFB	Electron transfer flavoprotein subunit beta OS=Homo sapiens OX=9606 GN=ETFB PE=1 SV=3	0.00298959	0.056006	0.983714	0.703094	0.987105	0.848175	14.1797	14.0985	13.682	13.9953	13.868	14.1058	17.0263	16.9076	17.0184	16.9629	17.1677	16.9897
sp|P38159|RBMX_HUMAN	RBMX	RNA-binding motif protein, X chromosome OS=Homo sapiens OX=9606 GN=RBMX PE=1 SV=3	-1.22882	-0.713864	2.94e-06	0.00158675	9.94e-06	0.0163805	14.8018	14.9447	14.9472	13.9017	13.6422	13.4634	13.1131	13.5615	12.9467	12.5478	12.3275	12.6045
sp|P38646|GRP75_HUMAN	HSPA9	Stress-70 protein, mitochondrial OS=Homo sapiens OX=9606 GN=HSPA9 PE=1 SV=2	-0.207779	-0.0319481	0.166881	0.829313	0.206019	0.916284	12.4824	12.388	12.5507	12.0785	12.2917	12.4275	14.6983	14.5896	14.7143	14.6336	14.7434	14.5292
sp|P39019|RS19_HUMAN	RPS19	40S ribosomal protein S19 OS=Homo sapiens OX=9606 GN=RPS19 PE=1 SV=2	-1.60509	-0.152169	3.07e-15	0.203647	1.17e-13	0.448449	17.2688	17.4936	17.2515	15.8102	15.7146	15.6738	13.5327	13.7212	13.6529	13.5734	13.4114	13.4655
sp|P39023|RL3_HUMAN	RPL3	60S ribosomal protein L3 OS=Homo sapiens OX=9606 GN=RPL3 PE=1 SV=2	-0.906127	0.0474457	7.84e-07	0.622246	3.15e-06	0.802907	15.3827	15.2472	15.1971	14.2176	14.4549	14.436	14.5644	14.4846	14.6831	14.582	14.536	14.7563
sp|P39748|FEN1_HUMAN	FEN1	Flap endonuclease 1 OS=Homo sapiens OX=9606 GN=FEN1 PE=1 SV=1	-0.781973	-0.236377	0.000334474	0.154161	0.00066461	0.384873	14.3832	14.0974	14.0733	13.6866	13.113	13.4083	14.7178	14.7264	14.483	14.377	14.4182	14.423
sp|P40123|CAP2_HUMAN	CAP2	Adenylyl cyclase-associated protein 2 OS=Homo sapiens OX=9606 GN=CAP2 PE=1 SV=1	0.712683	-0.172912	0.000547955	0.273034	0.00104255	0.52911	20.1784	20.5577	20.0752	21.0118	20.9545	20.9831	20.9533	21.2493	20.8659	20.7187	20.8873	20.9437
sp|P40227|TCPZ_HUMAN	CCT6A	T-complex protein 1 subunit zeta OS=Homo sapiens OX=9606 GN=CCT6A PE=1 SV=3	-1.25558	-0.0731963	1.62e-10	0.600835	2.03e-09	0.788207	16.1345	15.8616	15.6736	14.6362	14.5927	14.6741	14.2776	14.3552	14.2426	14.1625	14.2124	14.2809
sp|P40429|RL13A_HUMAN	RPL13A	60S ribosomal protein L13a OS=Homo sapiens OX=9606 GN=RPL13A PE=1 SV=2	-0.731018	-0.225486	0.00153917	0.227422	0.00273035	0.475251	14.1706	14.8658	14.0907	13.7141	13.5969	13.6231	14.2621	14.1854	14.1721	13.8938	14.0328	14.0167
sp|P40616|ARL1_HUMAN	ARL1	ADP-ribosylation factor-like protein 1 OS=Homo sapiens OX=9606 GN=ARL1 PE=1 SV=1	-1.25596	-0.128374	0.000135751	0.576493	0.000293589	0.774778	15.7314	15.6542	15.311	14.8173	14.2225	13.8888	17.9943	17.4818	17.5635	17.5571	17.4746	17.6229
sp|P40855|PEX19_HUMAN	PEX19	Peroxisomal biogenesis factor 19 OS=Homo sapiens OX=9606 GN=PEX19 PE=1 SV=1	0.0864022	-0.115623	0.695586	0.60154	0.734974	0.788776	12.1311	12.4442	12.922	12.7112	12.506	12.5394	13.248	13.0494	13.2987	13.5065	12.8806	12.862
sp|P40925|MDHC_HUMAN	MDH1	Malate dehydrogenase, cytoplasmic OS=Homo sapiens OX=9606 GN=MDH1 PE=1 SV=4	0.448057	-0.176064	0.000131198	0.0835925	0.000284801	0.269434	14.5407	14.3767	14.5107	15.0552	14.8381	14.879	15.4525	15.6812	15.4621	15.2765	15.4059	15.3852
sp|P40926|MDHM_HUMAN	MDH2	Malate dehydrogenase, mitochondrial OS=Homo sapiens OX=9606 GN=MDH2 PE=1 SV=3	0.239736	0.0639663	0.0245817	0.534147	0.0350942	0.742196	13.5259	13.3435	13.6171	13.7758	13.7366	13.6934	16.2684	16.2216	16.4117	16.3548	16.4985	16.2403
sp|P40939|ECHA_HUMAN	HADHA	Trifunctional enzyme subunit alpha, mitochondrial OS=Homo sapiens OX=9606 GN=HADHA PE=1 SV=2	-0.415362	-0.186173	0.0817841	0.430273	0.106855	0.664421	13.314	13.1759	13.3592	12.803	12.8376	12.9624	14.8533	14.7508	14.8129	14.5953	14.7097	14.5534
sp|P40967|PMEL_HUMAN	PMEL	Melanocyte protein PMEL OS=Homo sapiens OX=9606 GN=PMEL PE=1 SV=2	1.34254	0.521385	2.39e-06	0.041252	8.32e-06	0.169372	14.1402	14.2025	14.2737	15.499	15.5431	15.6019	13.7843	13.5811	13.6854	14.2073	14.2165	14.1911
sp|P41091|IF2G_HUMAN	EIF2S3	Eukaryotic translation initiation factor 2 subunit 3 OS=Homo sapiens OX=9606 GN=EIF2S3 PE=1 SV=3	-1.29551	-0.0540729	3.69e-05	0.790575	9.13e-05	0.899269	16.4137	16.3853	15.8101	14.9428	15.0946	14.6852	13.3213	13.7874	13.4363	13.3961	13.284	13.7026
sp|P41219|PERI_HUMAN	PRPH	Peripherin OS=Homo sapiens OX=9606 GN=PRPH PE=1 SV=2	-0.596022	0.00358969	0.00154426	0.980566	0.00273772	0.988717	15.2869	15.2097	15.4825	15.0346	14.7013	14.4551	15.4583	15.3896	15.4765	15.43	15.4418	15.4634
sp|P41240|CSK_HUMAN	CSK	Tyrosine-protein kinase CSK OS=Homo sapiens OX=9606 GN=CSK PE=1 SV=1	0.0290671	-0.244485	0.81801	0.0722962	0.84321	0.245285	14.5035	14.7212	14.7579	14.6873	14.6668	14.7158	15.5316	15.7707	15.5846	15.2785	15.3219	15.5529
sp|P41250|GARS_HUMAN	GARS1	Glycine--tRNA ligase OS=Homo sapiens OX=9606 GN=GARS1 PE=1 SV=3	0.675551	-0.107006	5.7e-06	0.359757	1.74e-05	0.607494	13.8259	13.5855	13.6251	14.3683	14.269	14.4259	14.57	14.9	14.6683	14.4633	14.6184	14.7354
sp|P41252|SYIC_HUMAN	IARS1	Isoleucine--tRNA ligase, cytoplasmic OS=Homo sapiens OX=9606 GN=IARS1 PE=1 SV=2	-1.19107	-0.130041	5.15e-07	0.456187	2.17e-06	0.680279	15.536	15.538	14.9981	14.3561	14.2769	13.8658	13.533	13.5259	13.5196	13.2968	13.4703	13.4215
sp|P41440|S19A1_HUMAN	SLC19A1	Reduced folate transporter OS=Homo sapiens OX=9606 GN=SLC19A1 PE=1 SV=3	-0.269864	-0.235929	0.0882322	0.13317	0.114657	0.353703	13.6315	13.2668	13.5599	13.3879	13.094	13.1667	13.8721	13.7357	13.6292	13.5082	13.5272	13.4938
sp|P41732|TSN7_HUMAN	TSPAN7	Tetraspanin-7 OS=Homo sapiens OX=9606 GN=TSPAN7 PE=1 SV=2	0.0868991	0.222431	0.65701	0.261498	0.699033	0.516432	14.9092	14.7989	15.2273	14.8677	15.1416	15.1868	14.27	14.1741	14.0679	14.5274	14.3403	14.3116
sp|P42025|ACTY_HUMAN	ACTR1B	Beta-centractin OS=Homo sapiens OX=9606 GN=ACTR1B PE=1 SV=1	-1.22569	-0.312961	1.18e-05	0.0860549	3.33e-05	0.273262	17.5071	17.7437	17.1797	16.5557	16.1601	16.0377	15.5474	15.6373	15.5841	15.1791	15.3589	15.2919
sp|P42126|ECI1_HUMAN	ECI1	Enoyl-CoA delta isomerase 1, mitochondrial OS=Homo sapiens OX=9606 GN=ECI1 PE=1 SV=1	1.09364	0.0712046	4.89e-05	0.688531	0.000117659	0.842925	12.9282	13.6339	13.1866	14.5534	14.3089	14.1673	15.6624	15.6584	15.4545	15.6995	15.6912	15.5982
sp|P42166|LAP2A_HUMAN	TMPO	Lamina-associated polypeptide 2, isoform alpha OS=Homo sapiens OX=9606 GN=TMPO PE=1 SV=2	-0.603464	-0.543598	0.00104434	0.0025805	0.00191079	0.0240764	14.2001	13.9943	14.0221	13.4695	13.5879	13.3487	14.9084	15.1893	14.6905	14.5059	14.3232	14.3283
sp|P42226|STAT6_HUMAN	STAT6	Signal transducer and activator of transcription 6 OS=Homo sapiens OX=9606 GN=STAT6 PE=1 SV=1	-0.316639	-0.152774	0.0282667	0.250158	0.0398472	0.504122	13.1815	12.8507	13.0174	12.7393	12.5359	12.8245	13.58	13.5385	13.3833	13.3855	13.2901	13.368
sp|P42263|GRIA3_HUMAN	GRIA3	Glutamate receptor 3 OS=Homo sapiens OX=9606 GN=GRIA3 PE=1 SV=2	1.08661	0.0602551	0.00139139	0.841568	0.00248791	0.920778	13.3587	13.6077	13.4756	14.729	14.3592	14.6136	14.6846	14.4552	14.451	14.7036	14.5821	14.4858
sp|P42285|MTREX_HUMAN	MTREX	Exosome RNA helicase MTR4 OS=Homo sapiens OX=9606 GN=MTREX PE=1 SV=3	-1.27283	0.244454	2.08e-09	0.0839854	1.93e-08	0.269847	14.1809	14.5337	14.4446	13.3949	12.9985	12.9474	13.5953	13.4067	13.5387	13.8225	13.7815	13.6701
sp|P42345|MTOR_HUMAN	MTOR	Serine/threonine-protein kinase mTOR OS=Homo sapiens OX=9606 GN=MTOR PE=1 SV=1	0.0520242	0.826625	0.695421	4.46e-05	0.734974	0.000831425	13.5044	13.6318	13.8677	13.7947	13.7208	13.6444	12.7416	12.5916	12.892	13.5116	13.672	13.5215
sp|P42356|PI4KA_HUMAN	PI4KA	Phosphatidylinositol 4-kinase alpha OS=Homo sapiens OX=9606 GN=PI4KA PE=1 SV=4	-0.734035	-0.211704	4.26e-06	0.0959353	1.36e-05	0.289997	15.6349	15.545	15.252	14.6092	14.7679	14.8526	13.5832	13.7211	13.8331	13.4791	13.503	13.5203
sp|P42566|EPS15_HUMAN	EPS15	Epidermal growth factor receptor substrate 15 OS=Homo sapiens OX=9606 GN=EPS15 PE=1 SV=2	0.973622	0.150513	1.78e-05	0.298504	4.8e-05	0.554174	14.4785	14.0659	14.1958	14.9841	15.2645	15.4126	13.8833	13.8073	13.7328	13.9197	13.8708	14.0843
sp|P42574|CASP3_HUMAN	CASP3	Caspase-3 OS=Homo sapiens OX=9606 GN=CASP3 PE=1 SV=2	0.277603	-0.371051	0.0703369	0.0185123	0.0929418	0.103039	14.2258	14.3404	14.1787	14.5664	14.4887	14.5226	15.0179	15.3596	15.0985	14.7496	14.7129	14.9004
sp|P42658-2|DPP6-2_HUMAN	DPP6	Isoform of P42658, Isoform DPPX-S of Dipeptidyl aminopeptidase-like protein 6 OS=Homo sapiens OX=9606 GN=DPP6 PE=1 SV=2	1.43098	-0.0241236	1.02e-11	0.832278	1.75e-10	0.918265	13.3743	13.1411	12.9879	14.53	14.5628	14.7035	13.1577	13.1958	13.1829	13.3088	13.0553	13.0999
sp|P42677|RS27_HUMAN	RPS27	40S ribosomal protein S27 OS=Homo sapiens OX=9606 GN=RPS27 PE=1 SV=3	-0.84039	-0.0297929	0.000111742	0.841976	0.000245311	0.920778	14.0481	14.3509	14.2932	13.583	13.4792	13.1088	13.9047	13.8289	13.8409	13.8659	13.7086	13.9105
sp|P42681|TXK_HUMAN	TXK	Tyrosine-protein kinase TXK OS=Homo sapiens OX=9606 GN=TXK PE=1 SV=3	-0.845534	-0.226713	0.000622501	0.235613	0.00117516	0.485434	13.6838	14.1252	14.1698	13.5076	12.8559	13.0786	16.181	16.1354	16.0079	15.8949	16.0043	15.745
sp|P42684|ABL2_HUMAN	ABL2	Tyrosine-protein kinase ABL2 OS=Homo sapiens OX=9606 GN=ABL2 PE=1 SV=1	0.459594	0.231119	0.0455114	0.29891	0.0619372	0.554574	12.1488	12.5999	12.4965	12.8866	12.9396	12.7978	13.4983	13.3681	13.5397	13.7976	13.561	13.7409
sp|P42702|LIFR_HUMAN	LIFR	Leukemia inhibitory factor receptor OS=Homo sapiens OX=9606 GN=LIFR PE=1 SV=1	1.54097	0.326679	2.6e-06	0.0949138	8.95e-06	0.288402	12.8353	13.3682	12.6076	14.4503	14.5058	14.4779	12.5372	12.2831	12.7213	12.8502	12.8342	12.8372
sp|P42704|LPPRC_HUMAN	LRPPRC	Leucine-rich PPR motif-containing protein, mitochondrial OS=Homo sapiens OX=9606 GN=LRPPRC PE=1 SV=3	-0.522913	0.010276	0.0205538	0.961369	0.0296639	0.981563	13.0732	13.3978	13.5002	12.8723	12.6315	12.8986	14.5798	14.4442	14.7249	14.636	14.7322	14.4116
sp|P42765|THIM_HUMAN	ACAA2	3-ketoacyl-CoA thiolase, mitochondrial OS=Homo sapiens OX=9606 GN=ACAA2 PE=1 SV=2	-0.211214	-0.134435	0.131628	0.329871	0.165444	0.580566	14.9973	14.66	14.9209	14.7649	14.6004	14.5793	17.2223	17.0858	17.1394	17.0062	17.1362	16.9017
sp|P42766|RL35_HUMAN	RPL35	60S ribosomal protein L35 OS=Homo sapiens OX=9606 GN=RPL35 PE=1 SV=2	-1.1158	-0.256988	1.15e-07	0.0925443	5.91e-07	0.28568	15.4429	15.4592	15.3505	14.3419	14.2886	14.2747	14.2877	13.9619	13.8317	13.7929	13.6965	13.8208
sp|P42785|PCP_HUMAN	PRCP	Lysosomal Pro-X carboxypeptidase OS=Homo sapiens OX=9606 GN=PRCP PE=1 SV=1	1.25499	2.08797	0.000169463	4.35e-08	0.000358768	1.74e-06	14.082	14.139	14.3342	15.3117	15.4461	15.5625	13.874	13.9613	14.0886	16.0594	16.063	16.0655
sp|P42857|NSG1_HUMAN	NSG1	Neuronal vesicle trafficking-associated protein 1 OS=Homo sapiens OX=9606 GN=NSG1 PE=1 SV=1	3.41234	0.65012	1.15e-09	0.00575385	1.14e-08	0.0457635	12.1544	11.639	12.5143	15.4026	15.6079	15.5342	12.0408	11.6861	11.908	12.5428	12.4559	12.5866
sp|P43007|SATT_HUMAN	SLC1A4	Neutral amino acid transporter A OS=Homo sapiens OX=9606 GN=SLC1A4 PE=1 SV=1	1.91347	-0.284915	5.32e-20	0.00586976	4.55e-18	0.0464317	13.2862	13.5975	13.5758	15.4434	15.3039	15.4526	14.5885	14.5812	14.4731	14.3333	14.2252	14.2295
sp|P43034|LIS1_HUMAN	PAFAH1B1	Platelet-activating factor acetylhydrolase IB subunit beta OS=Homo sapiens OX=9606 GN=PAFAH1B1 PE=1 SV=2	0.0709963	-0.126118	0.793724	0.642852	0.821961	0.81633	13.8942	13.811	13.9599	13.8728	13.9418	14.0635	13.7988	14.0818	13.7854	13.6468	13.7919	13.849
sp|P43155|CACP_HUMAN	CRAT	Carnitine O-acetyltransferase OS=Homo sapiens OX=9606 GN=CRAT PE=1 SV=5	-0.551427	0.0379112	0.00996205	0.835683	0.0151671	0.919544	12.2897	12.2761	12.139	11.7006	12.057	11.2928	13.5325	13.4882	13.768	13.4805	13.7881	13.6339
sp|P43243|MATR3_HUMAN	MATR3	Matrin-3 OS=Homo sapiens OX=9606 GN=MATR3 PE=1 SV=2	-1.31729	-0.335506	4.58e-08	0.00768615	2.67e-07	0.0560761	14.9076	14.8641	14.6964	13.6369	13.5532	13.326	14.9155	14.8481	14.7765	14.5302	14.3475	14.6557
sp|P43246|MSH2_HUMAN	MSH2	DNA mismatch repair protein Msh2 OS=Homo sapiens OX=9606 GN=MSH2 PE=1 SV=1	-0.698957	0.0299642	0.000141554	0.814609	0.000305007	0.910461	14.1618	14.1521	13.9777	13.607	13.3914	13.1963	13.7044	13.8577	13.7687	13.8126	13.6804	13.9277
sp|P43304|GPDM_HUMAN	GPD2	Glycerol-3-phosphate dehydrogenase, mitochondrial OS=Homo sapiens OX=9606 GN=GPD2 PE=1 SV=3	0.136972	-0.109283	0.510568	0.598322	0.555821	0.787522	12.6043	12.5924	12.5189	13.2687	12.3236	12.5342	14.1101	13.8879	13.9075	13.8538	13.9658	13.7581
sp|P43378|PTN9_HUMAN	PTPN9	Tyrosine-protein phosphatase non-receptor type 9 OS=Homo sapiens OX=9606 GN=PTPN9 PE=1 SV=1	-0.421312	-0.139779	0.0310419	0.431264	0.0435485	0.66459	14.2689	14.848	14.3207	14.2531	13.8426	14.078	13.4703	13.2961	13.1847	13.1304	13.1003	13.301
sp|P43686|PRS6B_HUMAN	PSMC4	26S proteasome regulatory subunit 6B OS=Homo sapiens OX=9606 GN=PSMC4 PE=1 SV=2	-1.15494	-0.11064	2.84e-10	0.402578	3.33e-09	0.644064	16.1475	16.1554	15.8985	14.8549	14.9668	14.9149	14.3719	14.4763	14.4189	14.3579	14.272	14.3053
sp|P43897|EFTS_HUMAN	TSFM	Elongation factor Ts, mitochondrial OS=Homo sapiens OX=9606 GN=TSFM PE=1 SV=2	-0.320428	-0.0660361	0.235269	0.800814	0.279424	0.904895	11.3237	12.3377	12.1408	11.9805	11.2262	11.6341	13.5884	13.3036	13.6578	13.3476	13.6041	13.4
sp|P45880|VDAC2_HUMAN	VDAC2	Voltage-dependent anion-selective channel protein 2 OS=Homo sapiens OX=9606 GN=VDAC2 PE=1 SV=2	0.99984	0.264432	0.00242808	0.375841	0.00415284	0.622124	12.6169	13.0598	12.6512	13.7023	13.7568	13.8684	14.8941	14.9099	14.8867	15.1882	15.1729	15.1229
sp|P45974|UBP5_HUMAN	USP5	Ubiquitin carboxyl-terminal hydrolase 5 OS=Homo sapiens OX=9606 GN=USP5 PE=1 SV=2	0.0417667	-0.171488	0.834403	0.394374	0.858141	0.637861	13.6868	13.3884	13.6431	13.6656	13.6609	13.5172	14.3535	14.4092	14.253	14.0681	14.1605	14.2726
sp|P45983-2|MK08-2_HUMAN	MAPK8	Isoform of P45983, Isoform 1 of Mitogen-activated protein kinase 8 OS=Homo sapiens OX=9606 GN=MAPK8 PE=1 SV=2	-0.0159543	-0.325522	0.955704	0.270375	0.964652	0.525826	12.0611	12.8239	13.5721	12.6886	12.8742	12.8464	12.7865	12.9916	12.7245	12.4771	12.5159	12.5331
sp|P46108|CRK_HUMAN	CRK	Adapter molecule crk OS=Homo sapiens OX=9606 GN=CRK PE=1 SV=2	-0.0296355	-0.259498	0.81042	0.0538417	0.836276	0.20276	12.7651	12.7955	12.779	12.7516	12.6699	12.8292	14.1834	14.4014	14.0668	13.8803	13.8893	14.1034
sp|P46109|CRKL_HUMAN	CRKL	Crk-like protein OS=Homo sapiens OX=9606 GN=CRKL PE=1 SV=1	-0.119243	-0.299221	0.553349	0.152672	0.597478	0.382756	13.0937	12.3429	13.1609	12.7127	12.8781	12.6489	13.4213	13.4347	13.1208	13.0068	13.0148	13.0576
sp|P46379|BAG6_HUMAN	BAG6	Large proline-rich protein BAG6 OS=Homo sapiens OX=9606 GN=BAG6 PE=1 SV=2	-1.14559	0.0106082	4.93e-08	0.948701	2.83e-07	0.975493	13.2649	13.4753	13.0886	12.1605	12.0597	12.1719	13.7494	13.1599	13.6297	13.5888	13.4333	13.5488
sp|P46527|CDN1B_HUMAN	CDKN1B	Cyclin-dependent kinase inhibitor 1B OS=Homo sapiens OX=9606 GN=CDKN1B PE=1 SV=1	-0.635877	-0.407808	0.000305398	0.00708456	0.000608914	0.0528196	13.6824	13.6486	13.3805	12.84	12.8771	13.0868	13.0486	12.9185	12.8715	12.5809	12.5843	12.4499
sp|P46734|MP2K3_HUMAN	MAP2K3	Dual specificity mitogen-activated protein kinase kinase 3 OS=Homo sapiens OX=9606 GN=MAP2K3 PE=1 SV=2	0.215859	-0.120624	0.144634	0.399522	0.18101	0.642884	12.5017	12.7346	12.7231	12.9609	12.7512	12.8948	13.7564	14.083	13.728	13.6367	13.6652	13.9037
sp|P46736|BRCC3_HUMAN	BRCC3	Lys-63-specific deubiquitinase BRCC36 OS=Homo sapiens OX=9606 GN=BRCC3 PE=1 SV=2	-0.612292	0.0493967	0.0024129	0.760016	0.00413417	0.882061	13.0245	13.436	13.212	12.6624	12.491	12.6822	12.9622	12.9305	12.6604	12.6562	12.9041	13.1409
sp|P46776|RL27A_HUMAN	RPL27A	60S ribosomal protein L27a OS=Homo sapiens OX=9606 GN=RPL27A PE=1 SV=2	-1.011	-0.0772027	0.00253873	0.774073	0.00431673	0.890291	15.446	14.6703	15.1274	13.5077	14.3523	14.3506	13.6741	13.9703	14.2447	13.6464	13.8842	14.1269
sp|P46777|RL5_HUMAN	RPL5	60S ribosomal protein L5 OS=Homo sapiens OX=9606 GN=RPL5 PE=1 SV=3	-0.830398	-0.244363	5.58e-16	0.00159248	2.46e-14	0.0163805	15.666	15.6984	15.5416	14.7962	14.7764	14.8421	14.7629	14.607	14.7008	14.5005	14.3327	14.5044
sp|P46778|RL21_HUMAN	RPL21	60S ribosomal protein L21 OS=Homo sapiens OX=9606 GN=RPL21 PE=1 SV=2	-0.794608	-0.0205758	8.2e-05	0.88004	0.000186437	0.941547	14.5723	14.808	14.5869	14.0278	13.6607	13.8949	14.4331	14.4585	14.4739	14.3503	14.3319	14.6215
sp|P46779|RL28_HUMAN	RPL28	60S ribosomal protein L28 OS=Homo sapiens OX=9606 GN=RPL28 PE=1 SV=3	-0.980882	-0.0192131	4.99e-07	0.84657	2.12e-06	0.923676	16.866	16.9388	16.876	15.9577	15.9125	15.868	16.1424	16.0585	16.1358	16.0114	15.9817	16.2859
sp|P46781|RS9_HUMAN	RPS9	40S ribosomal protein S9 OS=Homo sapiens OX=9606 GN=RPS9 PE=1 SV=3	-1.10422	-0.0838495	4.06e-07	0.449643	1.78e-06	0.674291	19.061	19.0994	18.749	17.868	17.8661	17.8626	16.9486	16.9295	16.8055	16.7667	16.729	16.9364
sp|P46782|RS5_HUMAN	RPS5	40S ribosomal protein S5 OS=Homo sapiens OX=9606 GN=RPS5 PE=1 SV=4	-1.4416	-0.140348	1.09e-06	0.526129	4.16e-06	0.737858	18.081	18.0965	17.9774	16.7215	16.605	16.5035	14.5385	14.6037	14.5723	14.4764	14.3861	14.431
sp|P46783|RS10_HUMAN	RPS10	40S ribosomal protein S10 OS=Homo sapiens OX=9606 GN=RPS10 PE=1 SV=1	-1.31428	-0.264202	4.8e-08	0.0269448	2.77e-07	0.131384	16.4946	16.6033	16.4212	15.212	15.1616	15.2027	13.7911	13.8665	13.5565	13.4671	13.3962	13.5583
sp|P46821|MAP1B_HUMAN	MAP1B	Microtubule-associated protein 1B OS=Homo sapiens OX=9606 GN=MAP1B PE=1 SV=2	-1.20149	-0.127197	3.08e-05	0.495962	7.78e-05	0.715434	16.1868	16.3616	15.9292	15.0851	15.016	14.772	13.7756	14.3301	13.9021	13.6803	13.92	14.0258
sp|P46976|GLYG_HUMAN	GYG1	Glycogenin-1 OS=Homo sapiens OX=9606 GN=GYG1 PE=1 SV=4	0.0519532	0.0440039	0.632502	0.685014	0.675634	0.842502	15.0293	14.8403	14.89	14.9756	14.872	15.0678	15.233	15.2096	15.1917	15.3136	15.2419	15.2109
sp|P46977|STT3A_HUMAN	STT3A	Dolichyl-diphosphooligosaccharide--protein glycosyltransferase subunit STT3A OS=Homo sapiens OX=9606 GN=STT3A PE=1 SV=2	-0.216858	-0.174221	0.369333	0.469339	0.417525	0.693174	14.2667	14.2673	14.0489	14.2251	13.7639	13.9433	16.2158	16.0812	16.0381	16.0701	15.8999	15.8424
sp|P47755|CAZA2_HUMAN	CAPZA2	F-actin-capping protein subunit alpha-2 OS=Homo sapiens OX=9606 GN=CAPZA2 PE=1 SV=3	-1.61536	-0.201847	2.58e-15	0.026368	1e-13	0.130132	16.6926	16.6954	16.7088	15.0841	14.9949	15.1717	13.5249	13.5064	13.4497	13.1997	13.4334	13.2423
sp|P47813|IF1AX_HUMAN	EIF1AX	Eukaryotic translation initiation factor 1A, X-chromosomal OS=Homo sapiens OX=9606 GN=EIF1AX PE=1 SV=2	-1.35838	-0.17598	1.77e-07	0.175082	8.54e-07	0.412683	16.7497	16.6429	16.5959	15.1039	15.4863	15.3232	13.976	13.9951	14.0029	13.7009	13.8909	13.8543
sp|P47870|GBRB2_HUMAN	GABRB2	Gamma-aminobutyric acid receptor subunit beta-2 OS=Homo sapiens OX=9606 GN=GABRB2 PE=1 SV=2	0.56577	0.150058	0.0039675	0.35978	0.00648114	0.607494	12.7029	12.6004	12.7047	13.5933	13.1609	12.951	14.2511	14.0751	14.0502	14.4182	14.2109	14.1976
sp|P47972|NPTX2_HUMAN	NPTX2	Neuronal pentraxin-2 OS=Homo sapiens OX=9606 GN=NPTX2 PE=1 SV=2	-0.792817	-0.0491409	9.94e-05	0.724397	0.000220968	0.859037	16.049	15.9975	15.7649	15.3151	15.0487	15.0691	14.6175	14.3814	14.3528	14.5335	14.4111	14.2597
sp|P48047|ATPO_HUMAN	ATP5PO	ATP synthase subunit O, mitochondrial OS=Homo sapiens OX=9606 GN=ATP5PO PE=1 SV=1	-0.0369303	-0.0656291	0.929829	0.87567	0.942128	0.939553	13.8802	14.2759	13.8685	13.9927	14.0038	13.9173	16.8585	16.7059	16.8407	16.8924	16.7668	16.549
sp|P48051|KCNJ6_HUMAN	KCNJ6	G protein-activated inward rectifier potassium channel 2 OS=Homo sapiens OX=9606 GN=KCNJ6 PE=1 SV=1	0.613664	-0.150321	0.0440573	0.606334	0.0601269	0.793989	14.3911	14.4705	14.4888	14.9701	15.0469	15.1745	14.6605	14.8019	14.7009	14.5638	14.6497	14.4989
sp|P48147|PPCE_HUMAN	PREP	Prolyl endopeptidase OS=Homo sapiens OX=9606 GN=PREP PE=1 SV=2	0.832927	0.03341	2.24e-05	0.787663	5.87e-05	0.897412	13.2116	13.0899	13.0367	13.9177	13.9019	14.0173	13.9136	14.3562	14.0445	13.9904	14.1301	14.2941
sp|P48201|AT5G3_HUMAN	ATP5MC3	ATP synthase F(0) complex subunit C3, mitochondrial OS=Homo sapiens OX=9606 GN=ATP5MC3 PE=1 SV=1	0.14311	0.214639	0.588167	0.417993	0.631326	0.656753	13.3704	12.091	12.7212	12.9414	12.8077	12.8628	16.1684	16.2214	16.4071	16.4754	16.5762	16.3894
sp|P48444|COPD_HUMAN	ARCN1	Coatomer subunit delta OS=Homo sapiens OX=9606 GN=ARCN1 PE=1 SV=1	-0.956149	-0.0762017	0.00154629	0.777764	0.00273966	0.891876	15.3843	14.7459	15.0931	14.0022	14.0915	14.2611	13.8317	14.1104	14.0244	13.8079	13.9648	13.9652
sp|P48449|LSS_HUMAN	LSS	Lanosterol synthase OS=Homo sapiens OX=9606 GN=LSS PE=1 SV=1	0.336908	-0.0378486	0.086116	0.841982	0.112163	0.920778	14.3653	14.4564	14.5264	14.9145	14.685	14.7594	15.349	15.2659	15.1627	15.3788	15.1053	15.18
sp|P48454|PP2BC_HUMAN	PPP3CC	Serine/threonine-protein phosphatase 2B catalytic subunit gamma isoform OS=Homo sapiens OX=9606 GN=PPP3CC PE=1 SV=3	-0.908789	-0.142229	0.000253119	0.430315	0.000514546	0.664421	14.0651	14.439	13.8315	13.334	13.3177	12.9575	14.1773	13.7597	13.9181	13.8044	13.8524	13.7717
sp|P48509|CD151_HUMAN	CD151	CD151 antigen OS=Homo sapiens OX=9606 GN=CD151 PE=1 SV=3	1.50969	-0.395983	0.102867	0.650578	0.131799	0.822887	13.2285	12.057	13.1362	12.1055	15.0983	15.747	12.3975	13.9875	13.2965	12.4338	13.4705	12.5893
sp|P48556|PSMD8_HUMAN	PSMD8	26S proteasome non-ATPase regulatory subunit 8 OS=Homo sapiens OX=9606 GN=PSMD8 PE=1 SV=2	-1.44183	-0.182271	4.94e-05	0.441358	0.000118838	0.67086	15.5453	15.9391	15.248	14.3535	14.1663	13.8871	13.2927	13.3556	13.2235	13.1682	13.1156	13.0413
sp|P48634|PRC2A_HUMAN	PRRC2A	Protein PRRC2A OS=Homo sapiens OX=9606 GN=PRRC2A PE=1 SV=3	-0.851006	-0.0432186	2.48e-08	0.675299	1.61e-07	0.839122	14.5776	14.8007	14.6946	13.903	13.8667	13.7501	14.5042	14.3728	14.3843	14.3838	14.3858	14.3619
sp|P48637|GSHB_HUMAN	GSS	Glutathione synthetase OS=Homo sapiens OX=9606 GN=GSS PE=1 SV=1	-0.129236	-0.0996823	0.623	0.704239	0.665768	0.848175	14.8668	14.4011	14.7995	13.9698	14.7545	14.9554	14.8547	14.8718	14.7785	14.6015	14.7954	14.8091
sp|P48643|TCPE_HUMAN	CCT5	T-complex protein 1 subunit epsilon OS=Homo sapiens OX=9606 GN=CCT5 PE=1 SV=1	-1.56857	-0.0672363	3.1e-07	0.658729	1.4e-06	0.828246	18.3076	18.0371	17.9368	16.223	16.7036	16.6492	15.4859	15.9273	15.7462	15.5965	15.6365	15.7247
sp|P48681|NEST_HUMAN	NES	Nestin OS=Homo sapiens OX=9606 GN=NES PE=1 SV=2	-1.13771	-0.228777	3.56e-14	0.0166808	1.12e-12	0.0953766	14.4862	14.441	14.5098	13.2608	13.4623	13.3007	14.5882	14.7065	14.5797	14.3462	14.4167	14.4251
sp|P48723|HSP13_HUMAN	HSPA13	Heat shock 70 kDa protein 13 OS=Homo sapiens OX=9606 GN=HSPA13 PE=1 SV=1	1.54099	-0.135793	6.99e-08	0.502882	3.81e-07	0.721128	13.6522	13.4518	13.7931	15.2781	14.955	15.287	15.107	14.6822	14.7718	14.8643	14.6792	14.6101
sp|P48735|IDHP_HUMAN	IDH2	Isocitrate dehydrogenase [NADP], mitochondrial OS=Homo sapiens OX=9606 GN=IDH2 PE=1 SV=2	0.272809	-0.0983571	0.216913	0.65151	0.259102	0.822887	12.5794	12.3274	12.7755	12.9301	12.7255	12.8451	13.4076	13.1766	13.5312	13.2474	13.3012	13.2717
sp|P48739|PIPNB_HUMAN	PITPNB	Phosphatidylinositol transfer protein beta isoform OS=Homo sapiens OX=9606 GN=PITPNB PE=1 SV=2	0.440293	0.311588	0.013053	0.0692333	0.0194857	0.238225	13.6963	13.6358	13.5554	14.0303	14.0384	14.1396	14.3529	14.6559	14.4095	14.6134	14.8308	14.9089
sp|P49006|MRP_HUMAN	MARCKSL1	MARCKS-related protein OS=Homo sapiens OX=9606 GN=MARCKSL1 PE=1 SV=2	0.621176	-0.66508	0.00647624	0.0038139	0.0102015	0.0323681	13.338	13.4325	13.2726	14.0771	13.7835	14.046	15.4088	15.6515	15.3927	14.8053	14.749	14.9034
sp|P49023|PAXI_HUMAN	PXN	Paxillin OS=Homo sapiens OX=9606 GN=PXN PE=1 SV=3	0.349162	-0.0484582	0.00484188	0.637648	0.00782606	0.814477	14.1409	14.2072	14.2648	14.6214	14.4772	14.5617	15.812	15.7403	15.701	15.6893	15.6952	15.7234
sp|P49069|CAMLG_HUMAN	CAMLG	Guided entry of tail-anchored proteins factor CAMLG OS=Homo sapiens OX=9606 GN=CAMLG PE=1 SV=1	0.735692	-0.0938773	0.000486562	0.608068	0.000939246	0.794843	12.6116	13.1335	13.0172	13.7109	13.5036	13.7549	14.8791	14.4399	14.7176	14.7274	14.4393	14.5883
sp|P49189|AL9A1_HUMAN	ALDH9A1	4-trimethylaminobutyraldehyde dehydrogenase OS=Homo sapiens OX=9606 GN=ALDH9A1 PE=1 SV=3	-0.40312	-0.0778365	0.0185803	0.635884	0.0270571	0.81401	13.7263	13.6256	13.7432	13.4728	13.162	13.2509	13.3641	13.3992	13.2567	13.2239	13.2178	13.3448
sp|P49207|RL34_HUMAN	RPL34	60S ribosomal protein L34 OS=Homo sapiens OX=9606 GN=RPL34 PE=1 SV=3	-0.582762	0.298687	0.0105942	0.144993	0.0161042	0.370891	18.5997	19.1591	18.4355	18.3089	17.9596	18.1775	18.3563	18.1583	17.9524	18.3683	18.368	18.6268
sp|P49257|LMAN1_HUMAN	LMAN1	Protein ERGIC-53 OS=Homo sapiens OX=9606 GN=LMAN1 PE=1 SV=2	0.195004	-0.0796807	0.212076	0.599447	0.254264	0.787803	12.7458	12.4681	12.8477	12.9764	12.8372	12.833	14.9233	14.5167	15.0654	14.9437	14.7182	14.6044
sp|P49321|NASP_HUMAN	NASP	Nuclear autoantigenic sperm protein OS=Homo sapiens OX=9606 GN=NASP PE=1 SV=2	-1.17228	-0.287375	1.77e-06	0.0502879	6.39e-06	0.192961	15.1952	15.4606	15.0351	14.118	14.0201	14.036	14.6706	14.7239	14.4579	14.2977	14.2808	14.4118
sp|P49327|FAS_HUMAN	FASN	Fatty acid synthase OS=Homo sapiens OX=9606 GN=FASN PE=1 SV=3	0.271485	-0.180862	0.0121359	0.0863614	0.0182761	0.273407	14.2858	14.1935	14.1818	14.5384	14.3865	14.5507	15.1051	15.4125	15.203	14.972	15.0119	15.1941
sp|P49368|TCPG_HUMAN	CCT3	T-complex protein 1 subunit gamma OS=Homo sapiens OX=9606 GN=CCT3 PE=1 SV=4	-1.17408	-0.224297	2.38e-07	0.0615489	1.1e-06	0.222019	16.0193	15.9252	15.7186	14.8695	14.615	14.6563	13.9846	14.1999	14.1033	13.8909	13.74	13.9842
sp|P49406|RM19_HUMAN	MRPL19	39S ribosomal protein L19, mitochondrial OS=Homo sapiens OX=9606 GN=MRPL19 PE=1 SV=2	-0.682213	-0.0272019	0.00276766	0.882199	0.00466241	0.942069	13.8908	13.6732	13.2899	13.2238	12.7669	12.8166	13.5623	13.3364	13.7576	13.5599	13.5444	13.4704
sp|P49411|EFTU_HUMAN	TUFM	Elongation factor Tu, mitochondrial OS=Homo sapiens OX=9606 GN=TUFM PE=1 SV=2	-0.196364	-0.0268599	0.247162	0.873284	0.291882	0.938055	13.5678	13.5963	13.5105	13.4189	13.3146	13.3521	15.4784	15.3678	15.4975	15.3902	15.5532	15.3197
sp|P49418|AMPH_HUMAN	AMPH	Amphiphysin OS=Homo sapiens OX=9606 GN=AMPH PE=1 SV=1	-0.0988816	-0.223697	0.713062	0.408375	0.749629	0.646779	13.1171	12.8643	13.2973	12.9851	13.0405	12.9565	14.1745	14.1971	14.1816	13.9166	13.9098	14.0556
sp|P49419|AL7A1_HUMAN	ALDH7A1	Alpha-aminoadipic semialdehyde dehydrogenase OS=Homo sapiens OX=9606 GN=ALDH7A1 PE=1 SV=5	0.308669	0.00423889	0.00741567	0.969	0.0115624	0.981563	14.9447	14.8219	14.9799	15.2522	15.2163	15.2039	16.218	16.1938	16.2826	16.1883	16.3709	16.1478
sp|P49427|UB2R1_HUMAN	CDC34	Ubiquitin-conjugating enzyme E2 R1 OS=Homo sapiens OX=9606 GN=CDC34 PE=1 SV=2	0.359672	-0.271763	0.0260687	0.0786794	0.0369814	0.258505	13.5192	13.3265	13.6583	13.9635	13.8735	13.746	14.5257	14.7483	14.3645	14.2114	14.1787	14.4331
sp|P49458|SRP09_HUMAN	SRP9	Signal recognition particle 9 kDa protein OS=Homo sapiens OX=9606 GN=SRP9 PE=1 SV=2	-1.28619	-0.150779	2.03e-05	0.431997	5.4e-05	0.665014	13.8626	14.2025	13.4969	12.8636	12.437	12.4028	12.7563	12.8561	12.4868	12.4998	12.4174	12.7297
sp|P49588|SYAC_HUMAN	AARS1	Alanine--tRNA ligase, cytoplasmic OS=Homo sapiens OX=9606 GN=AARS1 PE=1 SV=2	0.441117	-0.234271	0.00824459	0.117249	0.0127456	0.327141	12.3655	12.6239	12.4824	13.0926	12.9513	12.7512	13.8325	14.1815	13.9532	13.4999	13.8329	13.9317
sp|P49591|SYSC_HUMAN	SARS1	Serine--tRNA ligase, cytoplasmic OS=Homo sapiens OX=9606 GN=SARS1 PE=1 SV=3	0.402303	-0.230233	0.148123	0.400395	0.185137	0.642884	13.1702	13.3287	13.7979	13.3658	14.0259	14.112	14.8063	15.1126	14.833	14.5089	14.7685	14.7837
sp|P49674|KC1E_HUMAN	CSNK1E	Casein kinase I isoform epsilon OS=Homo sapiens OX=9606 GN=CSNK1E PE=1 SV=1	-0.557378	-0.0662944	1.53e-05	0.520382	4.21e-05	0.734286	13.1883	12.9889	13.0031	12.4705	12.4813	12.5564	13.0915	13.3688	13.1515	13.104	13.2635	13.0455
sp|P49721|PSB2_HUMAN	PSMB2	Proteasome subunit beta type-2 OS=Homo sapiens OX=9606 GN=PSMB2 PE=1 SV=1	-1.21101	-0.134637	4.75e-06	0.387397	1.49e-05	0.633902	16.4958	16.409	15.9061	15.1962	15.0021	14.9796	14.4158	14.2627	14.2065	14.1588	14.0854	14.2368
sp|P49746|TSP3_HUMAN	THBS3	Thrombospondin-3 OS=Homo sapiens OX=9606 GN=THBS3 PE=1 SV=1	1.0244	-0.459169	0.000453748	0.0511247	0.000877064	0.19493	12.5135	11.8311	12.1177	13.5222	12.9118	13.1015	13.706	13.2111	13.3243	13.1246	12.8238	12.9155
sp|P49748|ACADV_HUMAN	ACADVL	Very long-chain specific acyl-CoA dehydrogenase, mitochondrial OS=Homo sapiens OX=9606 GN=ACADVL PE=1 SV=1	-0.141682	-0.052941	0.432592	0.767987	0.479177	0.885915	12.3775	12.4742	12.4248	12.3258	12.2743	12.2514	14.163	14.1003	13.9633	14.0143	14.1311	13.9224
sp|P49750|YLPM1_HUMAN	YLPM1	YLP motif-containing protein 1 OS=Homo sapiens OX=9606 GN=YLPM1 PE=1 SV=4	-0.870227	-0.0049919	0.0007235	0.979496	0.0013492	0.988102	13.0127	13.5215	13.7768	12.826	12.4968	12.3776	13.9946	14.0252	13.7591	13.8418	14.0247	13.8975
sp|P49756|RBM25_HUMAN	RBM25	RNA-binding protein 25 OS=Homo sapiens OX=9606 GN=RBM25 PE=1 SV=3	-0.790087	1.56461	5.5e-06	3.03e-13	1.69e-05	4.19e-11	14.5899	14.6563	14.248	13.8229	13.724	13.5769	14.7995	14.6379	14.7803	16.296	16.5316	16.084
sp|P49768|PSN1_HUMAN	PSEN1	Presenilin-1 OS=Homo sapiens OX=9606 GN=PSEN1 PE=1 SV=1	1.53348	0.74659	2.66e-08	0.00129601	1.68e-07	0.0142281	14.1102	13.7211	13.9806	15.4999	15.3783	15.5341	13.9332	13.6305	13.8128	14.6273	14.5995	14.3893
sp|P49773|HINT1_HUMAN	HINT1	Adenosine 5'-monophosphoramidase HINT1 OS=Homo sapiens OX=9606 GN=HINT1 PE=1 SV=2	0.690548	-0.00335875	0.000695909	0.982525	0.00130293	0.989665	13.7103	14.1203	13.7725	14.6027	14.4761	14.596	14.9503	15.2644	15.1544	14.8925	15.1996	15.2669
sp|P49796|RGS3_HUMAN	RGS3	Regulator of G-protein signaling 3 OS=Homo sapiens OX=9606 GN=RGS3 PE=1 SV=2	-0.654634	0.044146	5.32e-05	0.680894	0.000126433	0.841348	14.1064	14.1349	14.192	13.3997	13.5064	13.5633	13.6962	13.6603	13.7428	13.7231	13.8521	13.6565
sp|P49810|PSN2_HUMAN	PSEN2	Presenilin-2 OS=Homo sapiens OX=9606 GN=PSEN2 PE=1 SV=1	1.62742	0.777132	1.58e-06	0.00113936	5.75e-06	0.0129094	12.3313	12.3462	12.9148	14.0446	14.1222	14.3077	13.0536	12.5948	12.6166	13.6353	13.4583	13.5028
sp|P49821|NDUV1_HUMAN	NDUFV1	NADH dehydrogenase [ubiquinone] flavoprotein 1, mitochondrial OS=Homo sapiens OX=9606 GN=NDUFV1 PE=1 SV=4	0.188319	-0.140816	0.219073	0.350963	0.261361	0.600431	12.282	12.2745	12.5023	12.2267	12.8302	12.5668	14.6162	14.433	14.6423	14.4825	14.4866	14.3
sp|P49902|5NTC_HUMAN	NT5C2	Cytosolic purine 5'-nucleotidase OS=Homo sapiens OX=9606 GN=NT5C2 PE=1 SV=1	-0.506152	-0.298608	0.000308454	0.011472	0.000614585	0.0738827	14.724	14.6779	14.5998	14.2117	14.1609	14.1106	14.3222	14.3964	14.2647	14.0137	14.0369	14.0369
sp|P49915|GUAA_HUMAN	GMPS	GMP synthase [glutamine-hydrolyzing] OS=Homo sapiens OX=9606 GN=GMPS PE=1 SV=1	-0.524319	-0.221548	0.00505201	0.170463	0.00812752	0.407069	13.0604	13.2095	13.3365	12.7916	12.4689	12.773	13.0652	13.5952	13.3692	13.1292	13.112	13.1238
sp|P49916|DNLI3_HUMAN	LIG3	DNA ligase 3 OS=Homo sapiens OX=9606 GN=LIG3 PE=1 SV=2	-0.973881	-0.414739	0.000797374	0.0794723	0.00147562	0.260522	15.2286	15.2992	14.7053	14.4812	13.8625	13.9678	13.1108	12.9521	13.5291	12.6883	12.6235	13.0359
sp|P49959|MRE11_HUMAN	MRE11	Double-strand break repair protein MRE11 OS=Homo sapiens OX=9606 GN=MRE11 PE=1 SV=3	-1.71001	-0.378602	1.27e-13	0.00200401	3.49e-12	0.019642	15.1563	15.2188	15.0063	13.5484	13.4513	13.2516	12.5673	12.4532	12.452	11.9743	12.1703	12.192
sp|P50148|GNAQ_HUMAN	GNAQ	Guanine nucleotide-binding protein G(q) subunit alpha OS=Homo sapiens OX=9606 GN=GNAQ PE=1 SV=4	1.0474	-0.0709589	0.000105805	0.702119	0.000233863	0.848175	14.0395	14.4521	14.4018	15.0487	15.4235	15.5634	14.8962	15.4494	15.0985	14.986	15.1042	15.141
sp|P50281|MMP14_HUMAN	MMP14	Matrix metalloproteinase-14 OS=Homo sapiens OX=9606 GN=MMP14 PE=1 SV=3	1.3039	0.67479	0.000711547	0.0544694	0.00132947	0.204287	13.6294	14.3311	14.1451	15.3728	15.3363	15.3082	14.3297	13.7389	14.2868	14.8711	14.8376	14.6711
sp|P50336|PPOX_HUMAN	PPOX	Protoporphyrinogen oxidase OS=Homo sapiens OX=9606 GN=PPOX PE=1 SV=1	1.02423	0.0632536	0.00900934	0.849547	0.0138105	0.925529	12.8249	12.8836	13.1722	14.9556	13.4177	13.5802	13.2256	12.9722	12.6911	13.1271	13.0575	12.8941
sp|P50402|EMD_HUMAN	EMD	Emerin OS=Homo sapiens OX=9606 GN=EMD PE=1 SV=1	0.236546	-0.129928	0.183523	0.4588	0.223811	0.682456	13.177	13.1536	13.2963	13.3517	13.4622	13.5226	15.11	15.1749	15.1105	15.0751	14.9327	14.9979
sp|P50454|SERPH_HUMAN	SERPINH1	Serpin H1 OS=Homo sapiens OX=9606 GN=SERPINH1 PE=1 SV=2	0.163041	-0.309263	0.364341	0.0926927	0.412362	0.285835	15.0218	14.9197	15.1702	15.3442	15.2007	15.0559	16.4364	16.2603	16.5808	16.1183	16.125	16.1064
sp|P50502|F10A1_HUMAN	ST13	Hsc70-interacting protein OS=Homo sapiens OX=9606 GN=ST13 PE=1 SV=2	-0.00690165	-0.163762	0.963112	0.278896	0.970111	0.535886	14.7522	14.8055	14.751	14.7555	14.7401	14.7924	15.5071	15.5744	15.4283	15.3701	15.2779	15.3704
sp|P50542|PEX5_HUMAN	PEX5	Peroxisomal targeting signal 1 receptor OS=Homo sapiens OX=9606 GN=PEX5 PE=1 SV=3	0.638962	-0.425888	0.00261586	0.026154	0.00443083	0.12948	13.0468	12.9156	13.0203	13.3508	13.7576	13.7912	13.4877	13.2851	13.1007	13.1037	12.6072	12.8849
sp|P50579|MAP2_HUMAN	METAP2	Methionine aminopeptidase 2 OS=Homo sapiens OX=9606 GN=METAP2 PE=1 SV=1	-0.40576	-0.141489	0.0691563	0.498195	0.0915063	0.717323	13.1828	13.3039	13.8936	13.0704	12.7343	13.3583	13.7491	13.5176	13.4397	13.4803	13.3231	13.4784
sp|P50895|BCAM_HUMAN	BCAM	Basal cell adhesion molecule OS=Homo sapiens OX=9606 GN=BCAM PE=1 SV=2	1.31061	-0.0949192	4.88e-05	0.65594	0.000117659	0.826241	12.5097	12.6441	12.3833	13.6164	13.7148	14.1378	12.9843	13.0378	12.9904	13.4062	12.5393	12.7822
sp|P50914|RL14_HUMAN	RPL14	60S ribosomal protein L14 OS=Homo sapiens OX=9606 GN=RPL14 PE=1 SV=4	-0.762488	-0.034545	1.59e-05	0.806404	4.36e-05	0.90804	14.729	15.241	14.8894	14.2297	14.115	14.2272	14.5905	14.4475	14.6105	14.4363	14.5041	14.6044
sp|P50990|TCPQ_HUMAN	CCT8	T-complex protein 1 subunit theta OS=Homo sapiens OX=9606 GN=CCT8 PE=1 SV=4	-1.14549	0.0542108	2.34e-06	0.688823	8.2e-06	0.842925	15.7634	15.7666	15.1917	14.5497	14.4081	14.3274	13.7041	13.8348	13.7923	13.8334	13.8611	13.7993
sp|P50991|TCPD_HUMAN	CCT4	T-complex protein 1 subunit delta OS=Homo sapiens OX=9606 GN=CCT4 PE=1 SV=4	-1.39332	-0.164445	2.29e-08	0.137747	1.51e-07	0.361896	17.0011	16.9607	16.6456	15.4471	15.4755	15.5048	14.8518	15.1348	14.8512	14.8057	14.7402	14.7985
sp|P50995|ANX11_HUMAN	ANXA11	Annexin A11 OS=Homo sapiens OX=9606 GN=ANXA11 PE=1 SV=1	-0.338702	-0.69333	0.0784518	0.00210102	0.103056	0.0202519	13.5289	13.0637	13.1526	13.0874	13.0075	12.6342	13.0211	12.8177	13.1875	12.5141	12.1411	12.2912
sp|P51511|MMP15_HUMAN	MMP15	Matrix metalloproteinase-15 OS=Homo sapiens OX=9606 GN=MMP15 PE=1 SV=1	1.29345	0.08666	3.15e-12	0.482204	6.27e-11	0.704747	13.6058	13.4295	13.4526	14.7627	14.8549	14.7506	13.7011	13.5422	13.6774	13.7188	13.6678	13.7941
sp|P51512|MMP16_HUMAN	MMP16	Matrix metalloproteinase-16 OS=Homo sapiens OX=9606 GN=MMP16 PE=1 SV=2	0.779852	-0.0700101	0.00294135	0.741435	0.00492935	0.869909	14.9441	14.4059	14.7813	15.0309	15.6565	15.7835	14.1887	14.3073	14.4176	14.2796	14.2445	14.1796
sp|P51532|SMCA4_HUMAN	SMARCA4	Transcription activator BRG1 OS=Homo sapiens OX=9606 GN=SMARCA4 PE=1 SV=2	-1.3694	0.193819	3.18e-08	0.318645	1.96e-07	0.569363	16.0069	16.0491	15.905	14.7684	14.5948	14.4897	13.042	13.0571	12.9606	13.256	13.1273	13.2579
sp|P51570|GALK1_HUMAN	GALK1	Galactokinase OS=Homo sapiens OX=9606 GN=GALK1 PE=1 SV=1	-0.00240003	-0.1841	0.985987	0.19494	0.988364	0.437663	13.3324	13.1265	13.2103	13.3123	13.056	13.2936	13.0977	13.5099	13.2925	13.1256	13.1874	13.0348
sp|P51572|BAP31_HUMAN	BCAP31	B-cell receptor-associated protein 31 OS=Homo sapiens OX=9606 GN=BCAP31 PE=1 SV=3	0.105367	-0.155557	0.279003	0.112743	0.323835	0.319565	13.2297	13.2794	13.4124	13.5244	13.3283	13.3849	15.1411	15.0228	15.1028	15.0799	14.8761	14.8442
sp|P51608|MECP2_HUMAN	MECP2	Methyl-CpG-binding protein 2 OS=Homo sapiens OX=9606 GN=MECP2 PE=1 SV=1	-1.26474	0.306046	7.55e-07	0.0378409	3.04e-06	0.160342	16.302	16.4023	16.1995	15.1396	15.0201	14.9498	14.1421	14.2361	13.9206	14.5488	14.4382	14.2299
sp|P51610|HCFC1_HUMAN	HCFC1	Host cell factor 1 OS=Homo sapiens OX=9606 GN=HCFC1 PE=1 SV=2	-0.604732	0.101959	0.000375803	0.509379	0.000737668	0.725441	14.1479	14.2261	13.9504	13.4937	13.5276	13.4889	14.1938	14.0444	14.0528	14.2991	14.0664	14.2314
sp|P51648|AL3A2_HUMAN	ALDH3A2	Aldehyde dehydrogenase family 3 member A2 OS=Homo sapiens OX=9606 GN=ALDH3A2 PE=1 SV=1	-0.275529	-0.0120125	0.0169386	0.911434	0.0248155	0.95621	12.8096	12.939	13.0022	12.8282	12.4942	12.6019	13.7241	13.6212	13.6111	13.6334	13.6789	13.6081
sp|P51649|SSDH_HUMAN	ALDH5A1	Succinate-semialdehyde dehydrogenase, mitochondrial OS=Homo sapiens OX=9606 GN=ALDH5A1 PE=1 SV=2	-0.566135	0.179951	0.00267547	0.294651	0.00451757	0.549015	12.6782	12.9124	12.6541	12.3928	11.8211	12.3325	13.9073	13.8277	14.0373	14.1065	14.2057	14
sp|P51659|DHB4_HUMAN	HSD17B4	Peroxisomal multifunctional enzyme type 2 OS=Homo sapiens OX=9606 GN=HSD17B4 PE=1 SV=3	0.842244	-0.147708	5.28e-07	0.285543	2.21e-06	0.542215	12.6529	12.7238	12.9076	13.5819	13.4683	13.7609	15.4924	15.7749	15.4962	15.5527	15.4291	15.3386
sp|P51665|PSMD7_HUMAN	PSMD7	26S proteasome non-ATPase regulatory subunit 7 OS=Homo sapiens OX=9606 GN=PSMD7 PE=1 SV=2	-1.32765	-0.1071	3.99e-06	0.520103	1.29e-05	0.734249	15.7283	15.8983	15.233	14.3941	14.2508	14.2317	13.8064	13.7657	13.6971	13.7169	13.4548	13.7763
sp|P51674|GPM6A_HUMAN	GPM6A	Neuronal membrane glycoprotein M6-a OS=Homo sapiens OX=9606 GN=GPM6A PE=1 SV=2	1.68789	0.317917	8.13e-08	0.0440617	4.36e-07	0.176186	14.2358	14.3022	14.715	16.1804	16.0558	16.0805	14.9254	15.1324	15.2001	15.3632	15.4683	15.3801
sp|P51688|SPHM_HUMAN	SGSH	N-sulphoglucosamine sulphohydrolase OS=Homo sapiens OX=9606 GN=SGSH PE=1 SV=1	1.95159	2.3862	1.76e-11	3.61e-14	2.82e-10	6.57e-12	12.5401	12.4864	12.4826	13.9841	14.611	14.7688	12.295	12.7918	12.8641	14.9437	15.1974	14.9685
sp|P51693-2|APLP1-2_HUMAN	APLP1	Isoform of P51693, Isoform 2 of Amyloid beta precursor like protein 1 OS=Homo sapiens OX=9606 GN=APLP1 PE=1 SV=3	-0.0847788	-0.223727	0.681988	0.290087	0.721915	0.547273	15.194	15.9221	15.8771	15.2983	15.6365	15.8041	16.2495	16.4603	16.0987	15.9572	16.0409	16.1392
sp|P51693|APLP1_HUMAN	APLP1	Amyloid beta precursor like protein 1 OS=Homo sapiens OX=9606 GN=APLP1 PE=1 SV=3	1.40686	-0.161562	4.85e-07	0.2683	2.06e-06	0.523579	13.3392	13.8179	13.6806	15.0919	14.9457	15.0206	14.3238	13.8748	14.2218	14.1051	13.9015	13.9291
sp|P51784|UBP11_HUMAN	USP11	Ubiquitin carboxyl-terminal hydrolase 11 OS=Homo sapiens OX=9606 GN=USP11 PE=1 SV=3	-0.491787	-0.1091	0.00641768	0.475033	0.0101202	0.698394	14.2359	14.489	14.0683	13.9605	13.7596	13.5978	14.0144	13.8252	13.7693	13.9083	13.7363	13.6371
sp|P51793|CLCN4_HUMAN	CLCN4	H(+)/Cl(-) exchange transporter 4 OS=Homo sapiens OX=9606 GN=CLCN4 PE=1 SV=2	2.31886	0.467097	3.11e-09	0.00709463	2.79e-08	0.0528196	14.3941	14.7545	14.5189	16.9244	16.8062	16.8934	14.1493	13.6745	13.8481	14.4452	14.3189	14.3091
sp|P51795|CLCN5_HUMAN	CLCN5	H(+)/Cl(-) exchange transporter 5 OS=Homo sapiens OX=9606 GN=CLCN5 PE=1 SV=2	1.50704	0.238803	6.15e-08	0.0756153	3.44e-07	0.252717	12.8393	13.164	13.012	14.602	14.4114	14.523	12.4606	12.3806	12.5968	12.7262	12.7968	12.6314
sp|P51797|CLCN6_HUMAN	CLCN6	Chloride transport protein 6 OS=Homo sapiens OX=9606 GN=CLCN6 PE=1 SV=2	2.69973	1.07503	4.51e-20	3.68e-09	4e-18	2.23e-07	13.1713	13.1376	13.4002	16.0162	15.882	15.9101	12.574	12.3704	12.7703	13.7743	13.6185	13.547
sp|P51798|CLCN7_HUMAN	CLCN7	H(+)/Cl(-) exchange transporter 7 OS=Homo sapiens OX=9606 GN=CLCN7 PE=1 SV=2	1.83803	1.34259	1.81e-06	3.72e-05	6.51e-06	0.000708721	13.4886	13.4604	13.4573	14.7508	15.4911	15.6786	13.0317	13.0809	13.3379	14.5123	14.4393	14.5267
sp|P51805|PLXA3_HUMAN	PLXNA3	Plexin-A3 OS=Homo sapiens OX=9606 GN=PLXNA3 PE=1 SV=2	0.216606	-0.290064	0.113434	0.037925	0.144258	0.160424	14.4653	14.5885	14.5393	14.539	14.7781	14.9258	14.6088	14.5666	14.3302	14.1053	14.2602	14.2698
sp|P51858|HDGF_HUMAN	HDGF	Hepatoma-derived growth factor OS=Homo sapiens OX=9606 GN=HDGF PE=1 SV=1	-0.888764	-0.222575	0.000238886	0.213533	0.00048834	0.45976	13.2911	13.6525	13.4796	12.83	12.3994	12.5276	13.3256	13.2922	12.8914	13.0659	12.7459	13.0296
sp|P51965|UB2E1_HUMAN	UBE2E1	Ubiquitin-conjugating enzyme E2 E1 OS=Homo sapiens OX=9606 GN=UBE2E1 PE=1 SV=1	-0.865468	-0.261586	0.000217736	0.135187	0.000448661	0.357826	14.6446	14.2876	13.9949	13.5928	13.3338	13.4041	14.1237	14.2618	14.1117	14.0034	13.733	13.9761
sp|P51991|ROA3_HUMAN	HNRNPA3	Heterogeneous nuclear ribonucleoprotein A3 OS=Homo sapiens OX=9606 GN=HNRNPA3 PE=1 SV=2	-1.53856	-0.396336	2.39e-07	0.0169318	1.1e-06	0.096079	18.1437	18.4133	18.2172	16.768	16.7228	16.6677	16.64	16.9349	16.3651	16.1675	16.1887	16.3947
sp|P52209|6PGD_HUMAN	PGD	6-phosphogluconate dehydrogenase, decarboxylating OS=Homo sapiens OX=9606 GN=PGD PE=1 SV=3	0.64837	-0.252474	0.00612417	0.217071	0.00971523	0.462859	14.4071	14.2687	14.6689	14.7831	15.1975	15.3092	15.5514	16.2906	15.7603	15.5521	15.5482	15.7446
sp|P52272|HNRPM_HUMAN	HNRNPM	Heterogeneous nuclear ribonucleoprotein M OS=Homo sapiens OX=9606 GN=HNRNPM PE=1 SV=3	-0.812711	-0.177121	1.36e-05	0.14134	3.78e-05	0.366289	14.316	14.1042	14.2263	13.3562	13.5508	13.3013	15.3617	14.9692	15.2161	15.004	14.8815	15.1301
sp|P52294|IMA5_HUMAN	KPNA1	Importin subunit alpha-5 OS=Homo sapiens OX=9606 GN=KPNA1 PE=1 SV=3	-0.665222	-0.371141	0.000522932	0.0340302	0.00100082	0.149179	13.9529	14.2205	13.8033	13.4817	13.3765	13.1228	13.9465	14.0109	14.2144	13.6624	13.6931	13.7029
sp|P52306|GDS1_HUMAN	RAP1GDS1	Rap1 GTPase-GDP dissociation stimulator 1 OS=Homo sapiens OX=9606 GN=RAP1GDS1 PE=1 SV=3	0.147804	-0.255503	0.382158	0.143434	0.429854	0.367874	13.5179	13.3962	13.1878	13.2766	13.5856	13.6831	14.2429	14.6083	14.3646	13.9072	14.3031	14.239
sp|P52565|GDIR1_HUMAN	ARHGDIA	Rho GDP-dissociation inhibitor 1 OS=Homo sapiens OX=9606 GN=ARHGDIA PE=1 SV=3	0.361916	-0.468182	0.088173	0.0337755	0.114637	0.149014	12.742	11.9799	12.6533	12.735	12.849	12.8769	13.6216	14.0808	13.8092	13.2291	13.4037	13.4742
sp|P52597|HNRPF_HUMAN	HNRNPF	Heterogeneous nuclear ribonucleoprotein F OS=Homo sapiens OX=9606 GN=HNRNPF PE=1 SV=3	-0.777789	-0.472151	2.42e-05	0.00152957	6.25e-05	0.0161755	13.8596	14.1893	13.9358	13.2508	13.0697	13.3308	15.0671	15.0438	14.7965	14.4907	14.4754	14.5249
sp|P52630|STAT2_HUMAN	STAT2	Signal transducer and activator of transcription 2 OS=Homo sapiens OX=9606 GN=STAT2 PE=1 SV=1	-0.986678	0.102585	1.45e-05	0.46927	4.02e-05	0.693174	15.0514	14.9059	14.8858	14.2175	13.82	13.8455	15.06	15.1625	15.3771	15.3698	15.2732	15.2643
sp|P52701|MSH6_HUMAN	MSH6	DNA mismatch repair protein Msh6 OS=Homo sapiens OX=9606 GN=MSH6 PE=1 SV=2	-1.07732	-0.134933	3.81e-06	0.322063	1.24e-05	0.572359	15.0454	15.1428	14.8303	14.0317	14.0457	13.7091	14.5958	14.4113	14.5193	14.3785	14.4117	14.3314
sp|P52756|RBM5_HUMAN	RBM5	RNA-binding protein 5 OS=Homo sapiens OX=9606 GN=RBM5 PE=1 SV=2	-1.09599	0.475951	9.54e-06	0.0302	2.74e-05	0.138938	17.2443	17.304	17.3528	16.2778	16.1009	16.2344	14.6658	14.5443	14.5476	15.0768	15.0765	15.0322
sp|P52803|EFNA5_HUMAN	EFNA5	Ephrin-A5 OS=Homo sapiens OX=9606 GN=EFNA5 PE=1 SV=1	0.397997	-0.0430407	0.427957	0.930711	0.474223	0.965538	13.4137	12.3163	13.0905	11.893	14.1545	13.967	12.8018	12.9789	13.1662	12.8821	12.9698	12.9658
sp|P52823|STC1_HUMAN	STC1	Stanniocalcin-1 OS=Homo sapiens OX=9606 GN=STC1 PE=1 SV=1	-0.326283	0.152389	0.0425698	0.308441	0.058398	0.563748	14.9752	15.2087	15.0194	14.7426	14.6422	14.8396	13.8767	13.3942	13.6736	13.9177	13.8273	13.6565
sp|P52948|NUP98_HUMAN	NUP98	Nuclear pore complex protein Nup98-Nup96 OS=Homo sapiens OX=9606 GN=NUP98 PE=1 SV=4	-0.666792	-1.36938	0.13059	0.00385497	0.164281	0.032527	12.6244	11.8448	12.5787	11.9168	11.6865	11.4442	14.5225	14.5927	14.5951	12.9517	13.066	13.5847
sp|P53007|TXTP_HUMAN	SLC25A1	Tricarboxylate transport protein, mitochondrial OS=Homo sapiens OX=9606 GN=SLC25A1 PE=1 SV=2	-0.274114	-0.205467	0.12836	0.243817	0.161631	0.495983	12.8427	13.0511	12.8663	13.0529	12.4729	12.4119	14.4145	14.4714	14.361	14.378	14.1831	14.0694
sp|P53041|PPP5_HUMAN	PPP5C	Serine/threonine-protein phosphatase 5 OS=Homo sapiens OX=9606 GN=PPP5C PE=1 SV=1	0.340711	-0.150542	0.101827	0.447757	0.130638	0.673972	14.2442	14.6105	14.9834	14.987	14.8792	14.994	15.7085	16.083	15.5787	15.4385	15.7597	15.7204
sp|P53355|DAPK1_HUMAN	DAPK1	Death-associated protein kinase 1 OS=Homo sapiens OX=9606 GN=DAPK1 PE=1 SV=6	-1.16867	0.126742	5.76e-07	0.302134	2.38e-06	0.557171	15.4891	15.3584	15.43	14.4412	14.1524	14.1778	13.3058	12.9749	13.1798	13.3433	13.3475	13.1499
sp|P53396|ACLY_HUMAN	ACLY	ATP-citrate synthase OS=Homo sapiens OX=9606 GN=ACLY PE=1 SV=3	-0.215715	-0.235751	0.196526	0.159053	0.238469	0.390441	14.5224	14.7225	14.5798	14.4954	14.2844	14.3977	14.7427	14.9441	14.7064	14.4765	14.527	14.6824
sp|P53597|SUCA_HUMAN	SUCLG1	Succinate--CoA ligase [ADP/GDP-forming] subunit alpha, mitochondrial OS=Homo sapiens OX=9606 GN=SUCLG1 PE=1 SV=4	0.0686954	-0.144532	0.726987	0.466769	0.762067	0.69078	12.0647	12.1564	12.5915	11.9344	12.6399	12.4443	15.1648	15.2566	15.3481	15.1844	15.2077	14.9438
sp|P53618|COPB_HUMAN	COPB1	Coatomer subunit beta OS=Homo sapiens OX=9606 GN=COPB1 PE=1 SV=3	-0.801395	-0.00565445	2.15e-08	0.953115	1.44e-07	0.976697	15.1207	15.1895	14.9612	14.3959	14.2957	14.1756	14.7788	14.654	14.7854	14.7812	14.7053	14.7147
sp|P53621|COPA_HUMAN	COPA	Coatomer subunit alpha OS=Homo sapiens OX=9606 GN=COPA PE=1 SV=2	-0.527538	0.0635479	0.000758164	0.658116	0.00141204	0.828246	16.4547	16.4731	16.1057	16.0069	15.7558	15.6882	16.1912	16.1535	16.3898	16.3655	16.2939	16.2658
sp|P53680|AP2S1_HUMAN	AP2S1	AP-2 complex subunit sigma OS=Homo sapiens OX=9606 GN=AP2S1 PE=1 SV=2	2.151	0.173913	7.64e-07	0.44905	3.07e-06	0.674154	14.4412	15.5247	15.0297	17.3395	17.0761	17.033	15.7225	15.6248	15.4797	15.7177	15.7298	15.9012
sp|P53701|CCHL_HUMAN	HCCS	Holocytochrome c-type synthase OS=Homo sapiens OX=9606 GN=HCCS PE=1 SV=1	-0.989529	-0.0917664	0.0700948	0.861565	0.092706	0.933042	13.3601	13.5638	13.8111	12.4129	12.7131	12.6404	14.0811	14.3001	14.2697	14.1656	14.2662	13.9439
sp|P53801|PTTG_HUMAN	PTTG1IP	Pituitary tumor-transforming gene 1 protein-interacting protein OS=Homo sapiens OX=9606 GN=PTTG1IP PE=1 SV=1	1.79638	0.389516	1.66e-07	0.162804	8.12e-07	0.395594	13.685	13.5897	13.6724	15.3812	15.6185	15.3366	14.6488	14.3118	14.7048	14.8498	15.0457	14.9385
sp|P53992|SC24C_HUMAN	SEC24C	Protein transport protein Sec24C OS=Homo sapiens OX=9606 GN=SEC24C PE=1 SV=3	-0.261608	-0.0563265	0.102913	0.709648	0.1318	0.849768	12.5441	13.0271	12.8655	12.7481	12.3767	12.5271	14.0034	14.0037	13.8339	13.8581	13.9281	13.8857
sp|P53999|TCP4_HUMAN	SUB1	Activated RNA polymerase II transcriptional coactivator p15 OS=Homo sapiens OX=9606 GN=SUB1 PE=1 SV=3	-0.990492	-0.11767	0.000131859	0.515877	0.000286022	0.729343	15.1954	15.3977	15.1513	14.6152	14.0859	14.0719	13.597	13.3681	13.3927	13.3447	13.2331	13.427
sp|P54105|ICLN_HUMAN	CLNS1A	Methylosome subunit pICln OS=Homo sapiens OX=9606 GN=CLNS1A PE=1 SV=1	-1.11385	0.397751	0.00194517	0.223178	0.00338659	0.470361	15.9278	15.4728	15.6163	14.632	14.4389	14.6044	11.4959	10.9019	10.8175	11.7634	11.0431	11.602
sp|P54136|SYRC_HUMAN	RARS1	Arginine--tRNA ligase, cytoplasmic OS=Homo sapiens OX=9606 GN=RARS1 PE=1 SV=2	-0.72775	-0.157994	0.00548538	0.47321	0.00877842	0.697475	14.6339	14.5758	14.3083	13.9454	13.8105	13.5789	13.6069	13.8441	13.6204	13.5296	13.4962	13.5716
sp|P54289|CA2D1_HUMAN	CACNA2D1	Voltage-dependent calcium channel subunit alpha-2/delta-1 OS=Homo sapiens OX=9606 GN=CACNA2D1 PE=1 SV=3	1.76244	-0.055128	1.03e-14	0.684523	3.61e-13	0.842502	13.2445	13.3883	13.5232	14.915	15.2651	15.2632	14.3059	14.4453	14.3143	14.2757	14.3203	14.3041
sp|P54577|SYYC_HUMAN	YARS1	Tyrosine--tRNA ligase, cytoplasmic OS=Homo sapiens OX=9606 GN=YARS1 PE=1 SV=4	-0.166157	-0.441345	0.247476	0.00453608	0.292134	0.0374066	14.4797	14.6055	14.5477	14.4244	14.4417	14.2683	15.2902	15.5972	15.3369	14.9292	14.903	15.068
sp|P54578|UBP14_HUMAN	USP14	Ubiquitin carboxyl-terminal hydrolase 14 OS=Homo sapiens OX=9606 GN=USP14 PE=1 SV=3	0.0797134	-0.237063	0.414439	0.0278875	0.46047	0.133301	14.2049	14.1598	14.2786	14.2666	14.2772	14.3386	14.9847	15.2541	14.9453	14.7384	14.8288	14.9058
sp|P54687|BCAT1_HUMAN	BCAT1	Branched-chain-amino-acid aminotransferase, cytosolic OS=Homo sapiens OX=9606 GN=BCAT1 PE=1 SV=3	-0.289654	-0.0443912	0.274279	0.863362	0.319371	0.933822	14.7231	14.4105	14.6183	13.7147	14.5565	14.6116	13.9653	14.5831	14.349	13.8996	14.4447	14.4199
sp|P54727|RD23B_HUMAN	RAD23B	UV excision repair protein RAD23 homolog B OS=Homo sapiens OX=9606 GN=RAD23B PE=1 SV=1	0.277766	-0.347461	0.0540829	0.0206162	0.0727856	0.110117	13.5011	13.8875	13.8051	14.0598	14.0823	13.885	15.1325	15.0546	14.8211	14.6262	14.6732	14.6663
sp|P54756|EPHA5_HUMAN	EPHA5	Ephrin type-A receptor 5 OS=Homo sapiens OX=9606 GN=EPHA5 PE=1 SV=3	2.53701	0.140213	1.3e-07	0.537655	6.59e-07	0.745218	11.2589	11.9715	12.1107	14.41	14.2441	14.2981	12.0738	12.1558	12.3693	12.2791	12.2959	12.4446
sp|P54793|ARSF_HUMAN	ARSF	Arylsulfatase F OS=Homo sapiens OX=9606 GN=ARSF PE=1 SV=4	1.01546	1.30387	1.66e-05	1.43e-06	4.51e-05	4.2e-05	13.6422	13.9867	14.0937	14.864	14.8248	15.0803	14.5794	14.3094	14.3165	15.7718	15.6675	15.6777
sp|P54802|ANAG_HUMAN	NAGLU	Alpha-N-acetylglucosaminidase OS=Homo sapiens OX=9606 GN=NAGLU PE=1 SV=2	1.06191	1.40616	3.86e-05	7.76e-07	9.49e-05	2.35e-05	13.7744	14.0732	13.7839	15.085	14.7456	14.9867	13.9703	13.9488	13.9364	15.4727	15.3137	15.2876
sp|P54803|GALC_HUMAN	GALC	Galactocerebrosidase OS=Homo sapiens OX=9606 GN=GALC PE=1 SV=3	2.01032	2.3099	2.59e-05	3.95e-06	6.63e-05	9.67e-05	12.3427	12.7491	12.0674	14.4251	14.2972	14.4679	12.2314	12.4371	12.7512	14.866	14.9042	14.5792
sp|P54819|KAD2_HUMAN	AK2	Adenylate kinase 2, mitochondrial OS=Homo sapiens OX=9606 GN=AK2 PE=1 SV=2	-0.16082	-0.0237852	0.277165	0.87063	0.322215	0.937315	13.987	14.2927	13.9728	13.9073	13.928	13.9347	15.4463	15.3434	15.4321	15.3628	15.489	15.2986
sp|P55010|IF5_HUMAN	EIF5	Eukaryotic translation initiation factor 5 OS=Homo sapiens OX=9606 GN=EIF5 PE=1 SV=2	-0.390593	-0.24317	0.0180847	0.112972	0.0263883	0.319787	14.0661	14.1979	14.1518	13.9547	13.5681	13.7211	14.3333	14.5362	14.0656	14.0675	14.078	14.0601
sp|P55011|S12A2_HUMAN	SLC12A2	Solute carrier family 12 member 2 OS=Homo sapiens OX=9606 GN=SLC12A2 PE=1 SV=1	1.72629	-0.175432	2.46e-08	0.198434	1.6e-07	0.44196	12.8337	12.916	12.6254	14.3256	14.553	14.6753	14.1927	14.1401	14.3123	13.9498	14.0743	14.0945
sp|P55036|PSMD4_HUMAN	PSMD4	26S proteasome non-ATPase regulatory subunit 4 OS=Homo sapiens OX=9606 GN=PSMD4 PE=1 SV=1	-1.51107	-0.240117	2.04e-06	0.368824	7.24e-06	0.615977	16.4273	16.0059	15.9753	14.5822	14.6578	14.6352	14.0078	14.3222	13.9616	13.8118	13.9068	13.8526
sp|P55058|PLTP_HUMAN	PLTP	Phospholipid transfer protein OS=Homo sapiens OX=9606 GN=PLTP PE=1 SV=1	1.15085	-0.297928	2.17e-05	0.100776	5.73e-05	0.299346	13.9195	14.0956	13.9944	15.3221	15.1294	15.0105	15.0769	14.3811	14.7661	14.5513	14.4331	14.3458
sp|P55060|XPO2_HUMAN	CSE1L	Exportin-2 OS=Homo sapiens OX=9606 GN=CSE1L PE=1 SV=3	-0.428782	-0.251064	0.00113598	0.0448035	0.00206161	0.178408	14.8248	14.8403	14.8652	14.2877	14.4857	14.4705	15.9467	16.1744	16.097	15.8292	15.8128	15.8229
sp|P55072|TERA_HUMAN	VCP	Transitional endoplasmic reticulum ATPase OS=Homo sapiens OX=9606 GN=VCP PE=1 SV=4	-1.02819	-0.0106499	1.56e-05	0.942273	4.29e-05	0.973025	16.4824	16.4823	15.9951	15.3807	15.2591	15.2354	14.8213	15.0327	14.8554	14.773	14.9242	14.9803
sp|P55081|MFAP1_HUMAN	MFAP1	Microfibrillar-associated protein 1 OS=Homo sapiens OX=9606 GN=MFAP1 PE=1 SV=2	-0.177437	0.0538045	0.199993	0.687598	0.242272	0.842925	14.9821	15.3114	15.0279	15.0509	14.9398	14.7984	14.4195	14.4804	14.2142	14.425	14.3552	14.4952
sp|P55082|MFAP3_HUMAN	MFAP3	Microfibril-associated glycoprotein 3 OS=Homo sapiens OX=9606 GN=MFAP3 PE=1 SV=1	1.51926	-0.0619154	9.58e-07	0.706265	3.72e-06	0.848971	12.8981	13.1128	13.0197	14.4873	14.4426	14.6585	13.3309	12.6725	13.1817	12.9729	13.056	12.9705
sp|P55084|ECHB_HUMAN	HADHB	Trifunctional enzyme subunit beta, mitochondrial OS=Homo sapiens OX=9606 GN=HADHB PE=1 SV=3	-0.205504	-0.0895845	0.128702	0.498716	0.161977	0.717629	13.3465	13.4904	13.4958	13.2647	13.1634	13.2881	14.1794	14.2638	14.3105	14.2023	14.1147	14.1679
sp|P55196|AFAD_HUMAN	AFDN	Afadin OS=Homo sapiens OX=9606 GN=AFDN PE=1 SV=3	0.206393	-0.327391	0.0977002	0.0149887	0.126066	0.089508	14.2223	14.421	14.0351	14.4414	14.4695	14.3866	14.6204	14.8555	14.7197	14.2901	14.4322	14.4912
sp|P55263|ADK_HUMAN	ADK	Adenosine kinase OS=Homo sapiens OX=9606 GN=ADK PE=1 SV=2	-0.450446	-0.154563	0.0062414	0.274559	0.0098743	0.531057	14.5785	14.818	14.6972	14.2574	14.2944	14.1906	14.84	15.1889	14.857	14.6445	14.8109	14.9668
sp|P55265|DSRAD_HUMAN	ADAR	Double-stranded RNA-specific adenosine deaminase OS=Homo sapiens OX=9606 GN=ADAR PE=1 SV=4	-1.10422	-0.469358	2.5e-05	0.0142925	6.45e-05	0.0863184	12.8929	13.2715	12.9627	12.0497	12.1489	11.6159	14.0744	14.0802	13.9597	13.3813	13.6373	13.6875
sp|P55285|CADH6_HUMAN	CDH6	Cadherin-6 OS=Homo sapiens OX=9606 GN=CDH6 PE=1 SV=1	1.23594	-0.157471	1.62e-09	0.227165	1.53e-08	0.475132	13.8306	13.5345	13.7873	14.9229	14.9736	14.9638	14.1539	13.9226	14.0432	13.8706	13.8985	13.8782
sp|P55287|CAD11_HUMAN	CDH11	Cadherin-11 OS=Homo sapiens OX=9606 GN=CDH11 PE=1 SV=2	2.08169	-0.159434	8.33e-08	0.377533	4.45e-07	0.623368	11.8516	11.7568	11.5611	14.0282	13.6174	13.769	12.5782	12.9005	12.5779	12.8049	12.549	12.2244
sp|P55327|TPD52_HUMAN	TPD52	Tumor protein D52 OS=Homo sapiens OX=9606 GN=TPD52 PE=1 SV=2	-0.34044	-0.0626812	0.0054251	0.540962	0.0086963	0.747386	14.1531	13.9479	14.0745	13.5711	13.7427	13.8404	13.8326	13.6182	13.7273	13.7104	13.712	13.5677
sp|P55735|SEC13_HUMAN	SEC13	Protein SEC13 homolog OS=Homo sapiens OX=9606 GN=SEC13 PE=1 SV=3	-0.708361	-0.178642	3.76e-05	0.128407	9.27e-05	0.346668	14.508	14.5276	14.4287	13.8907	13.746	13.7026	15.2275	15.1601	15.0652	15.0588	14.8689	14.9892
sp|P55786|PSA_HUMAN	NPEPPS	Puromycin-sensitive aminopeptidase OS=Homo sapiens OX=9606 GN=NPEPPS PE=1 SV=2	0.483987	-0.0870493	0.022144	0.668808	0.031817	0.835579	13.8401	13.7497	13.9778	14.2219	14.3766	14.4212	14.8995	15.3181	15.0642	14.8607	15.0745	15.0855
sp|P55884|EIF3B_HUMAN	EIF3B	Eukaryotic translation initiation factor 3 subunit B OS=Homo sapiens OX=9606 GN=EIF3B PE=1 SV=3	-1.47208	-0.33193	2.33e-07	0.0314585	1.08e-06	0.14242	17.4345	17.6137	17.1402	16.1241	15.9115	15.7365	13.273	13.4624	13.216	13.0843	12.8388	13.0325
sp|P56159|GFRA1_HUMAN	GFRA1	GDNF family receptor alpha-1 OS=Homo sapiens OX=9606 GN=GFRA1 PE=1 SV=2	1.53552	-0.217313	1.61e-10	0.132656	2.03e-09	0.353439	13.6372	13.3681	13.7547	15.0507	15.2211	15.0948	14.2524	14.2487	14.2968	13.9613	14.1386	14.046
sp|P56192|SYMC_HUMAN	MARS1	Methionine--tRNA ligase, cytoplasmic OS=Homo sapiens OX=9606 GN=MARS1 PE=1 SV=2	-0.820505	-0.0889992	0.0014695	0.697945	0.00261474	0.84799	13.9796	14.4163	13.6862	13.3122	13.1827	13.1257	13.1857	13.2627	13.136	13.2307	13.0052	13.0815
sp|P56373|P2RX3_HUMAN	P2RX3	P2X purinoceptor 3 OS=Homo sapiens OX=9606 GN=P2RX3 PE=1 SV=2	2.32652	0.303949	9.3e-12	0.00407363	1.63e-10	0.0339781	13.4583	13.2987	13.4849	15.6269	15.6734	15.9211	13.8439	13.7039	13.7518	14.0668	14.0275	14.1171
sp|P56545|CTBP2_HUMAN	CTBP2	C-terminal-binding protein 2 OS=Homo sapiens OX=9606 GN=CTBP2 PE=1 SV=1	-1.15932	-0.336821	2.62e-06	0.0835683	9e-06	0.269434	14.9507	14.9609	14.7868	13.9582	13.7036	13.5587	14.4631	14.5205	14.4447	14.0316	14.1552	14.231
sp|P56556|NDUA6_HUMAN	NDUFA6	NADH dehydrogenase [ubiquinone] 1 alpha subcomplex subunit 6 OS=Homo sapiens OX=9606 GN=NDUFA6 PE=1 SV=4	0.950564	-0.0368412	0.000794375	0.86389	0.00147194	0.933822	16.4586	16.6163	17.3204	17.4689	17.7487	18.0294	19.5711	19.5304	19.4665	19.6087	19.4519	19.397
sp|P56589|PEX3_HUMAN	PEX3	Peroxisomal biogenesis factor 3 OS=Homo sapiens OX=9606 GN=PEX3 PE=1 SV=1	0.357222	0.22156	0.0342969	0.163156	0.0477239	0.396119	15.9964	15.4164	15.5245	15.9145	16.034	16.0603	16.584	16.4728	16.3741	16.7416	16.7211	16.6328
sp|P56937|DHB7_HUMAN	HSD17B7	3-keto-steroid reductase/17-beta-hydroxysteroid dehydrogenase 7 OS=Homo sapiens OX=9606 GN=HSD17B7 PE=1 SV=1	0.816551	-0.0612704	9.74e-05	0.72599	0.000216793	0.859438	13.2143	13.2471	13.5188	14.1723	14.0572	14.2003	15.7596	15.6538	15.6667	15.7907	15.6557	15.45
sp|P56945|BCAR1_HUMAN	BCAR1	Breast cancer anti-estrogen resistance protein 1 OS=Homo sapiens OX=9606 GN=BCAR1 PE=1 SV=2	-0.516435	0.44947	0.0669089	0.104715	0.088694	0.305742	13.7524	13.7639	13.2516	13.2208	13.1091	12.8887	14.9457	14.4545	14.7228	15.1724	15.1852	15.1139
sp|P56962|STX17_HUMAN	STX17	Syntaxin-17 OS=Homo sapiens OX=9606 GN=STX17 PE=1 SV=2	0.317666	0.262228	0.0337939	0.0710105	0.0471592	0.242056	16.1953	16.1684	15.8625	16.5025	16.3647	16.3119	16.0462	15.7726	15.8549	16.1753	16.037	16.2481
sp|P57088|TMM33_HUMAN	TMEM33	Transmembrane protein 33 OS=Homo sapiens OX=9606 GN=TMEM33 PE=1 SV=2	-0.0299521	-0.331318	0.851509	0.0569151	0.87249	0.210537	14.2622	14.6752	14.5009	14.7212	14.4192	14.2081	16.7114	16.4219	16.4568	16.22	16.1551	16.221
sp|P57678|GEMI4_HUMAN	GEMIN4	Gem-associated protein 4 OS=Homo sapiens OX=9606 GN=GEMIN4 PE=1 SV=2	-0.927202	-0.263004	0.0134932	0.454728	0.0200914	0.679525	14.7909	14.975	14.4761	13.906	13.9192	13.6352	11.9447	12.1205	12.0297	11.8272	11.7999	11.6787
sp|P57723|PCBP4_HUMAN	PCBP4	Poly(rC)-binding protein 4 OS=Homo sapiens OX=9606 GN=PCBP4 PE=2 SV=1	-0.891937	-0.275268	6.8e-05	0.0860809	0.000158403	0.273262	13.4592	13.9077	13.4969	12.972	12.5436	12.6723	15.6101	15.2442	15.4626	15.165	15.038	15.2881
sp|P58335|ANTR2_HUMAN	ANTXR2	Anthrax toxin receptor 2 OS=Homo sapiens OX=9606 GN=ANTXR2 PE=1 SV=5	1.43751	-0.158996	2.77e-11	0.194851	4.13e-10	0.437663	13.9118	13.6123	13.6843	15.1734	15.2009	15.1467	13.9995	13.7798	13.9249	13.7748	13.6988	13.7536
sp|P58546|MTPN_HUMAN	MTPN	Myotrophin OS=Homo sapiens OX=9606 GN=MTPN PE=1 SV=2	-0.0796943	-0.231305	0.615518	0.161197	0.658256	0.393661	14.4575	14.4701	14.4815	14.297	14.4769	14.3961	15.6209	15.8843	15.3702	15.1445	15.6156	15.4214
sp|P58549|FXYD7_HUMAN	FXYD7	FXYD domain-containing ion transport regulator 7 OS=Homo sapiens OX=9606 GN=FXYD7 PE=1 SV=1	1.30038	-0.618923	5.15e-06	0.00269394	1.6e-05	0.0246606	12.8815	13.0631	13.1726	14.2035	14.2964	14.5184	14.0974	13.801	13.622	13.3732	13.315	12.9754
sp|P60174|TPIS_HUMAN	TPI1	Triosephosphate isomerase OS=Homo sapiens OX=9606 GN=TPI1 PE=1 SV=4	1.00011	0.0169377	8.93e-06	0.900155	2.61e-05	0.953201	13.1833	13.3442	13.0446	14.1989	14.1657	14.2079	14.411	14.7729	14.2702	14.4169	14.5487	14.5394
sp|P60228|EIF3E_HUMAN	EIF3E	Eukaryotic translation initiation factor 3 subunit E OS=Homo sapiens OX=9606 GN=EIF3E PE=1 SV=1	-1.53252	-0.323141	1.53e-07	0.0354006	7.61e-07	0.153808	18.613	18.6065	18.1346	17.0727	16.9517	16.7321	14.383	14.3861	14.4563	14.0507	14.1155	14.0898
sp|P60510|PP4C_HUMAN	PPP4C	Serine/threonine-protein phosphatase 4 catalytic subunit OS=Homo sapiens OX=9606 GN=PPP4C PE=1 SV=1	-0.993504	-0.0929085	1.97e-06	0.42578	7.07e-06	0.661404	14.2526	14.3338	14.2211	13.2474	13.3073	13.2723	13.7092	13.602	13.9411	13.6854	13.6533	13.6348
sp|P60660|MYL6_HUMAN	MYL6	Myosin light polypeptide 6 OS=Homo sapiens OX=9606 GN=MYL6 PE=1 SV=2	-1.08619	-0.349501	3.96e-08	0.0156348	2.34e-07	0.0918608	16.8651	17.1104	16.5983	15.7845	15.7202	15.8105	16.5141	16.7257	16.3848	16.1017	16.1789	16.2955
sp|P60842|IF4A1_HUMAN	EIF4A1	Eukaryotic initiation factor 4A-I OS=Homo sapiens OX=9606 GN=EIF4A1 PE=1 SV=1	-0.582619	-0.0497002	0.00577307	0.777726	0.00919836	0.891876	12.5938	12.8299	12.6027	12.2514	12.2376	11.7895	13.2599	13.8516	13.5281	13.437	13.4822	13.5713
sp|P60866|RS20_HUMAN	RPS20	40S ribosomal protein S20 OS=Homo sapiens OX=9606 GN=RPS20 PE=1 SV=1	-1.42784	-0.0382906	1.46e-07	0.765908	7.29e-07	0.885493	16.8533	16.8913	16.5904	15.1644	15.4968	15.3904	14.0759	14.0838	14.0328	13.9653	14.0069	14.1054
sp|P60880-2|SNP25-2_HUMAN	SNAP25	Isoform of P60880, Isoform 2 of Synaptosomal-associated protein 25 OS=Homo sapiens OX=9606 GN=SNAP25 PE=1 SV=1	-0.156376	-0.188209	0.203713	0.131931	0.24575	0.352987	14.499	14.5697	14.5936	14.5548	14.371	14.2674	14.1673	14.0651	13.9373	13.9011	13.7879	13.9161
sp|P60880|SNP25_HUMAN	SNAP25	Synaptosomal-associated protein 25 OS=Homo sapiens OX=9606 GN=SNAP25 PE=1 SV=1	1.23596	-0.0433445	1.64e-08	0.766815	1.14e-07	0.885528	13.622	13.3794	13.4574	14.625	14.7462	14.7955	14.4294	14.333	14.5821	14.3378	14.4384	14.4383
sp|P60891|PRPS1_HUMAN	PRPS1	Ribose-phosphate pyrophosphokinase 1 OS=Homo sapiens OX=9606 GN=PRPS1 PE=1 SV=2	-0.725107	-0.0809019	0.00015644	0.637555	0.000332406	0.814477	16.4344	16.6938	16.0319	15.7603	15.653	15.5715	14.5641	14.8839	14.7984	14.5457	14.6607	14.7973
sp|P60900|PSA6_HUMAN	PSMA6	Proteasome subunit alpha type-6 OS=Homo sapiens OX=9606 GN=PSMA6 PE=1 SV=1	-0.862269	-0.0382577	3.38e-08	0.753676	2.06e-07	0.87758	14.908	14.9215	14.8333	14.1597	14.0129	13.9034	13.1905	13.2545	13.4034	13.2578	13.2381	13.2377
sp|P60953|CDC42_HUMAN	CDC42	Cell division control protein 42 homolog OS=Homo sapiens OX=9606 GN=CDC42 PE=1 SV=2	1.52057	-0.136275	4.63e-07	0.58013	1.99e-06	0.778589	15.3148	16.0527	15.311	17.0223	17.1291	17.0888	16.2668	16.3715	16.3845	16.1508	16.1056	16.3575
sp|P61009|SPCS3_HUMAN	SPCS3	Signal peptidase complex subunit 3 OS=Homo sapiens OX=9606 GN=SPCS3 PE=1 SV=1	0.338859	-0.216727	0.0531539	0.194173	0.0717011	0.437151	12.3076	11.8938	12.1597	12.6382	12.1561	12.5833	13.2915	13.3765	13.3369	13.2793	12.985	13.0904
sp|P61011|SRP54_HUMAN	SRP54	Signal recognition particle 54 kDa protein OS=Homo sapiens OX=9606 GN=SRP54 PE=1 SV=1	-0.644913	-0.330871	0.000105582	0.0246096	0.000233547	0.123578	13.3182	13.3125	13.5793	12.9774	12.6252	12.6726	14.23	13.9626	14.376	13.8519	13.8793	13.8448
sp|P61073|CXCR4_HUMAN	CXCR4	C-X-C chemokine receptor type 4 OS=Homo sapiens OX=9606 GN=CXCR4 PE=1 SV=1	2.22756	0.0560524	1.05e-16	0.583353	5.76e-15	0.780337	12.2137	12.3817	12.4544	14.5716	14.6419	14.519	13.2455	13.3962	13.3867	13.3579	13.4291	13.4096
sp|P61081|UBC12_HUMAN	UBE2M	NEDD8-conjugating enzyme Ubc12 OS=Homo sapiens OX=9606 GN=UBE2M PE=1 SV=1	-0.028071	-0.224092	0.842022	0.121063	0.863986	0.33341	13.0457	13.4359	13.456	13.2008	13.3038	13.3489	14.3548	14.5891	14.3066	14.1611	14.1229	14.2942
sp|P61088|UBE2N_HUMAN	UBE2N	Ubiquitin-conjugating enzyme E2 N OS=Homo sapiens OX=9606 GN=UBE2N PE=1 SV=1	0.12351	-0.098206	0.655389	0.72255	0.697819	0.858248	13.888	14.1078	14.0985	14.0408	14.1269	14.2972	14.5539	15.0953	14.8296	14.6265	14.769	14.7886
sp|P61163|ACTZ_HUMAN	ACTR1A	Alpha-centractin OS=Homo sapiens OX=9606 GN=ACTR1A PE=1 SV=1	-1.07729	-0.148044	1.37e-08	0.247028	9.76e-08	0.500328	16.2216	16.5151	15.9511	15.2066	15.1857	15.0636	14.4345	14.3889	14.4188	14.1978	14.2955	14.3047
sp|P61201|CSN2_HUMAN	COPS2	COP9 signalosome complex subunit 2 OS=Homo sapiens OX=9606 GN=COPS2 PE=1 SV=1	-0.167194	-0.096985	0.319676	0.557944	0.366803	0.758606	13.8435	14.5111	14.0907	13.9159	13.8865	14.1414	14.8559	14.8825	14.9907	14.8854	14.7056	14.8471
sp|P61247|RS3A_HUMAN	RPS3A	40S ribosomal protein S3a OS=Homo sapiens OX=9606 GN=RPS3A PE=1 SV=2	-1.34445	-0.110646	2e-08	0.282808	1.36e-07	0.54012	16.7067	16.9617	16.6266	15.5426	15.3895	15.3295	14.1441	14.1266	14.0557	13.9939	13.8585	14.142
sp|P61266|STX1B_HUMAN	STX1B	Syntaxin-1B OS=Homo sapiens OX=9606 GN=STX1B PE=1 SV=1	1.94102	0.131117	3.5e-19	0.310855	2.83e-17	0.564081	13.38	13.5333	13.7337	15.2471	15.5589	15.6641	14.8499	14.8982	14.8535	14.9881	15.0549	14.9518
sp|P61289|PSME3_HUMAN	PSME3	Proteasome activator complex subunit 3 OS=Homo sapiens OX=9606 GN=PSME3 PE=1 SV=1	-0.763872	-0.355432	0.000274743	0.057233	0.000552714	0.21116	14.3642	14.3177	14.0477	13.6983	13.3109	13.4288	15.7401	15.554	15.7023	15.4917	15.0651	15.3732
sp|P61313|RL15_HUMAN	RPL15	60S ribosomal protein L15 OS=Homo sapiens OX=9606 GN=RPL15 PE=1 SV=2	-0.815387	0.0549038	4.66e-05	0.676963	0.000112863	0.839795	17.539	17.564	17.33	16.6274	16.6022	16.7572	16.8598	16.7753	16.6511	16.6837	16.7421	17.0251
sp|P61586|RHOA_HUMAN	RHOA	Transforming protein RhoA OS=Homo sapiens OX=9606 GN=RHOA PE=1 SV=1	1.16559	-0.266358	0.000212312	0.324007	0.000438638	0.574761	15.0664	15.2411	15.2782	16.4617	16.3629	16.2578	15.9315	16.0106	16.006	15.8109	15.5897	15.7484
sp|P61601|NCALD_HUMAN	NCALD	Neurocalcin-delta OS=Homo sapiens OX=9606 GN=NCALD PE=1 SV=2	0.186395	-0.0752234	0.254391	0.641432	0.298963	0.815731	13.0954	12.9483	13.0545	13.2022	13.3136	13.1416	13.9706	14.473	14.1929	14.1104	14.014	14.2864
sp|P61604|CH10_HUMAN	HSPE1	10 kDa heat shock protein, mitochondrial OS=Homo sapiens OX=9606 GN=HSPE1 PE=1 SV=2	-0.315988	-0.100154	0.24558	0.70903	0.290249	0.849377	14.4657	14.3048	14.1386	13.8557	13.9877	14.1177	15.6351	15.6021	15.7735	15.482	15.7317	15.4964
sp|P61626|LYSC_HUMAN	LYZ	Lysozyme C OS=Homo sapiens OX=9606 GN=LYZ PE=1 SV=1	-1.43643	-0.923907	0.000440977	0.00907265	0.000855219	0.0624753	14.9108	13.7773	13.9674	13.1818	12.6994	12.465	13.6089	13.6404	13.7822	12.6728	12.8175	12.7695
sp|P61758|PFD3_HUMAN	VBP1	Prefoldin subunit 3 OS=Homo sapiens OX=9606 GN=VBP1 PE=1 SV=4	-0.10574	-0.0383584	0.398233	0.755942	0.445354	0.878854	14.5103	14.5695	14.469	14.357	14.3502	14.5244	14.9621	15.1246	14.853	14.8743	14.8466	15.1037
sp|P61764-2|STXB1-2_HUMAN	STXBP1	Isoform of P61764, Isoform 2 of Syntaxin-binding protein 1 OS=Homo sapiens OX=9606 GN=STXBP1 PE=1 SV=1	1.51317	0.323935	9.07e-06	0.132761	2.64e-05	0.353439	13.6556	13.2901	13.8745	14.6688	15.3807	15.3102	14.2283	14.6619	14.7689	14.8391	14.8776	14.9142
sp|P61803|DAD1_HUMAN	DAD1	Dolichyl-diphosphooligosaccharide--protein glycosyltransferase subunit DAD1 OS=Homo sapiens OX=9606 GN=DAD1 PE=1 SV=3	0.0943421	-0.0975473	0.738552	0.730057	0.771689	0.862148	11.8839	10.9141	11.9195	12.0244	11.7851	11.1911	14.9209	14.6936	14.7156	14.9108	14.6691	14.4575
sp|P61916|NPC2_HUMAN	NPC2	NPC intracellular cholesterol transporter 2 OS=Homo sapiens OX=9606 GN=NPC2 PE=1 SV=1	1.13717	1.26195	5.43e-05	1.44e-05	0.000128834	0.000315042	12.9609	13.0695	13.2044	14.4704	14.0221	14.1538	12.8555	12.641	13.4718	14.2597	14.2443	14.2502
sp|P61923|COPZ1_HUMAN	COPZ1	Coatomer subunit zeta-1 OS=Homo sapiens OX=9606 GN=COPZ1 PE=1 SV=1	-0.869541	0.0554029	0.0305307	0.877771	0.0428726	0.9401	15.5004	14.3805	15.3711	13.3798	14.6071	14.6565	15.1474	15.6501	15.6488	15.6098	15.5035	15.4993
sp|P61956|SUMO2_HUMAN	SUMO2	Small ubiquitin-related modifier 2 OS=Homo sapiens OX=9606 GN=SUMO2 PE=1 SV=3	-0.306648	-0.44507	0.106167	0.0265302	0.135727	0.13027	15.2108	15.3207	15.5474	14.8063	15.1242	15.2285	16.1756	16.6534	16.0615	15.7686	15.8152	15.9716
sp|P61962|DCAF7_HUMAN	DCAF7	DDB1- and CUL4-associated factor 7 OS=Homo sapiens OX=9606 GN=DCAF7 PE=1 SV=1	-0.791991	0.196804	9.21e-07	0.110455	3.6e-06	0.315539	14.5168	14.7349	14.6512	13.8061	13.748	13.9729	14.729	14.7748	14.6262	14.7727	15.0091	14.9386
sp|P61964|WDR5_HUMAN	WDR5	WD repeat-containing protein 5 OS=Homo sapiens OX=9606 GN=WDR5 PE=1 SV=1	-1.4934	0.0623759	2.44e-06	0.724595	8.47e-06	0.859037	14.3414	14.5331	14.2145	13.2255	12.728	12.6553	13.4692	13.1031	13.0959	13.3805	13.1524	13.3224
sp|P61970|NTF2_HUMAN	NUTF2	Nuclear transport factor 2 OS=Homo sapiens OX=9606 GN=NUTF2 PE=1 SV=1	0.791394	1.29069	0.00755599	0.000230744	0.0117623	0.00363079	14.9821	16.079	15.4702	15.9999	16.2575	16.648	15.4546	15.4045	15.6373	16.7631	16.9148	16.6906
sp|P61978-2|HNRPK-2_HUMAN	HNRNPK	Isoform of P61978, Isoform 2 of Heterogeneous nuclear ribonucleoprotein K OS=Homo sapiens OX=9606 GN=HNRNPK PE=1 SV=1	-1.26133	-0.563117	9.64e-08	0.000232174	5.06e-07	0.00363364	15.5315	15.2558	15.1236	14.0462	14.158	13.9227	15.0934	15.3271	15.1076	14.6268	14.5483	14.6637
sp|P62081|RS7_HUMAN	RPS7	40S ribosomal protein S7 OS=Homo sapiens OX=9606 GN=RPS7 PE=1 SV=1	-1.25992	-0.413599	3.47e-12	0.000216324	6.82e-11	0.00345999	15.8182	15.8954	15.6261	14.4962	14.5932	14.4705	13.8269	13.8394	13.9166	13.3345	13.471	13.5367
sp|P62166|NCS1_HUMAN	NCS1	Neuronal calcium sensor 1 OS=Homo sapiens OX=9606 GN=NCS1 PE=1 SV=2	-0.580325	-0.178137	0.00260945	0.263258	0.00442406	0.517799	14.3083	14.5684	14.5185	13.7472	14.1645	13.7425	16.0251	15.6391	15.7465	15.6807	15.6511	15.5445
sp|P62191|PRS4_HUMAN	PSMC1	26S proteasome regulatory subunit 4 OS=Homo sapiens OX=9606 GN=PSMC1 PE=1 SV=1	-1.29423	-0.119026	2.48e-08	0.241756	1.61e-07	0.493514	16.9143	16.9789	16.564	15.6094	15.4583	15.5068	14.8559	14.8152	14.8064	14.7442	14.6833	14.693
sp|P62195|PRS8_HUMAN	PSMC5	26S proteasome regulatory subunit 8 OS=Homo sapiens OX=9606 GN=PSMC5 PE=1 SV=1	-1.36554	-0.112908	4.75e-07	0.418399	2.02e-06	0.656753	15.7867	15.9577	15.4504	14.5713	14.32	14.2069	13.2473	13.2635	13.2491	13.1969	12.9805	13.2438
sp|P62241|RS8_HUMAN	RPS8	40S ribosomal protein S8 OS=Homo sapiens OX=9606 GN=RPS8 PE=1 SV=2	-1.00711	-0.0365041	6.55e-08	0.777483	3.63e-07	0.891876	17.3472	17.6911	17.2172	16.4056	16.4293	16.3992	15.265	15.2705	15.1917	15.185	15.0889	15.3438
sp|P62244|RS15A_HUMAN	RPS15A	40S ribosomal protein S15a OS=Homo sapiens OX=9606 GN=RPS15A PE=1 SV=2	-1.14523	-0.318414	3.53e-07	0.013855	1.57e-06	0.0845531	16.8705	16.8495	16.676	15.6083	15.6813	15.6706	15.8115	15.5607	15.4839	15.3569	15.2788	15.2651
sp|P62249|RS16_HUMAN	RPS16	40S ribosomal protein S16 OS=Homo sapiens OX=9606 GN=RPS16 PE=1 SV=2	-1.23951	-0.384296	1.95e-13	0.000882809	5.08e-12	0.0107525	17.3921	17.6216	17.2169	16.125	16.2651	16.1219	14.4331	14.5992	14.3496	14.0743	14.027	14.1278
sp|P62256|UBE2H_HUMAN	UBE2H	Ubiquitin-conjugating enzyme E2 H OS=Homo sapiens OX=9606 GN=UBE2H PE=1 SV=1	-0.330891	-0.332242	0.107536	0.106188	0.137322	0.308253	13.1988	13.6136	13.1842	13.1692	12.883	12.9517	14.3819	14.3124	14.4104	14.2081	13.9672	13.9327
sp|P62258|1433E_HUMAN	YWHAE	14-3-3 protein epsilon OS=Homo sapiens OX=9606 GN=YWHAE PE=1 SV=1	0.650741	-0.247358	2.23e-05	0.0234501	5.85e-05	0.119971	13.7538	13.7504	13.7924	14.4406	14.3146	14.4936	15.0397	15.3208	15.11	14.8437	14.8798	15.0049
sp|P62266|RS23_HUMAN	RPS23	40S ribosomal protein S23 OS=Homo sapiens OX=9606 GN=RPS23 PE=1 SV=3	-1.30755	-0.373757	1.11e-06	0.0211432	4.23e-06	0.112109	16.0026	16.3546	16.095	14.8599	14.8432	14.8265	15.6444	15.2	15.2482	15.0236	14.963	14.9846
sp|P62269|RS18_HUMAN	RPS18	40S ribosomal protein S18 OS=Homo sapiens OX=9606 GN=RPS18 PE=1 SV=3	-1.03868	-0.00801655	3.92e-06	0.950384	1.27e-05	0.975772	17.3264	17.5431	17.0617	16.3715	16.1835	16.2602	13.9542	13.8933	13.6283	13.8033	13.7749	13.8736
sp|P62277|RS13_HUMAN	RPS13	40S ribosomal protein S13 OS=Homo sapiens OX=9606 GN=RPS13 PE=1 SV=2	-1.07252	-0.116254	3.07e-06	0.378787	1.03e-05	0.624376	19.9502	20.0805	19.7106	18.9168	18.8794	18.7276	18.1391	18.0685	17.9548	17.8417	17.9247	18.0473
sp|P62280|RS11_HUMAN	RPS11	40S ribosomal protein S11 OS=Homo sapiens OX=9606 GN=RPS11 PE=1 SV=3	-1.14056	-0.44654	1.8e-05	0.0181678	4.84e-05	0.10151	18.575	18.8429	18.4472	17.4056	17.3186	17.7193	17.9729	17.9777	17.5373	17.4246	17.3362	17.3876
sp|P62308|RUXG_HUMAN	SNRPG	Small nuclear ribonucleoprotein G OS=Homo sapiens OX=9606 GN=SNRPG PE=1 SV=1	-1.62101	-0.581313	5.36e-08	0.00892292	3.06e-07	0.0621402	16.3576	15.9234	16.0542	14.2073	14.7985	14.4664	14.084	14.4343	14.0534	13.8537	13.4192	13.5548
sp|P62312|LSM6_HUMAN	LSM6	U6 snRNA-associated Sm-like protein LSm6 OS=Homo sapiens OX=9606 GN=LSM6 PE=1 SV=1	-1.18091	-0.15073	2.68e-07	0.418417	1.23e-06	0.656753	14.7688	14.2788	14.4682	13.038	13.5054	13.4298	13.8073	13.9371	13.9525	13.4849	13.8039	13.9559
sp|P62314|SMD1_HUMAN	SNRPD1	Small nuclear ribonucleoprotein Sm D1 OS=Homo sapiens OX=9606 GN=SNRPD1 PE=1 SV=1	-1.07396	-0.141159	2.71e-05	0.394228	6.91e-05	0.637861	15.6414	15.4454	15.0926	14.4948	14.1467	14.316	13.5931	13.7961	13.6266	13.7088	13.415	13.4685
sp|P62316|SMD2_HUMAN	SNRPD2	Small nuclear ribonucleoprotein Sm D2 OS=Homo sapiens OX=9606 GN=SNRPD2 PE=1 SV=1	-1.17457	-0.394587	1.51e-08	0.000571083	1.06e-07	0.00759097	16.3734	16.4567	16.2411	15.3007	15.1548	15.092	14.6603	14.6574	14.5344	14.2809	14.149	14.2384
sp|P62328|TYB4_HUMAN	TMSB4X	Thymosin beta-4 OS=Homo sapiens OX=9606 GN=TMSB4X PE=1 SV=2	0.388352	-1.00139	0.242806	0.00846611	0.287555	0.0601094	15.4133	15.6261	15.3122	15.9309	15.7331	15.8527	17.1435	17.9433	16.5315	16.1632	16.213	16.238
sp|P62333|PRS10_HUMAN	PSMC6	26S proteasome regulatory subunit 10B OS=Homo sapiens OX=9606 GN=PSMC6 PE=1 SV=1	-1.42051	-0.338999	0.0035323	0.40009	0.00584566	0.642884	16.2225	14.7693	15.6682	13.2367	14.5718	14.5899	13.3381	13.8348	13.5593	13.0659	13.4519	13.1973
sp|P62701|RS4X_HUMAN	RPS4X	40S ribosomal protein S4, X isoform OS=Homo sapiens OX=9606 GN=RPS4X PE=1 SV=2	-1.05633	-0.572631	2.16e-10	9.79e-05	2.62e-09	0.00173688	15.903	15.7583	15.762	14.6976	14.7826	14.7741	15.5964	15.8797	15.57	15.1137	15.1179	15.0966
sp|P62750|RL23A_HUMAN	RPL23A	60S ribosomal protein L23a OS=Homo sapiens OX=9606 GN=RPL23A PE=1 SV=1	-1.05003	-0.192982	2.23e-06	0.136245	7.88e-06	0.359246	17.7979	17.9999	17.8044	16.8455	16.8259	16.7807	16.5479	16.3081	16.2306	16.123	16.2208	16.1639
sp|P62753|RS6_HUMAN	RPS6	40S ribosomal protein S6 OS=Homo sapiens OX=9606 GN=RPS6 PE=1 SV=1	-1.11161	0.0199986	1.48e-05	0.899366	4.09e-05	0.952712	17.2748	17.5724	17.0535	16.2084	16.193	16.1646	15.4191	15.3434	15.3273	15.3568	15.2891	15.5039
sp|P62805|H4_HUMAN	H4-16	Histone H4 OS=Homo sapiens OX=9606 GN=H4-16 PE=1 SV=2	-1.34133	-0.332961	9.92e-06	0.0888774	2.84e-05	0.278196	19.1	19.1732	18.4418	17.7344	17.4824	17.4742	16.4175	16.8252	16.6347	16.2084	16.2031	16.467
sp|P62826|RAN_HUMAN	RAN	GTP-binding nuclear protein Ran OS=Homo sapiens OX=9606 GN=RAN PE=1 SV=3	0.491177	-0.527516	0.00105736	0.000615102	0.00193219	0.00802943	12.5788	12.4065	12.5901	13.0475	12.9594	13.0421	13.552	13.8193	13.6569	13.144	13.0846	13.2172
sp|P62829|RL23_HUMAN	RPL23	60S ribosomal protein L23 OS=Homo sapiens OX=9606 GN=RPL23 PE=1 SV=1	-1.10583	0.155985	0.000120705	0.437648	0.000263398	0.667711	15.1043	14.7853	15.0861	13.4016	14.0829	14.1738	15.387	15.0455	15.1622	15.1757	15.3507	15.5362
sp|P62841|RS15_HUMAN	RPS15	40S ribosomal protein S15 OS=Homo sapiens OX=9606 GN=RPS15 PE=1 SV=2	-0.800343	-0.106565	0.00663008	0.70229	0.0104325	0.848175	15.9367	16.2779	15.87	15.2969	15.2403	15.1463	14.1746	14.084	14.0662	14.0104	13.9752	14.0194
sp|P62847|RS24_HUMAN	RPS24	40S ribosomal protein S24 OS=Homo sapiens OX=9606 GN=RPS24 PE=1 SV=1	-0.520107	-0.584635	0.00995433	0.00498458	0.0151633	0.0404181	14.0447	13.935	13.7243	13.3751	13.4448	13.3238	13.5305	12.8645	13.3917	12.7584	12.7408	12.5336
sp|P62851|RS25_HUMAN	RPS25	40S ribosomal protein S25 OS=Homo sapiens OX=9606 GN=RPS25 PE=1 SV=1	-1.10091	-0.113749	2.45e-05	0.495782	6.31e-05	0.715434	16.2467	16.7697	16.5014	15.5412	15.3786	15.2952	13.6983	13.5971	13.8342	13.3588	13.6164	13.8131
sp|P62857|RS28_HUMAN	RPS28	40S ribosomal protein S28 OS=Homo sapiens OX=9606 GN=RPS28 PE=1 SV=1	-1.22626	-0.522532	1.87e-08	0.0014869	1.28e-07	0.0158548	16.3095	16.1931	16.0279	14.6908	15.0449	15.1159	14.174	14.2731	14.226	13.7804	13.6059	13.7192
sp|P62877|RBX1_HUMAN	RBX1	E3 ubiquitin-protein ligase RBX1 OS=Homo sapiens OX=9606 GN=RBX1 PE=1 SV=1	0.207908	-0.152278	0.320247	0.462017	0.367024	0.686189	12.8308	13.0233	12.7062	13.4462	12.7823	12.9554	13.3816	13.239	13.2966	12.8872	13.0292	13.544
sp|P62888|RL30_HUMAN	RPL30	60S ribosomal protein L30 OS=Homo sapiens OX=9606 GN=RPL30 PE=1 SV=2	-0.739303	0.118046	0.0127499	0.669681	0.0191117	0.835758	16.0574	16.6687	16.4719	15.8576	15.5812	15.5412	14.9968	14.8737	15.0045	15.0362	15.0228	15.1702
sp|P62899|RL31_HUMAN	RPL31	60S ribosomal protein L31 OS=Homo sapiens OX=9606 GN=RPL31 PE=1 SV=1	-1.22555	-0.0810291	3.45e-06	0.59155	1.13e-05	0.784113	16.8885	16.6814	16.4383	15.5026	15.4134	15.4155	14.4014	14.5303	14.171	14.1435	14.4531	14.2629
sp|P62906|RL10A_HUMAN	RPL10A	60S ribosomal protein L10a OS=Homo sapiens OX=9606 GN=RPL10A PE=1 SV=2	-0.629797	0.300258	0.0025978	0.093678	0.00440687	0.287062	14.5738	14.5264	14.3887	14.1028	13.6066	13.8901	13.3916	13.3303	13.7405	13.6607	13.6936	14.0088
sp|P62910|RL32_HUMAN	RPL32	60S ribosomal protein L32 OS=Homo sapiens OX=9606 GN=RPL32 PE=1 SV=2	-0.549267	-0.011898	0.000696001	0.922309	0.00130293	0.961495	14.0804	14.1526	13.8664	13.4927	13.4703	13.4885	14.0332	13.8481	13.8287	13.8047	13.8461	14.0235
sp|P62913|RL11_HUMAN	RPL11	60S ribosomal protein L11 OS=Homo sapiens OX=9606 GN=RPL11 PE=1 SV=2	-0.922522	-0.0653179	2.64e-06	0.555511	9.04e-06	0.756711	16.8395	16.9228	16.7639	15.9611	15.8956	15.9019	15.6266	15.5412	15.414	15.5449	15.3822	15.4588
sp|P62917|RL8_HUMAN	RPL8	60S ribosomal protein L8 OS=Homo sapiens OX=9606 GN=RPL8 PE=1 SV=2	-0.582437	0.101916	2.45e-06	0.349445	8.53e-06	0.599483	14.3807	14.5178	14.4065	13.8015	13.8485	13.9077	13.4962	13.4932	13.5106	13.5459	13.5348	13.7251
sp|P62937|PPIA_HUMAN	PPIA	Peptidyl-prolyl cis-trans isomerase A OS=Homo sapiens OX=9606 GN=PPIA PE=1 SV=2	0.709581	-0.259637	8.55e-07	0.0422065	3.4e-06	0.171596	14.5119	14.7088	14.5536	15.2352	15.3865	15.2814	15.8675	16.1441	16.0047	15.5597	15.7943	15.8834
sp|P62995|TRA2B_HUMAN	TRA2B	Transformer-2 protein homolog beta OS=Homo sapiens OX=9606 GN=TRA2B PE=1 SV=1	-1.64303	-0.787081	3.58e-07	0.000363297	1.59e-06	0.0051841	14.3876	14.7733	14.3575	12.6726	13.0818	12.8349	13.959	14.1033	13.7577	13.1787	13.0315	13.2486
sp|P63096|GNAI1_HUMAN	GNAI1	Guanine nucleotide-binding protein G(i) subunit alpha-1 OS=Homo sapiens OX=9606 GN=GNAI1 PE=1 SV=2	1.73655	0.146145	4.89e-08	0.310779	2.81e-07	0.564081	13.9921	13.6868	13.9375	15.4042	15.6963	15.7256	14.9265	14.8649	14.957	14.8726	15.1991	15.1151
sp|P63162|RSMN_HUMAN	SNRPN	Small nuclear ribonucleoprotein-associated protein N OS=Homo sapiens OX=9606 GN=SNRPN PE=1 SV=1	-1.3117	-0.211806	7.8e-08	0.227657	4.2e-07	0.475402	15.5984	15.6966	15.4144	14.3267	14.1466	14.3011	12.9699	13.0326	12.9269	13.059	12.5849	12.6501
sp|P63165|SUMO1_HUMAN	SUMO1	Small ubiquitin-related modifier 1 OS=Homo sapiens OX=9606 GN=SUMO1 PE=1 SV=1	-1.91427	-0.231959	6.14e-05	0.470661	0.000144414	0.694727	15.0352	15.9145	15.3883	12.8123	13.7961	13.9868	14.3757	15.1505	14.6958	14.5233	14.5867	14.416
sp|P63167|DYL1_HUMAN	DYNLL1	Dynein light chain 1, cytoplasmic OS=Homo sapiens OX=9606 GN=DYNLL1 PE=1 SV=1	-0.797994	-0.237146	0.000202627	0.138146	0.000420718	0.36229	13.5075	13.4104	13.1629	12.577	12.6095	12.5003	12.7789	13.2157	12.9289	12.643	12.6259	12.9431
sp|P63173|RL38_HUMAN	RPL38	60S ribosomal protein L38 OS=Homo sapiens OX=9606 GN=RPL38 PE=1 SV=2	-1.3396	-0.144042	4.71e-08	0.396021	2.73e-07	0.63918	18.5428	18.4977	18.1265	17.0996	16.9084	17.1402	15.4226	15.0228	15.0726	14.9999	14.9417	15.1443
sp|P63208|SKP1_HUMAN	SKP1	S-phase kinase-associated protein 1 OS=Homo sapiens OX=9606 GN=SKP1 PE=1 SV=2	0.551937	-0.203291	3.57e-05	0.0882915	8.86e-05	0.276659	13.8275	13.6731	13.8077	14.36	14.2767	14.3275	14.5454	14.3833	14.4403	14.2715	14.2264	14.2611
sp|P63220|RS21_HUMAN	RPS21	40S ribosomal protein S21 OS=Homo sapiens OX=9606 GN=RPS21 PE=1 SV=1	-0.841716	-0.291569	0.000511695	0.200858	0.000982548	0.445314	16.2218	16.3376	15.9734	15.7169	15.1387	15.1521	15.1841	14.8853	14.9602	14.7526	14.6793	14.7231
sp|P63241|IF5A1_HUMAN	EIF5A	Eukaryotic translation initiation factor 5A-1 OS=Homo sapiens OX=9606 GN=EIF5A PE=1 SV=2	-0.293882	-0.175768	0.203877	0.443736	0.24575	0.672068	16.0596	16.3147	15.9201	15.8894	15.6432	15.8801	16.0113	16.0555	15.6882	15.6447	15.6101	15.9729
sp|P63244|RACK1_HUMAN	RACK1	Receptor of activated protein C kinase 1 OS=Homo sapiens OX=9606 GN=RACK1 PE=1 SV=3	-1.50221	-0.073739	5.07e-07	0.629817	2.14e-06	0.809804	17.107	17.3011	16.982	15.864	15.6184	15.4011	14.4066	14.3183	14.2269	14.2293	14.3218	14.1795
sp|P67775|PP2AA_HUMAN	PPP2CA	Serine/threonine-protein phosphatase 2A catalytic subunit alpha isoform OS=Homo sapiens OX=9606 GN=PPP2CA PE=1 SV=1	-0.572785	-0.0541699	0.00105054	0.68782	0.00192093	0.842925	14.0739	14.0161	13.797	13.3167	13.4909	13.3611	13.8901	14.3565	14.0259	13.9787	14.0947	14.0365
sp|P67812|SC11A_HUMAN	SEC11A	Signal peptidase complex catalytic subunit SEC11A OS=Homo sapiens OX=9606 GN=SEC11A PE=1 SV=1	-0.482911	-0.661477	0.0495218	0.0114558	0.0670503	0.0738827	14.0229	13.5811	14.0138	13.9045	13.1495	13.1151	14.0082	13.6525	14.0411	13.3641	13.0408	13.3125
sp|P67936|TPM4_HUMAN	TPM4	Tropomyosin alpha-4 chain OS=Homo sapiens OX=9606 GN=TPM4 PE=1 SV=3	-0.147744	-0.377221	0.333019	0.0190855	0.380612	0.105423	15.4308	15.7053	15.7259	15.5237	15.538	15.3571	16.5153	16.7212	16.4087	16.0879	16.1896	16.2361
sp|P68036|UB2L3_HUMAN	UBE2L3	Ubiquitin-conjugating enzyme E2 L3 OS=Homo sapiens OX=9606 GN=UBE2L3 PE=1 SV=1	0.74298	0.0413942	0.0122851	0.871416	0.0184721	0.937433	12.9884	12.6585	12.8577	13.1526	13.7835	13.7975	13.9747	14.9998	14.6489	14.3525	14.7576	14.6375
sp|P68366|TBA4A_HUMAN	TUBA4A	Tubulin alpha-4A chain OS=Homo sapiens OX=9606 GN=TUBA4A PE=1 SV=1	-0.52934	-0.243853	0.0259712	0.2626	0.0368766	0.517534	12.7472	13.3121	13.246	12.4835	12.9605	12.2733	13.336	13.6505	13.3275	12.9864	13.2152	13.3809
sp|P68371|TBB4B_HUMAN	TUBB4B	Tubulin beta-4B chain OS=Homo sapiens OX=9606 GN=TUBB4B PE=1 SV=1	-0.757912	-0.270686	6.66e-10	0.00760101	7.08e-09	0.0557343	15.1053	15.3586	15.097	14.5109	14.3478	14.4285	15.9448	16.0214	15.9165	15.6117	15.6434	15.8156
sp|P68871|HBB_HUMAN	HBB	Hemoglobin subunit beta OS=Homo sapiens OX=9606 GN=HBB PE=1 SV=2	-0.245602	-0.671782	0.69985	0.301833	0.737872	0.557171	13.0463	12.711	14.1925	14.7367	12.3035	12.1729	13.7559	12.3381	13.2518	12.5619	12.308	12.4606
sp|P78318|IGBP1_HUMAN	IGBP1	Immunoglobulin-binding protein 1 OS=Homo sapiens OX=9606 GN=IGBP1 PE=1 SV=1	-1.23156	-0.387203	1.34e-06	0.014371	5e-06	0.086613	13.6111	13.7343	13.4484	12.4325	12.3894	12.2773	12.9267	12.8261	12.5845	12.2802	12.3316	12.5639
sp|P78330|SERB_HUMAN	PSPH	Phosphoserine phosphatase OS=Homo sapiens OX=9606 GN=PSPH PE=1 SV=2	-0.116153	-0.193811	0.337773	0.122211	0.385289	0.334671	14.1422	14.3174	14.4541	14.2461	14.2166	14.1026	14.6942	14.7304	14.5915	14.3867	14.5053	14.5427
sp|P78332|RBM6_HUMAN	RBM6	RNA-binding protein 6 OS=Homo sapiens OX=9606 GN=RBM6 PE=1 SV=5	-1.13648	-0.266488	5.14e-07	0.0369043	2.17e-06	0.157983	16.3785	16.5974	16.3663	15.3939	15.1576	15.3812	13.9033	13.8988	13.9264	13.6145	13.6698	13.6447
sp|P78344|IF4G2_HUMAN	EIF4G2	Eukaryotic translation initiation factor 4 gamma 2 OS=Homo sapiens OX=9606 GN=EIF4G2 PE=1 SV=1	0.0216603	-0.392542	0.912205	0.0505787	0.927823	0.193475	13.2685	13.3541	13.4841	13.4633	13.3652	13.3432	14.6978	14.5273	14.4274	14.2018	14.1066	14.1665
sp|P78347|GTF2I_HUMAN	GTF2I	General transcription factor II-I OS=Homo sapiens OX=9606 GN=GTF2I PE=1 SV=2	-0.886087	-0.0742086	1.39e-10	0.361908	1.77e-09	0.608813	15.5088	15.4238	15.3221	14.5706	14.5099	14.5158	14.1214	14.1357	14.2457	14.1485	14.0003	14.1314
sp|P78352|DLG4_HUMAN	DLG4	Disks large homolog 4 OS=Homo sapiens OX=9606 GN=DLG4 PE=1 SV=3	0.630399	-0.231056	0.0155658	0.347479	0.0229428	0.598062	14.2249	14.3922	14.4327	15.0358	14.957	14.9482	14.7706	14.7138	14.7742	14.5514	14.5082	14.5058
sp|P78371|TCPB_HUMAN	CCT2	T-complex protein 1 subunit beta OS=Homo sapiens OX=9606 GN=CCT2 PE=1 SV=4	-1.40003	-0.105531	4.09e-07	0.453303	1.8e-06	0.67844	16.756	16.8579	16.3703	15.4683	15.2794	15.0363	14.5545	14.4667	14.3661	14.3253	14.3379	14.4075
sp|P78406|RAE1L_HUMAN	RAE1	mRNA export factor OS=Homo sapiens OX=9606 GN=RAE1 PE=1 SV=1	0.334547	-0.678016	0.319857	0.0579436	0.366865	0.212855	9.73597	11.4405	10.2426	10.9903	10.7779	10.6544	13.6552	13.7375	13.5718	12.9587	12.8952	13.0765
sp|P78414|IRX1_HUMAN	IRX1	Iroquois-class homeodomain protein IRX-1 OS=Homo sapiens OX=9606 GN=IRX1 PE=2 SV=3	-1.33673	-0.340664	8.94e-07	0.0325337	3.53e-06	0.146377	13.9263	14.0228	13.7483	12.5946	12.3965	12.6961	15.0912	14.6602	14.6802	14.4743	14.3206	14.6147
sp|P78417|GSTO1_HUMAN	GSTO1	Glutathione S-transferase omega-1 OS=Homo sapiens OX=9606 GN=GSTO1 PE=1 SV=2	0.118732	-0.311485	0.520893	0.109188	0.565579	0.314077	12.5462	12.4442	11.9992	12.3108	12.7255	12.3095	13.2417	13.665	13.4294	13.0078	13.1491	13.2448
sp|P78527|PRKDC_HUMAN	PRKDC	DNA-dependent protein kinase catalytic subunit OS=Homo sapiens OX=9606 GN=PRKDC PE=1 SV=3	-1.41433	-0.212587	2.3e-13	0.155168	5.91e-12	0.386062	16.9702	16.8653	16.5939	15.3941	15.4262	15.3662	14.0572	14.1652	14.2274	14.0159	13.853	13.9431
sp|P78559|MAP1A_HUMAN	MAP1A	Microtubule-associated protein 1A OS=Homo sapiens OX=9606 GN=MAP1A PE=1 SV=6	-1.22052	0.438495	9.78e-06	0.0202534	2.81e-05	0.109181	15.8091	16.113	15.4783	14.7427	14.6371	14.3591	13.7502	14.1332	13.9446	14.2031	14.4178	14.5225
sp|P80303|NUCB2_HUMAN	NUCB2	Nucleobindin-2 OS=Homo sapiens OX=9606 GN=NUCB2 PE=1 SV=3	-0.485413	0.138027	0.147467	0.677086	0.184397	0.839795	13.2634	12.9414	13.141	12.6994	12.5327	12.6576	13.9147	13.8115	14.0189	14.0764	14.1158	13.967
sp|P80723|BASP1_HUMAN	BASP1	Brain acid soluble protein 1 OS=Homo sapiens OX=9606 GN=BASP1 PE=1 SV=2	0.658741	-0.436706	0.000146956	0.00852334	0.000315014	0.0602762	11.5607	11.8477	12.0094	12.4399	12.473	12.4812	14.3103	14.444	14.2938	13.7494	13.9949	13.9937
sp|P82094|TMF1_HUMAN	TMF1	TATA element modulatory factor OS=Homo sapiens OX=9606 GN=TMF1 PE=1 SV=2	0.0689899	0.216141	0.705702	0.249595	0.742965	0.503514	12.255	12.3961	12.0317	12.4255	12.1219	12.3424	15.118	14.4338	14.8563	15.1288	15.0057	14.9221
sp|P82673|RT35_HUMAN	MRPS35	28S ribosomal protein S35, mitochondrial OS=Homo sapiens OX=9606 GN=MRPS35 PE=1 SV=1	-0.810972	-0.286888	0.00214432	0.189386	0.00369574	0.430369	13.287	13.4863	13.4018	13.0649	12.6069	12.0704	13.4759	13.6899	13.78	13.3412	13.4441	13.3
sp|P82979|SARNP_HUMAN	SARNP	SAP domain-containing ribonucleoprotein OS=Homo sapiens OX=9606 GN=SARNP PE=1 SV=3	-0.839728	-0.537985	2.33e-05	0.00100203	6.06e-05	0.011575	15.1472	15.275	15.0895	14.5839	14.2539	14.1548	15.9717	16.0373	15.6734	15.3865	15.237	15.4449
sp|P83436|COG7_HUMAN	COG7	Conserved oligomeric Golgi complex subunit 7 OS=Homo sapiens OX=9606 GN=COG7 PE=1 SV=1	-0.75126	0.0127477	1.36e-06	0.914068	5.05e-06	0.957312	13.938	13.8949	14.0347	13.235	13.159	13.2199	13.5303	13.3736	13.6248	13.5874	13.5231	13.4565
sp|P83731|RL24_HUMAN	RPL24	60S ribosomal protein L24 OS=Homo sapiens OX=9606 GN=RPL24 PE=1 SV=1	-1.46095	0.158003	1.04e-06	0.330189	4.02e-06	0.580773	14.3477	14.3816	14.502	12.9401	12.8769	13.0314	12.2516	12.1605	12.2608	11.9881	12.6067	12.5522
sp|P84074|HPCA_HUMAN	HPCA	Neuron-specific calcium-binding protein hippocalcin OS=Homo sapiens OX=9606 GN=HPCA PE=1 SV=2	-0.536165	-0.367226	0.20756	0.379056	0.249672	0.624466	12.9737	12.7628	12.9179	11.1987	12.8734	12.9737	14.4653	15.4911	14.6807	14.5521	14.5353	14.448
sp|P84077|ARF1_HUMAN	ARF1	ADP-ribosylation factor 1 OS=Homo sapiens OX=9606 GN=ARF1 PE=1 SV=2	-0.00143152	-0.160457	0.992243	0.288305	0.993609	0.545304	12.4274	12.7696	12.6768	12.7504	12.4507	12.6684	14.7729	14.5088	14.5924	14.4974	14.4284	14.467
sp|P84085|ARF5_HUMAN	ARF5	ADP-ribosylation factor 5 OS=Homo sapiens OX=9606 GN=ARF5 PE=1 SV=2	0.290912	-0.0505466	0.136412	0.790838	0.171162	0.899269	13.5926	13.4648	14.0337	13.9531	13.8888	14.1219	14.9718	14.7496	14.8908	14.9385	14.7561	14.766
sp|P84090|ERH_HUMAN	ERH	Enhancer of rudimentary homolog OS=Homo sapiens OX=9606 GN=ERH PE=1 SV=1	-1.62972	-0.449833	1.64e-08	0.0272345	1.14e-07	0.131554	16.7544	17.008	17.03	15.3896	15.3397	15.1739	13.7506	13.8578	13.5275	13.2513	13.2627	13.2724
sp|P84095|RHOG_HUMAN	RHOG	Rho-related GTP-binding protein RhoG OS=Homo sapiens OX=9606 GN=RHOG PE=1 SV=1	1.24648	0.121515	4.53e-06	0.444677	1.43e-05	0.672575	13.377	13.8007	14.0404	15.0162	14.9535	14.9877	14.3015	14.3675	14.5051	14.5276	14.5631	14.448
sp|P84098|RL19_HUMAN	RPL19	60S ribosomal protein L19 OS=Homo sapiens OX=9606 GN=RPL19 PE=1 SV=1	-1.235	-0.00107668	2.76e-06	0.99419	9.41e-06	0.995558	15.0798	15.4927	15.16	14.1098	13.9545	13.9632	13.8929	13.6834	13.6514	13.7387	13.5255	13.9603
sp|P84103|SRSF3_HUMAN	SRSF3	Serine/arginine-rich splicing factor 3 OS=Homo sapiens OX=9606 GN=SRSF3 PE=1 SV=1	-0.849903	-0.351697	0.000277479	0.0549695	0.000557063	0.205677	15.813	15.8603	15.8063	15.3093	14.8244	14.7961	15.0645	15.3616	14.7494	14.7806	14.6231	14.7168
sp|P84157|MXRA7_HUMAN	MXRA7	Matrix-remodeling-associated protein 7 OS=Homo sapiens OX=9606 GN=MXRA7 PE=1 SV=1	-0.517485	-0.621335	0.0223689	0.00855172	0.0321243	0.0602762	14.1097	13.9773	14.157	13.627	13.5211	13.5433	14.6568	14.8965	14.0964	14.1989	13.9333	13.6535
sp|P86790|CCZ1B_HUMAN	CCZ1B	Vacuolar fusion protein CCZ1 homolog B OS=Homo sapiens OX=9606 GN=CCZ1B PE=1 SV=1	0.999947	0.30221	3.13e-05	0.0694048	7.88e-05	0.238418	13.3855	13.5679	13.8424	14.6556	14.5716	14.5685	13.4535	13.0695	13.0946	13.616	13.3499	13.5584
sp|P98172|EFNB1_HUMAN	EFNB1	Ephrin-B1 OS=Homo sapiens OX=9606 GN=EFNB1 PE=1 SV=1	1.17853	-0.0294901	8.93e-07	0.815393	3.53e-06	0.910475	13.4998	13.6183	13.6197	14.692	14.7416	14.8399	14.2112	14.3274	14.2602	14.4761	14.1016	14.1325
sp|P98175-5|RBM10-5_HUMAN	RBM10	Isoform of P98175, Isoform 5 of RNA-binding protein 10 OS=Homo sapiens OX=9606 GN=RBM10 PE=1 SV=3	-1.26355	-0.241419	5.26e-14	0.0449237	1.56e-12	0.178408	15.1511	15.3214	15.4367	14.151	14.0513	13.9161	12.959	13.0737	12.9033	12.7251	12.7663	12.7204
sp|P98179|RBM3_HUMAN	RBM3	RNA-binding protein 3 OS=Homo sapiens OX=9606 GN=RBM3 PE=1 SV=1	-1.64648	-0.811606	2.37e-12	1.1e-05	4.86e-11	0.000245255	15.2569	15.0897	15.1551	13.4549	13.4387	13.6686	10.7434	10.9009	11.1057	9.83256	9.7758	10.2702
sp|P98194|AT2C1_HUMAN	ATP2C1	Calcium-transporting ATPase type 2C member 1 OS=Homo sapiens OX=9606 GN=ATP2C1 PE=1 SV=3	0.372218	0.0568226	0.0355683	0.722627	0.0493985	0.858248	13.8214	13.8721	13.8897	14.2752	14.2308	14.1939	14.0569	13.5782	13.913	14.092	13.9247	13.7019
sp|P98196|AT11A_HUMAN	ATP11A	Phospholipid-transporting ATPase IH OS=Homo sapiens OX=9606 GN=ATP11A PE=1 SV=3	1.18745	0.286113	9.07e-05	0.182472	0.000203507	0.420901	13.5312	13.0605	13.7032	14.1981	14.8658	14.7934	13.5805	13.3726	13.2532	13.7278	13.6832	13.6536
sp|P99999|CYC_HUMAN	CYCS	Cytochrome c OS=Homo sapiens OX=9606 GN=CYCS PE=1 SV=2	0.40431	-0.0919287	0.119042	0.708578	0.150665	0.849377	10.9946	10.7967	11.8716	11.4567	11.6915	11.7277	13.792	13.5619	14.0764	13.7456	13.6567	13.7521
sp|Q00059|TFAM_HUMAN	TFAM	Transcription factor A, mitochondrial OS=Homo sapiens OX=9606 GN=TFAM PE=1 SV=1	0.16696	0.320962	0.173269	0.0169874	0.213001	0.0962068	14.0507	13.7439	13.9054	14.1191	14.036	14.0459	14.0049	13.8333	13.8471	14.294	14.1557	14.1985
sp|Q00169|PIPNA_HUMAN	PITPNA	Phosphatidylinositol transfer protein alpha isoform OS=Homo sapiens OX=9606 GN=PITPNA PE=1 SV=2	0.70678	-0.175267	1.42e-07	0.109184	7.11e-07	0.314077	14.2354	14.3417	14.2687	15.1092	14.8532	15.0038	15.2728	15.4129	15.2063	15.0558	15.1272	15.1831
sp|Q00325|MPCP_HUMAN	SLC25A3	Phosphate carrier protein, mitochondrial OS=Homo sapiens OX=9606 GN=SLC25A3 PE=1 SV=2	-0.0261369	-0.00946323	0.874956	0.954558	0.893738	0.97739	12.5407	12.2987	12.5085	12.4258	12.2807	12.5631	15.0133	14.8716	14.9489	14.9311	15.0222	14.852
sp|Q00341|VIGLN_HUMAN	HDLBP	Vigilin OS=Homo sapiens OX=9606 GN=HDLBP PE=1 SV=2	-0.557496	-0.315791	0.000125322	0.0154689	0.000273063	0.0915244	14.2873	14.5085	14.3138	13.8496	13.7758	13.8118	15.1608	15.1051	15.0542	14.7873	14.7411	14.8444
sp|Q00403|TF2B_HUMAN	GTF2B	Transcription initiation factor IIB OS=Homo sapiens OX=9606 GN=GTF2B PE=1 SV=1	-1.03111	-0.292624	2.79e-08	0.0276662	1.75e-07	0.132679	14.7475	14.7173	14.6077	13.7168	13.5865	13.6758	14.6967	14.3348	14.6121	14.2156	14.2768	14.2733
sp|Q00535|CDK5_HUMAN	CDK5	Cyclin-dependent-like kinase 5 OS=Homo sapiens OX=9606 GN=CDK5 PE=1 SV=3	0.963922	-0.0724612	9.07e-06	0.671956	2.64e-05	0.836998	13.3554	13.2486	13.2203	13.9644	14.3264	14.4251	13.7074	14.1594	14.0374	13.6103	14.0479	14.0287
sp|Q00688|FKBP3_HUMAN	FKBP3	Peptidyl-prolyl cis-trans isomerase FKBP3 OS=Homo sapiens OX=9606 GN=FKBP3 PE=1 SV=1	-0.170368	-0.142706	0.0909982	0.14932	0.117889	0.379363	13.3619	13.4516	13.2732	13.2909	13.1422	13.1426	14.2361	14.2849	14.2328	14.1426	13.9682	14.2149
sp|Q00796|DHSO_HUMAN	SORD	Sorbitol dehydrogenase OS=Homo sapiens OX=9606 GN=SORD PE=1 SV=4	-0.0939458	-0.216929	0.716662	0.407969	0.752599	0.646779	13.7347	13.0945	13.8486	13.3649	13.6877	13.3432	14.3093	14.6698	14.139	13.7529	14.6286	14.0858
sp|Q00839|HNRPU_HUMAN	HNRNPU	Heterogeneous nuclear ribonucleoprotein U OS=Homo sapiens OX=9606 GN=HNRNPU PE=1 SV=6	-1.42095	-0.169059	3.86e-08	0.152542	2.29e-07	0.382756	15.2132	15.1876	15.1479	13.745	13.9418	13.5991	13.3685	13.524	13.2133	13.28	13.0483	13.2703
sp|Q00973|B4GN1_HUMAN	B4GALNT1	Beta-1,4 N-acetylgalactosaminyltransferase 1 OS=Homo sapiens OX=9606 GN=B4GALNT1 PE=1 SV=2	-0.452571	-0.29344	0.0160404	0.0933174	0.0235707	0.286548	14.1847	14.5826	14.8582	14.085	14.2172	13.9656	15.8887	15.6663	15.7165	15.4322	15.5165	15.4426
sp|Q00975|CAC1B_HUMAN	CACNA1B	Voltage-dependent N-type calcium channel subunit alpha-1B OS=Homo sapiens OX=9606 GN=CACNA1B PE=1 SV=1	1.76048	-0.137382	8.05e-08	0.36744	4.33e-07	0.614723	12.9533	13.1585	12.5514	14.6974	14.6934	14.5538	13.6832	13.6151	13.5487	13.4724	13.5389	13.4235
sp|Q01081|U2AF1_HUMAN	U2AF1	Splicing factor U2AF 35 kDa subunit OS=Homo sapiens OX=9606 GN=U2AF1 PE=1 SV=3	-0.927352	-0.221746	5.07e-05	0.159792	0.000121468	0.391216	15.6733	15.9693	15.7628	15.1591	14.8451	14.6192	15.3856	15.3061	15.2336	15.0794	14.9893	15.1912
sp|Q01082|SPTB2_HUMAN	SPTBN1	Spectrin beta chain, non-erythrocytic 1 OS=Homo sapiens OX=9606 GN=SPTBN1 PE=1 SV=2	-1.0686	-0.216628	2.23e-06	0.103811	7.89e-06	0.304565	14.2673	14.3592	14.2189	13.2943	13.3297	13.0157	13.498	13.9365	13.5931	13.2979	13.5209	13.559
sp|Q01085|TIAR_HUMAN	TIAL1	Nucleolysin TIAR OS=Homo sapiens OX=9606 GN=TIAL1 PE=1 SV=1	-0.483142	-0.143895	0.00305191	0.287628	0.00509703	0.544753	14.4304	14.7332	14.8579	14.2583	14.1502	14.1636	15.8444	15.9907	15.7845	15.8106	15.7208	15.6565
sp|Q01105-2|SET-2_HUMAN	SET	Isoform of Q01105, Isoform 2 of Protein SET OS=Homo sapiens OX=9606 GN=SET PE=1 SV=3	-1.11687	-0.404813	2.4e-05	0.0302599	6.22e-05	0.138938	15.0619	15.2089	14.977	14.0985	13.8964	13.9022	14.3216	14.5895	13.964	13.7748	13.7027	14.1831
sp|Q01130|SRSF2_HUMAN	SRSF2	Serine/arginine-rich splicing factor 2 OS=Homo sapiens OX=9606 GN=SRSF2 PE=1 SV=4	-0.821139	-0.413808	0.000289794	0.0245298	0.000580186	0.123578	16.2473	15.8556	16.1413	15.1612	15.2857	15.3338	14.9065	15.2683	14.8116	14.5416	14.5277	14.6758
sp|Q01167|FOXK2_HUMAN	FOXK2	Forkhead box protein K2 OS=Homo sapiens OX=9606 GN=FOXK2 PE=1 SV=3	-1.08582	-0.250107	4.24e-06	0.0853942	1.36e-05	0.271675	13.4561	13.6017	13.6839	12.5296	12.3093	12.6454	14.0153	13.962	13.7668	13.8189	13.5778	13.5971
sp|Q01459|DIAC_HUMAN	CTBS	Di-N-acetylchitobiase OS=Homo sapiens OX=9606 GN=CTBS PE=1 SV=1	2.31762	2.83264	1.17e-08	1.31e-09	8.51e-08	9.28e-08	14.278	13.9113	14.5638	16.5086	16.5572	16.6402	14.0504	14.0699	14.3768	16.9753	17.065	16.9548
sp|Q01469|FABP5_HUMAN	FABP5	Fatty acid-binding protein 5 OS=Homo sapiens OX=9606 GN=FABP5 PE=1 SV=3	0.017483	-0.61804	0.961148	0.105158	0.968803	0.306728	15.0014	14.3309	14.9668	15.5715	14.6359	14.1441	14.7644	14.7782	15.619	14.4646	14.4448	14.398
sp|Q01484|ANK2_HUMAN	ANK2	Ankyrin-2 OS=Homo sapiens OX=9606 GN=ANK2 PE=1 SV=4	-0.745514	0.212643	8.2e-05	0.116245	0.000186437	0.325375	13.7889	13.9012	13.7862	13.1649	13.1293	12.9456	13.7569	14.2621	14.0432	14.0707	14.2678	14.3617
sp|Q01518|CAP1_HUMAN	CAP1	Adenylyl cyclase-associated protein 1 OS=Homo sapiens OX=9606 GN=CAP1 PE=1 SV=5	-0.225034	-0.137726	0.185374	0.413755	0.225878	0.652885	15.524	15.3964	15.3032	15.1	15.2381	15.2104	15.2098	15.4812	15.0603	15.0579	15.0613	15.2189
sp|Q01581|HMCS1_HUMAN	HMGCS1	Hydroxymethylglutaryl-CoA synthase, cytoplasmic OS=Homo sapiens OX=9606 GN=HMGCS1 PE=1 SV=2	0.373499	-0.121281	0.275912	0.71699	0.321015	0.856094	13.4338	12.5985	13.5367	12.8612	13.8525	13.9758	13.7697	14.3426	13.8258	13.6443	13.7114	14.2184
sp|Q01650|LAT1_HUMAN	SLC7A5	Large neutral amino acids transporter small subunit 1 OS=Homo sapiens OX=9606 GN=SLC7A5 PE=1 SV=2	1.17896	-0.317981	7.87e-07	0.0237621	3.15e-06	0.121144	13.3791	13.4111	13.2686	14.4004	14.7162	14.479	14.2816	14.0727	14.1759	13.8737	13.7501	13.9523
sp|Q01814|AT2B2_HUMAN	ATP2B2	Plasma membrane calcium-transporting ATPase 2 OS=Homo sapiens OX=9606 GN=ATP2B2 PE=1 SV=2	1.74087	-0.291621	5.55e-08	0.0601707	3.16e-07	0.218647	12.4315	12.1145	12.6631	14.0637	14.0602	14.3079	14.1463	14.4621	14.1852	13.9362	13.9931	13.9893
sp|Q01844|EWS_HUMAN	EWSR1	RNA-binding protein EWS OS=Homo sapiens OX=9606 GN=EWSR1 PE=1 SV=1	-0.300592	-0.10039	0.048918	0.476515	0.0663252	0.699513	13.8839	14.0458	14.2821	13.6439	13.9636	13.7025	14.0139	14.0019	13.8243	13.8144	13.794	13.9305
sp|Q02156|KPCE_HUMAN	PRKCE	Protein kinase C epsilon type OS=Homo sapiens OX=9606 GN=PRKCE PE=1 SV=1	1.83153	0.458707	8.03e-09	0.00312259	6.14e-08	0.027545	12.9031	12.9096	13.2126	14.872	14.7351	14.9128	12.6412	12.7575	12.8279	13.2031	13.1156	13.2841
sp|Q02218|ODO1_HUMAN	OGDH	2-oxoglutarate dehydrogenase, mitochondrial OS=Homo sapiens OX=9606 GN=OGDH PE=1 SV=3	-0.325497	-0.18468	0.200839	0.46237	0.243196	0.686363	13.4623	13.4248	13.4149	12.9432	12.985	13.3973	15.0946	14.9074	14.8061	14.738	14.7944	14.7217
sp|Q02246|CNTN2_HUMAN	CNTN2	Contactin-2 OS=Homo sapiens OX=9606 GN=CNTN2 PE=1 SV=1	1.8369	0.11931	5.87e-23	0.29041	1e-20	0.54744	13.3143	13.6071	13.6937	15.3203	15.4077	15.3978	14.4033	14.2707	14.355	14.5074	14.4198	14.4597
sp|Q02252|MMSA_HUMAN	ALDH6A1	Methylmalonate-semialdehyde dehydrogenase [acylating], mitochondrial OS=Homo sapiens OX=9606 GN=ALDH6A1 PE=1 SV=2	-0.519137	0.0453714	0.0015602	0.755978	0.00276094	0.878854	13.1574	13.1588	13.0739	12.6233	12.5447	12.6646	14.4987	14.3246	14.6261	14.5151	14.6477	14.4226
sp|Q02509|OC90_HUMAN	OC90	Otoconin-90 OS=Homo sapiens OX=9606 GN=OC90 PE=2 SV=4	0.544638	-0.276772	0.00375064	0.0912895	0.00614758	0.283007	12.7135	12.7327	13.06	13.3389	13.5138	13.2873	13.328	13.1539	13.3603	12.7346	13.1162	13.1611
sp|Q02543|RL18A_HUMAN	RPL18A	60S ribosomal protein L18a OS=Homo sapiens OX=9606 GN=RPL18A PE=1 SV=2	-0.356684	-0.129076	0.0422524	0.450068	0.0580173	0.674291	14.5522	14.2171	14.5278	14.0645	14.0869	14.0757	14.2628	14.4205	14.5308	14.1931	14.2955	14.3383
sp|Q02779|M3K10_HUMAN	MAP3K10	Mitogen-activated protein kinase kinase kinase 10 OS=Homo sapiens OX=9606 GN=MAP3K10 PE=1 SV=3	2.80244	0.18251	5.95e-11	0.157435	8.46e-10	0.389373	14.1739	13.8649	14.0472	16.9201	16.9147	16.6585	14.3395	14.3026	14.3622	14.5527	14.5525	14.4465
sp|Q02790|FKBP4_HUMAN	FKBP4	Peptidyl-prolyl cis-trans isomerase FKBP4 OS=Homo sapiens OX=9606 GN=FKBP4 PE=1 SV=3	-0.0564408	-0.337005	0.592334	0.00239632	0.635564	0.0227221	12.9406	12.9943	13.0122	12.8245	12.9527	13.0006	14.0204	14.1786	13.9594	13.5649	13.6528	13.9297
sp|Q02809|PLOD1_HUMAN	PLOD1	Procollagen-lysine,2-oxoglutarate 5-dioxygenase 1 OS=Homo sapiens OX=9606 GN=PLOD1 PE=1 SV=2	1.20624	0.167566	3.83e-08	0.277906	2.29e-07	0.534827	13.7091	13.8839	13.6855	14.6972	15.0288	15.1711	14.8641	14.6942	14.898	14.9575	15.0173	14.9842
sp|Q02818|NUCB1_HUMAN	NUCB1	Nucleobindin-1 OS=Homo sapiens OX=9606 GN=NUCB1 PE=1 SV=4	0.292674	0.203874	0.0791834	0.20546	0.103877	0.451051	14.1671	13.9387	14.3671	14.4604	14.3713	14.5192	16.8027	16.2365	16.7107	16.9492	16.7287	16.6837
sp|Q02878|RL6_HUMAN	RPL6	60S ribosomal protein L6 OS=Homo sapiens OX=9606 GN=RPL6 PE=1 SV=3	-1.0287	-0.0208692	1.65e-07	0.881063	8.1e-07	0.941547	15.057	15.1221	14.7026	13.8341	13.9824	13.979	14.0623	14.0024	13.991	13.8509	13.9544	14.1879
sp|Q02880|TOP2B_HUMAN	TOP2B	DNA topoisomerase 2-beta OS=Homo sapiens OX=9606 GN=TOP2B PE=1 SV=3	-0.975906	-0.174312	4.99e-06	0.177728	1.56e-05	0.416487	14.7839	15.102	14.8528	13.9762	14.014	13.8208	12.9857	13.2079	13.0531	12.9451	12.7256	13.0531
sp|Q02952|AKA12_HUMAN	AKAP12	A-kinase anchor protein 12 OS=Homo sapiens OX=9606 GN=AKAP12 PE=1 SV=4	-0.461424	-0.243634	2.04e-05	0.0155055	5.41e-05	0.091555	13.028	13.2904	13.1273	12.6995	12.5813	12.7807	14.1871	14.0542	14.1489	13.902	13.8724	13.8848
sp|Q02978|M2OM_HUMAN	SLC25A11	Mitochondrial 2-oxoglutarate/malate carrier protein OS=Homo sapiens OX=9606 GN=SLC25A11 PE=1 SV=3	0.451402	-0.136911	0.0187111	0.423091	0.0272203	0.66136	11.7775	12.1465	12.2059	12.4725	12.4346	12.577	14.9429	14.7473	14.9958	14.9794	14.8617	14.4341
sp|Q03001|DYST_HUMAN	DST	Dystonin OS=Homo sapiens OX=9606 GN=DST PE=1 SV=4	-0.669197	-0.0686161	7.92e-11	0.345484	1.09e-09	0.597567	14.4213	14.502	14.3008	13.8125	13.7458	13.6582	13.8225	13.8079	13.8342	13.6759	13.7986	13.7842
sp|Q03252|LMNB2_HUMAN	LMNB2	Lamin-B2 OS=Homo sapiens OX=9606 GN=LMNB2 PE=1 SV=4	-0.331928	-0.989552	0.0993867	0.000208362	0.128015	0.00337306	12.7062	13.0729	12.6514	12.6586	12.379	12.3971	15.4013	15.6717	14.8909	14.2776	14.2731	14.4445
sp|Q04206|TF65_HUMAN	RELA	Transcription factor p65 OS=Homo sapiens OX=9606 GN=RELA PE=1 SV=2	0.00580476	-0.0605435	0.969324	0.688883	0.975938	0.842925	12.7521	13.0991	13.3648	13.1504	12.9452	13.1377	14.1423	14.1364	14.2622	14.2517	13.9362	14.1713
sp|Q04637|IF4G1_HUMAN	EIF4G1	Eukaryotic translation initiation factor 4 gamma 1 OS=Homo sapiens OX=9606 GN=EIF4G1 PE=1 SV=4	-0.437166	-0.0279819	0.00291606	0.838361	0.00488978	0.919544	13.2871	13.5095	13.2198	12.9512	12.8997	12.8539	13.7942	13.7968	13.7704	13.8159	13.7457	13.7159
sp|Q04724|TLE1_HUMAN	TLE1	Transducin-like enhancer protein 1 OS=Homo sapiens OX=9606 GN=TLE1 PE=1 SV=2	-1.0758	-0.529986	1.35e-05	0.00413392	3.76e-05	0.0343824	15.5227	15.5871	15.2457	14.4405	14.2891	14.3986	16.0957	16.0157	16.4785	15.7104	15.5309	15.7587
sp|Q04771|ACVR1_HUMAN	ACVR1	Activin receptor type-1 OS=Homo sapiens OX=9606 GN=ACVR1 PE=1 SV=1	1.65276	-0.268899	1.28e-07	0.0869543	6.54e-07	0.274088	15.1807	14.8142	15.0783	16.4395	16.7055	16.8865	15.1126	14.8985	15.0348	14.7636	14.8062	14.6694
sp|Q04837|SSBP_HUMAN	SSBP1	Single-stranded DNA-binding protein, mitochondrial OS=Homo sapiens OX=9606 GN=SSBP1 PE=1 SV=1	0.135493	0.0917351	0.448961	0.605686	0.495422	0.793498	14.4841	14.2296	14.8548	14.9561	14.4231	14.5957	16.8313	16.7732	16.8038	16.8564	16.9983	16.8287
sp|Q04917|1433F_HUMAN	YWHAH	14-3-3 protein eta OS=Homo sapiens OX=9606 GN=YWHAH PE=1 SV=4	0.0252039	-0.176546	0.902089	0.391421	0.917854	0.637264	13.8505	14.0693	13.9419	13.8815	13.9553	14.1005	14.41	14.6617	14.3954	14.1108	14.4131	14.4135
sp|Q05193|DYN1_HUMAN	DNM1	Dynamin-1 OS=Homo sapiens OX=9606 GN=DNM1 PE=1 SV=2	1.25523	-0.283331	1.36e-06	0.0620497	5.05e-06	0.222529	13.1743	13.2891	13.1314	14.6852	14.4221	14.2532	14.0126	14.2049	14.2209	13.8396	13.6862	14.0626
sp|Q06124|PTN11_HUMAN	PTPN11	Tyrosine-protein phosphatase non-receptor type 11 OS=Homo sapiens OX=9606 GN=PTPN11 PE=1 SV=3	0.076569	-0.207007	0.526588	0.104164	0.57155	0.305052	14.8581	15.0663	14.755	14.9879	14.9476	14.9736	14.5842	14.8181	14.6472	14.548	14.4257	14.4547
sp|Q06136|KDSR_HUMAN	KDSR	3-ketodihydrosphingosine reductase OS=Homo sapiens OX=9606 GN=KDSR PE=1 SV=1	0.201133	-0.122338	0.374676	0.587207	0.422582	0.7816	13.3354	13.1248	13.7671	13.7464	13.6363	13.448	14.9733	14.7307	14.8232	14.8635	14.687	14.6097
sp|Q06323|PSME1_HUMAN	PSME1	Proteasome activator complex subunit 1 OS=Homo sapiens OX=9606 GN=PSME1 PE=1 SV=1	-0.373873	-0.239543	0.0128809	0.0848948	0.0192584	0.270974	14.3943	14.6482	14.7638	14.1935	14.1433	14.3479	15.6301	15.5591	15.6653	15.4968	15.2559	15.3833
sp|Q06481|APLP2_HUMAN	APLP2	Amyloid beta precursor like protein 2 OS=Homo sapiens OX=9606 GN=APLP2 PE=1 SV=2	1.75339	-0.0723216	7.75e-12	0.675394	1.39e-10	0.839122	13.9174	13.8957	14.1204	15.8017	15.6639	15.728	14.6872	14.3272	14.6235	14.6121	14.4469	14.3619
sp|Q06547|GABP1_HUMAN	GABPB1	GA-binding protein subunit beta-1 OS=Homo sapiens OX=9606 GN=GABPB1 PE=1 SV=2	0.0406779	-0.105515	0.886246	0.711316	0.904263	0.850899	12.051	12.6851	11.8508	12.6942	12.234	11.7808	13.7152	13.475	13.699	13.9626	13.1415	13.4685
sp|Q06787|FMR1_HUMAN	FMR1	Synaptic functional regulator FMR1 OS=Homo sapiens OX=9606 GN=FMR1 PE=1 SV=1	-0.526893	0.101669	0.000160789	0.391758	0.0003409	0.637455	13.7885	13.8216	13.9742	13.3266	13.347	13.33	13.8316	13.7942	13.7694	13.8589	13.8539	13.9874
sp|Q06945|SOX4_HUMAN	SOX4	Transcription factor SOX-4 OS=Homo sapiens OX=9606 GN=SOX4 PE=1 SV=1	-1.08239	-0.865272	7.54e-05	0.00049376	0.000173383	0.00674805	12.1443	11.9424	12.1396	11.1207	11.1862	10.6722	13.9397	13.6116	13.6735	12.9699	12.5562	13.1029
sp|Q07020|RL18_HUMAN	RPL18	60S ribosomal protein L18 OS=Homo sapiens OX=9606 GN=RPL18 PE=1 SV=2	-0.844407	0.174773	0.0803691	0.69855	0.105243	0.84799	15.6525	14.5541	15.5136	13.554	14.8189	14.8142	14.622	15.1628	15.1132	14.9729	15.1006	15.3488
sp|Q07065|CKAP4_HUMAN	CKAP4	Cytoskeleton-associated protein 4 OS=Homo sapiens OX=9606 GN=CKAP4 PE=1 SV=2	-0.0699442	-0.0726758	0.560481	0.545332	0.603834	0.749668	13.4583	13.5067	13.6992	13.5796	13.4515	13.4233	15.1655	15.195	15.3801	15.3531	15.1315	15.038
sp|Q07157|ZO1_HUMAN	TJP1	Tight junction protein ZO-1 OS=Homo sapiens OX=9606 GN=TJP1 PE=1 SV=3	-1.40907	-0.0147613	3.22e-07	0.913975	1.45e-06	0.957312	15.4477	15.5264	15.2145	14.1538	14.0043	13.8032	13.8744	14.142	14.0451	13.9707	13.9691	14.0774
sp|Q07666|KHDR1_HUMAN	KHDRBS1	KH domain-containing, RNA-binding, signal transduction-associated protein 1 OS=Homo sapiens OX=9606 GN=KHDRBS1 PE=1 SV=1	-1.60698	-0.152129	5.6e-08	0.262767	3.18e-07	0.517534	16.0128	16.2201	15.678	14.5523	14.3545	14.1831	15.0342	15.0797	15.0696	14.9558	14.9197	14.8516
sp|Q07812|BAX_HUMAN	BAX	Apoptosis regulator BAX OS=Homo sapiens OX=9606 GN=BAX PE=1 SV=1	-1.11371	-0.208193	1.06e-05	0.302871	3.02e-05	0.557339	13.3015	13.4607	13.0357	12.2504	12.142	12.0644	13.9366	13.7301	13.8592	13.8147	13.5843	13.5024
sp|Q07817|B2CL1_HUMAN	BCL2L1	Bcl-2-like protein 1 OS=Homo sapiens OX=9606 GN=BCL2L1 PE=1 SV=1	-0.611224	0.00320899	0.000881204	0.981714	0.00162353	0.989357	14.8156	15.1397	15.0016	14.5272	14.3006	14.2954	15.579	15.3115	15.4591	15.6364	15.3569	15.366
sp|Q07866-8|KLC1-8_HUMAN	KLC1	Isoform of Q07866, Isoform S of Kinesin light chain 1 OS=Homo sapiens OX=9606 GN=KLC1 PE=1 SV=2	-0.144495	-0.283405	0.243862	0.0338878	0.288453	0.149014	14.2393	14.0312	14.0985	13.8742	13.9731	14.0882	14.6446	15.052	14.8042	14.407	14.5831	14.6603
sp|Q07955|SRSF1_HUMAN	SRSF1	Serine/arginine-rich splicing factor 1 OS=Homo sapiens OX=9606 GN=SRSF1 PE=1 SV=2	-0.37531	-0.215999	0.190433	0.445239	0.231655	0.672575	14.2626	14.2858	14.3439	14.0134	13.9153	13.8377	12.8797	13.2319	12.5745	12.5991	12.6669	12.7721
sp|Q08174|PCDH1_HUMAN	PCDH1	Protocadherin-1 OS=Homo sapiens OX=9606 GN=PCDH1 PE=1 SV=2	1.78613	0.118333	1.2e-08	0.361033	8.63e-08	0.608813	13.2858	13.5275	13.3078	15.0279	15.1272	15.3244	13.9534	13.9152	13.7539	13.9148	13.9802	14.0824
sp|Q08211|DHX9_HUMAN	DHX9	ATP-dependent RNA helicase A OS=Homo sapiens OX=9606 GN=DHX9 PE=1 SV=4	-1.12966	-0.3646	2.43e-05	0.0492708	6.27e-05	0.18997	15.8468	15.9853	15.8677	14.89	14.7983	14.6225	14.6797	14.9759	14.3999	14.271	14.2998	14.391
sp|Q08345|DDR1_HUMAN	DDR1	Epithelial discoidin domain-containing receptor 1 OS=Homo sapiens OX=9606 GN=DDR1 PE=1 SV=1	-0.803297	-0.508126	0.0793602	0.247633	0.104044	0.500945	17.1638	15.3673	16.5751	14.7797	16.09	15.8267	15.0189	15.3232	14.9698	14.3297	14.7804	14.6773
sp|Q08357|S20A2_HUMAN	SLC20A2	Sodium-dependent phosphate transporter 2 OS=Homo sapiens OX=9606 GN=SLC20A2 PE=1 SV=1	-0.206725	0.327996	0.436979	0.226628	0.483483	0.475132	13.9716	14.8258	14.9117	14.6145	14.2067	14.2677	14.573	13.9906	13.8838	14.5298	14.6272	14.2744
sp|Q08378|GOGA3_HUMAN	GOLGA3	Golgin subfamily A member 3 OS=Homo sapiens OX=9606 GN=GOLGA3 PE=1 SV=2	-0.852396	-0.0862642	3.99e-07	0.317659	1.76e-06	0.568699	14.7441	14.9213	14.7527	14.012	14.0207	13.8281	13.5087	13.5542	13.5271	13.5057	13.3545	13.471
sp|Q08379|GOGA2_HUMAN	GOLGA2	Golgin subfamily A member 2 OS=Homo sapiens OX=9606 GN=GOLGA2 PE=1 SV=3	-0.572843	0.274348	0.00210543	0.119755	0.00363678	0.331377	13.0736	13.0879	12.8629	12.4816	12.3796	12.4447	14.164	13.8636	14.1974	14.5677	14.2773	14.203
sp|Q08397|LOXL1_HUMAN	LOXL1	Lysyl oxidase homolog 1 OS=Homo sapiens OX=9606 GN=LOXL1 PE=1 SV=2	-0.869222	-0.378712	0.00118578	0.0876681	0.00214531	0.275299	13.7026	14.3208	13.7813	13.22	13.1419	12.8352	13.4459	12.9825	12.8344	12.8403	12.5509	12.7354
sp|Q08462|ADCY2_HUMAN	ADCY2	Adenylate cyclase type 2 OS=Homo sapiens OX=9606 GN=ADCY2 PE=1 SV=5	0.989716	-0.438631	9.62e-05	0.0243463	0.000214664	0.123396	12.6798	13.1923	13.3616	14.0636	14.0336	14.1057	13.1633	13.2838	13.4023	13.0078	12.8601	12.6656
sp|Q08623|HDHD1_HUMAN	PUDP	Pseudouridine-5'-phosphatase OS=Homo sapiens OX=9606 GN=PUDP PE=1 SV=3	0.580248	-0.355582	0.0023745	0.0356401	0.00407317	0.154617	12.93	13.2666	13.2971	13.8373	13.719	13.6782	14.8681	15.189	14.9439	14.484	14.5791	14.8712
sp|Q08722-4|CD47-4_HUMAN	CD47	Isoform of Q08722, Isoform OA3-312 of Leukocyte surface antigen CD47 OS=Homo sapiens OX=9606 GN=CD47 PE=1 SV=1	2.00599	-0.272348	1.13e-16	0.04517	6e-15	0.178655	13.7313	13.8393	13.922	15.799	15.7862	15.9253	15.2127	15.2321	15.0103	14.844	14.9431	14.851
sp|Q08945|SSRP1_HUMAN	SSRP1	FACT complex subunit SSRP1 OS=Homo sapiens OX=9606 GN=SSRP1 PE=1 SV=1	-1.36514	-0.160469	8.6e-07	0.283099	3.41e-06	0.54012	17.3141	17.5661	17.1766	15.9898	16.1147	15.8569	13.5703	13.6012	13.3777	13.1566	13.4667	13.4443
sp|Q08AD1|CAMP2_HUMAN	CAMSAP2	Calmodulin-regulated spectrin-associated protein 2 OS=Homo sapiens OX=9606 GN=CAMSAP2 PE=1 SV=3	1.44354	0.0341768	1.77e-07	0.796277	8.54e-07	0.902281	14.8747	14.7861	14.6405	16.3569	16.2955	15.9795	14.9347	15.1516	15.0232	15.0896	15.0101	15.1123
sp|Q08J23|NSUN2_HUMAN	NSUN2	RNA cytosine C(5)-methyltransferase NSUN2 OS=Homo sapiens OX=9606 GN=NSUN2 PE=1 SV=2	-0.714055	-0.247066	0.00015623	0.0809869	0.000332203	0.262531	14.4321	14.5417	14.3038	13.6427	13.8972	13.5956	13.6238	13.9154	13.8156	13.5095	13.4742	13.6299
sp|Q09161|NCBP1_HUMAN	NCBP1	Nuclear cap-binding protein subunit 1 OS=Homo sapiens OX=9606 GN=NCBP1 PE=1 SV=1	-0.841875	-0.28688	8.66e-06	0.0245525	2.53e-05	0.123578	16.8261	16.9051	16.7632	16.0715	15.929	15.9684	15.8029	15.928	15.6813	15.4403	15.5154	15.596
sp|Q09666|AHNK_HUMAN	AHNAK	Neuroblast differentiation-associated protein AHNAK OS=Homo sapiens OX=9606 GN=AHNAK PE=1 SV=2	-0.347781	-0.147672	0.0324695	0.322751	0.0454199	0.572883	12.8328	12.6473	12.673	12.4412	12.5042	12.1644	16.5169	16.382	16.678	16.4867	16.4899	16.1574
sp|Q0JRZ9|FCHO2_HUMAN	FCHO2	F-BAR domain only protein 2 OS=Homo sapiens OX=9606 GN=FCHO2 PE=1 SV=2	0.886048	-0.364775	3.84e-05	0.0212315	9.46e-05	0.112169	13.3576	13.7014	13.3497	14.4422	14.3434	14.2812	14.1255	14.4742	14.1506	13.9161	13.8999	13.8399
sp|Q0VGL1|LTOR4_HUMAN	LAMTOR4	Ragulator complex protein LAMTOR4 OS=Homo sapiens OX=9606 GN=LAMTOR4 PE=1 SV=1	2.19028	1.81718	3.35e-09	2.54e-08	2.96e-08	1.14e-06	14.0943	14.4172	14.5299	16.4839	16.5129	16.6154	14.6245	14.583	14.7456	16.4763	16.609	16.3193
sp|Q10471|GALT2_HUMAN	GALNT2	Polypeptide N-acetylgalactosaminyltransferase 2 OS=Homo sapiens OX=9606 GN=GALNT2 PE=1 SV=1	-0.172818	-0.0526317	0.390131	0.790426	0.437557	0.899269	12.0934	12.0441	12.6007	12.168	11.9809	12.0708	14.987	14.1949	14.8176	14.7751	14.5473	14.5192
sp|Q10472|GALT1_HUMAN	GALNT1	Polypeptide N-acetylgalactosaminyltransferase 1 OS=Homo sapiens OX=9606 GN=GALNT1 PE=1 SV=1	1.06307	0.291319	2.33e-05	0.0865369	6.07e-05	0.273407	12.2177	12.1555	12.2102	13.2092	13.2849	13.2785	14.4369	13.804	14.3211	14.6246	14.4273	14.3841
sp|Q12756|KIF1A_HUMAN	KIF1A	Kinesin-like protein KIF1A OS=Homo sapiens OX=9606 GN=KIF1A PE=1 SV=2	0.0885385	0.2576	0.263935	0.0029592	0.30856	0.0265871	13.0353	13.0017	13.1357	13.0988	13.2092	13.1304	13.2712	13.2255	13.267	13.5078	13.5272	13.5017
sp|Q12765|SCRN1_HUMAN	SCRN1	Secernin-1 OS=Homo sapiens OX=9606 GN=SCRN1 PE=1 SV=2	0.814579	-0.438978	0.000288328	0.017662	0.000577648	0.0992551	13.8802	14.2552	13.6953	14.8566	14.6507	14.7671	15.6548	15.9452	15.6808	15.171	15.3164	15.4764
sp|Q12792|TWF1_HUMAN	TWF1	Twinfilin-1 OS=Homo sapiens OX=9606 GN=TWF1 PE=1 SV=3	-0.610582	-0.107344	0.00227912	0.505488	0.00391879	0.72202	12.8861	12.6888	12.9462	12.5557	11.9524	12.1812	13.4559	13.4294	13.2798	13.4233	13.2078	13.212
sp|Q12798|CETN1_HUMAN	CETN1	Centrin-1 OS=Homo sapiens OX=9606 GN=CETN1 PE=1 SV=1	-0.867067	-0.175257	0.000933073	0.389234	0.00171584	0.63489	14.7705	13.8556	14.3651	13.3811	13.4725	13.5364	13.6309	13.8521	13.6182	13.5638	13.3657	13.6459
sp|Q12802|AKP13_HUMAN	AKAP13	A-kinase anchor protein 13 OS=Homo sapiens OX=9606 GN=AKAP13 PE=1 SV=2	-0.836295	-0.0612904	7.67e-05	0.729048	0.000175917	0.861462	14.7721	15.0514	14.5017	14.1357	13.9007	13.7799	13.1322	13.2441	13.1209	13.0314	13.0962	13.1857
sp|Q12852|M3K12_HUMAN	MAP3K12	Mitogen-activated protein kinase kinase kinase 12 OS=Homo sapiens OX=9606 GN=MAP3K12 PE=1 SV=2	-0.660978	0.0275891	0.000356567	0.83804	0.000704185	0.919544	14.2854	14.2133	14.1212	13.734	13.5773	13.3257	14.744	14.4548	14.6723	14.7209	14.6228	14.6102
sp|Q12860|CNTN1_HUMAN	CNTN1	Contactin-1 OS=Homo sapiens OX=9606 GN=CNTN1 PE=1 SV=1	-0.354636	-0.0466518	0.101078	0.824283	0.129906	0.914842	15.5385	15.4301	15.6853	15.0635	15.3465	15.1801	15.1676	14.9003	15.0166	15.0513	15.0193	14.8741
sp|Q12872|SFSWA_HUMAN	SFSWAP	Splicing factor, suppressor of white-apricot homolog OS=Homo sapiens OX=9606 GN=SFSWAP PE=1 SV=3	-1.12443	1.18446	0.00447729	0.00299855	0.00726904	0.0267085	13.8383	14.0593	13.5453	13.0757	12.7002	12.2937	12.9374	12.9889	13.263	14.0667	14.3866	14.2894
sp|Q12874|SF3A3_HUMAN	SF3A3	Splicing factor 3A subunit 3 OS=Homo sapiens OX=9606 GN=SF3A3 PE=1 SV=1	-1.15907	0.0548488	4.7e-06	0.708858	1.48e-05	0.849377	15.6857	15.9764	15.7591	14.801	14.6926	14.4503	13.7162	13.6446	13.755	14.0021	13.6465	13.6318
sp|Q12888|TP53B_HUMAN	TP53BP1	TP53-binding protein 1 OS=Homo sapiens OX=9606 GN=TP53BP1 PE=1 SV=2	-1.66424	-0.509657	2.09e-07	0.00603138	9.88e-07	0.0472854	16.1025	16.1243	15.9345	14.5171	14.523	14.1285	14.4634	14.7483	14.2264	14.0801	13.8638	13.9652
sp|Q12904|AIMP1_HUMAN	AIMP1	Aminoacyl tRNA synthase complex-interacting multifunctional protein 1 OS=Homo sapiens OX=9606 GN=AIMP1 PE=1 SV=2	-1.29475	-0.20044	2.09e-05	0.305684	5.52e-05	0.560357	14.6539	14.3029	14.2685	13.2968	13.1705	12.8737	13.2185	13.5517	12.8427	12.9137	13.0241	13.0738
sp|Q12905|ILF2_HUMAN	ILF2	Interleukin enhancer-binding factor 2 OS=Homo sapiens OX=9606 GN=ILF2 PE=1 SV=2	-1.50925	-0.644086	2.27e-06	0.00321121	7.98e-06	0.0281163	15.5117	15.49	15.4487	14.3511	13.8349	13.7367	13.5002	13.8057	13.7179	13.0838	12.7881	13.2198
sp|Q12906-7|ILF3-7_HUMAN	ILF3	Isoform of Q12906, Isoform 7 of Interleukin enhancer-binding factor 3 OS=Homo sapiens OX=9606 GN=ILF3 PE=1 SV=3	-1.51127	-0.382103	3.61e-08	0.00703823	2.18e-07	0.0526691	16.2781	16.2567	16.0373	14.7802	14.7041	14.554	13.9822	14.125	13.6861	13.4825	13.5066	13.6577
sp|Q12923|PTN13_HUMAN	PTPN13	Tyrosine-protein phosphatase non-receptor type 13 OS=Homo sapiens OX=9606 GN=PTPN13 PE=1 SV=2	1.38363	0.488636	9.39e-10	0.00207699	9.52e-09	0.020143	12.9663	12.7042	12.699	14.375	14.1509	13.9945	12.6342	12.3695	12.4895	12.9483	12.9628	13.0479
sp|Q13011|ECH1_HUMAN	ECH1	Delta(3,5)-Delta(2,4)-dienoyl-CoA isomerase, mitochondrial OS=Homo sapiens OX=9606 GN=ECH1 PE=1 SV=2	-0.0257837	-0.0787799	0.881759	0.650856	0.900316	0.822887	11.2512	11.9028	11.879	11.7141	11.5627	11.6789	13.4261	13.4557	13.7078	13.4076	13.4089	13.5367
sp|Q13015|AF1Q_HUMAN	MLLT11	Protein AF1q OS=Homo sapiens OX=9606 GN=MLLT11 PE=1 SV=1	-0.747005	0.376167	0.0121968	0.117847	0.0183582	0.327965	10.6915	0	10.0378	9.8967	9.27533	9.6809	13.6056	13.0369	13.4065	13.6808	13.8703	13.6264
sp|Q13045|FLII_HUMAN	FLII	Protein flightless-1 homolog OS=Homo sapiens OX=9606 GN=FLII PE=1 SV=2	-1.31208	-0.180819	5.43e-09	0.222044	4.48e-08	0.468717	14.5517	14.6261	14.4849	13.2285	13.2441	13.2538	13.1657	13.2755	13.001	12.846	13.0308	13.0229
sp|Q13085|ACACA_HUMAN	ACACA	Acetyl-CoA carboxylase 1 OS=Homo sapiens OX=9606 GN=ACACA PE=1 SV=2	-0.0844283	-0.0524564	0.549705	0.708754	0.594204	0.849377	14.0256	14.341	13.8792	14.0482	13.8815	14.0627	14.1725	14.2344	14.2193	14.1042	14.0611	14.3035
sp|Q13098|CSN1_HUMAN	GPS1	COP9 signalosome complex subunit 1 OS=Homo sapiens OX=9606 GN=GPS1 PE=1 SV=4	-0.429663	-0.284419	0.00202314	0.0226597	0.00350556	0.117329	14.5095	14.5529	14.3675	14.1589	13.9638	14.0183	15.1741	15.2557	15.1998	14.8419	14.9643	14.9701
sp|Q13148|TADBP_HUMAN	TARDBP	TAR DNA-binding protein 43 OS=Homo sapiens OX=9606 GN=TARDBP PE=1 SV=1	-0.852601	-0.278196	4.41e-06	0.0832102	1.4e-05	0.269106	12.4759	12.9841	12.8181	11.9308	11.8379	11.9516	14.7074	14.479	14.5936	14.3333	14.1752	14.4369
sp|Q13151|ROA0_HUMAN	HNRNPA0	Heterogeneous nuclear ribonucleoprotein A0 OS=Homo sapiens OX=9606 GN=HNRNPA0 PE=1 SV=1	-1.51223	-0.420904	5.23e-07	0.0167753	2.2e-06	0.0955632	16.4446	16.6912	16.6503	15.2686	15.0904	14.8904	14.6687	14.658	14.2165	14.0408	13.9958	14.2439
sp|Q13177|PAK2_HUMAN	PAK2	Serine/threonine-protein kinase PAK 2 OS=Homo sapiens OX=9606 GN=PAK2 PE=1 SV=3	0.0460741	-0.278441	0.736718	0.048408	0.770049	0.187139	14.083	14.0588	14.1746	14.3458	14.0994	14.0094	15.5467	15.5869	15.375	15.1783	15.2186	15.2764
sp|Q13185|CBX3_HUMAN	CBX3	Chromobox protein homolog 3 OS=Homo sapiens OX=9606 GN=CBX3 PE=1 SV=4	-1.34576	-0.433168	0.00142232	0.204463	0.00253389	0.44954	16.1637	15.3711	15.1959	14.5258	13.9794	14.1884	14.8663	15.6205	14.264	14.4704	14.405	14.5759
sp|Q13200|PSMD2_HUMAN	PSMD2	26S proteasome non-ATPase regulatory subunit 2 OS=Homo sapiens OX=9606 GN=PSMD2 PE=1 SV=3	-1.23812	-0.0523197	1.93e-18	0.543385	1.31e-16	0.74832	15.992	16.078	15.6919	14.7345	14.6666	14.6464	13.9689	13.9788	13.938	13.9129	13.9071	13.9087
sp|Q13217|DNJC3_HUMAN	DNAJC3	DnaJ homolog subfamily C member 3 OS=Homo sapiens OX=9606 GN=DNAJC3 PE=1 SV=1	0.312214	-0.272791	0.0793822	0.11954	0.104044	0.331103	13.1914	12.5139	12.8676	13.0992	13.216	13.1944	14.7369	14.9568	14.6125	14.5117	14.5329	14.4433
sp|Q13232|NDK3_HUMAN	NME3	Nucleoside diphosphate kinase 3 OS=Homo sapiens OX=9606 GN=NME3 PE=1 SV=2	-0.0176392	-0.261124	0.89103	0.0614991	0.908826	0.222019	13.9026	14.1063	13.9205	13.7506	14.1482	13.9776	15.9111	15.7804	15.7744	15.5006	15.5576	15.6244
sp|Q13237|KGP2_HUMAN	PRKG2	cGMP-dependent protein kinase 2 OS=Homo sapiens OX=9606 GN=PRKG2 PE=1 SV=1	1.38875	0.00886735	2.83e-08	0.933967	1.77e-07	0.967122	14.4543	14.4147	14.6179	15.9467	15.9049	15.8017	13.9867	13.9592	13.9237	13.9436	13.9315	14.021
sp|Q13243|SRSF5_HUMAN	SRSF5	Serine/arginine-rich splicing factor 5 OS=Homo sapiens OX=9606 GN=SRSF5 PE=1 SV=1	-1.25214	-0.362478	0.00042693	0.182893	0.000830744	0.421292	14.4813	14.0642	14.8665	12.6795	13.535	13.4411	12.9589	13.5031	12.9409	12.7721	12.7324	12.8109
sp|Q13257|MD2L1_HUMAN	MAD2L1	Mitotic spindle assembly checkpoint protein MAD2A OS=Homo sapiens OX=9606 GN=MAD2L1 PE=1 SV=1	-1.0638	-0.239602	4.63e-06	0.0942582	1.46e-05	0.287616	14.9565	15.0754	14.9585	14.1123	13.8562	13.8304	16.2562	15.8628	16.034	15.7819	15.7513	15.901
sp|Q13263|TIF1B_HUMAN	TRIM28	Transcription intermediary factor 1-beta OS=Homo sapiens OX=9606 GN=TRIM28 PE=1 SV=5	-1.34504	-0.0517183	2.22e-12	0.681966	4.64e-11	0.841544	15.3941	15.4609	15.0267	14.0161	13.9854	13.8451	13.926	13.9156	13.8774	13.9479	13.7836	13.8323
sp|Q13308|PTK7_HUMAN	PTK7	Inactive tyrosine-protein kinase 7 OS=Homo sapiens OX=9606 GN=PTK7 PE=1 SV=2	1.97342	-0.261674	3e-12	0.0865865	6.02e-11	0.273407	13.9485	13.8506	14.0378	15.9552	15.9404	15.8616	15.3309	15.3122	15.1911	14.9554	15.0714	15.0225
sp|Q13310|PABP4_HUMAN	PABPC4	Polyadenylate-binding protein 4 OS=Homo sapiens OX=9606 GN=PABPC4 PE=1 SV=1	-0.53117	0.220344	0.00329491	0.186015	0.00548084	0.426371	14.301	14.0967	14.2309	13.5037	13.7556	13.7757	14.0487	14.1866	13.9396	14.2702	14.2943	14.2715
sp|Q13330|MTA1_HUMAN	MTA1	Metastasis-associated protein MTA1 OS=Homo sapiens OX=9606 GN=MTA1 PE=1 SV=2	-1.62928	0.0608603	9.22e-06	0.782985	2.67e-05	0.895148	14.4878	14.6938	14.3046	13.38	12.6497	12.5686	11.7198	11.7977	11.47	11.9871	11.6655	11.5175
sp|Q13332|PTPRS_HUMAN	PTPRS	Receptor-type tyrosine-protein phosphatase S OS=Homo sapiens OX=9606 GN=PTPRS PE=1 SV=3	1.54181	0.114887	2.91e-06	0.539308	9.88e-06	0.746517	12.53	12.7462	12.4199	13.6145	14.3074	14.3998	12.7121	12.7152	12.9852	12.7899	12.9602	13.0071
sp|Q13347|EIF3I_HUMAN	EIF3I	Eukaryotic translation initiation factor 3 subunit I OS=Homo sapiens OX=9606 GN=EIF3I PE=1 SV=1	-1.23774	-0.262261	6.95e-12	0.0569196	1.27e-10	0.210537	16.6034	16.6822	16.2888	15.3368	15.2964	15.228	13.3373	13.2729	13.4103	13.195	13.0665	12.9723
sp|Q13367|AP3B2_HUMAN	AP3B2	AP-3 complex subunit beta-2 OS=Homo sapiens OX=9606 GN=AP3B2 PE=1 SV=2	-0.625115	0.210551	1.01e-10	0.00378983	1.34e-09	0.0322578	15.0211	15.0008	14.9264	14.4376	14.2902	14.3451	13.4167	13.5033	13.4968	13.6094	13.7235	13.7155
sp|Q13409|DC1I2_HUMAN	DYNC1I2	Cytoplasmic dynein 1 intermediate chain 2 OS=Homo sapiens OX=9606 GN=DYNC1I2 PE=1 SV=3	-1.23205	-0.262681	8.99e-09	0.00896965	6.74e-08	0.0623166	14.9696	15.0209	14.7458	13.6319	13.7097	13.6987	13.2997	13.4104	13.3472	13.0119	13.0529	13.2045
sp|Q13418|ILK_HUMAN	ILK	Integrin-linked protein kinase OS=Homo sapiens OX=9606 GN=ILK PE=1 SV=2	0.24252	-0.125259	0.0662457	0.31589	0.0878548	0.567733	13.3803	13.6136	13.7271	13.8784	13.8007	13.7695	14.5683	14.5204	14.374	14.3666	14.2969	14.4235
sp|Q13423|NNTM_HUMAN	NNT	NAD(P) transhydrogenase, mitochondrial OS=Homo sapiens OX=9606 GN=NNT PE=1 SV=3	-0.0555663	-0.120824	0.702615	0.408354	0.740518	0.646779	12.6726	13.0171	12.8367	12.8024	12.7425	12.8148	15.042	14.8514	14.9551	14.9427	14.8577	14.6856
sp|Q13427|PPIG_HUMAN	PPIG	Peptidyl-prolyl cis-trans isomerase G OS=Homo sapiens OX=9606 GN=PPIG PE=1 SV=2	-0.978195	-0.107395	8.21e-06	0.418733	2.42e-05	0.656753	15.8923	15.8135	15.9949	15.0062	14.9403	14.8196	15.3131	15.5847	15.255	15.1323	15.2945	15.4038
sp|Q13428|TCOF_HUMAN	TCOF1	Treacle protein OS=Homo sapiens OX=9606 GN=TCOF1 PE=1 SV=3	-0.725654	0.546306	3.49e-06	0.000244597	1.15e-05	0.00374749	14.6575	14.7434	14.7677	14.1623	13.9981	13.8312	14.3352	14.3916	14.3045	14.9354	14.8617	14.873
sp|Q13435|SF3B2_HUMAN	SF3B2	Splicing factor 3B subunit 2 OS=Homo sapiens OX=9606 GN=SF3B2 PE=1 SV=2	-1.15965	-0.0255495	2.79e-17	0.725443	1.66e-15	0.859407	15.175	15.0861	14.9738	13.9853	13.913	13.8578	13.0324	13.108	13.1556	13.1311	13.0232	13.0651
sp|Q13438|OS9_HUMAN	OS9	Protein OS-9 OS=Homo sapiens OX=9606 GN=OS9 PE=1 SV=1	0.0414567	-0.109911	0.788566	0.481351	0.817491	0.704481	14.4588	14.0353	14.7033	14.5162	14.3634	14.4422	15.5725	15.4773	15.5173	15.6011	15.3796	15.2567
sp|Q13442|HAP28_HUMAN	PDAP1	28 kDa heat- and acid-stable phosphoprotein OS=Homo sapiens OX=9606 GN=PDAP1 PE=1 SV=1	-1.04596	-0.254587	2.24e-07	0.0217274	1.05e-06	0.114373	14.1788	14.3463	14.0869	13.2426	13.0994	13.1321	13.7529	13.809	13.6056	13.3949	13.499	13.5098
sp|Q13445|TMED1_HUMAN	TMED1	Transmembrane emp24 domain-containing protein 1 OS=Homo sapiens OX=9606 GN=TMED1 PE=1 SV=1	0.0629967	-0.0686405	0.666541	0.638973	0.707365	0.814631	13.238	13.2147	13.0494	13.4397	13.0057	13.2457	15.6189	15.3868	15.729	15.635	15.4451	15.4487
sp|Q13449|LSAMP_HUMAN	LSAMP	Limbic system-associated membrane protein OS=Homo sapiens OX=9606 GN=LSAMP PE=1 SV=2	1.28641	-0.0311665	5.57e-09	0.827471	4.54e-08	0.915217	12.6364	13.0325	12.6256	14.0803	14.0037	14.0698	13.2112	13.0629	13.1732	13.1874	13.1731	12.9934
sp|Q13454|TUSC3_HUMAN	TUSC3	Tumor suppressor candidate 3 OS=Homo sapiens OX=9606 GN=TUSC3 PE=1 SV=1	-0.539971	0.117933	0.00279571	0.424231	0.00470151	0.66136	14.1916	14.2506	14.4673	13.5549	13.8473	13.8873	15.3186	15.0424	15.0643	15.4268	15.2122	15.1401
sp|Q13464|ROCK1_HUMAN	ROCK1	Rho-associated protein kinase 1 OS=Homo sapiens OX=9606 GN=ROCK1 PE=1 SV=1	-0.867627	-0.226132	1.19e-07	0.0901549	6.12e-07	0.280986	15.4007	15.6828	15.0822	14.5615	14.4679	14.5334	12.7588	12.891	12.8523	12.5532	12.6451	12.6255
sp|Q13491-4|GPM6B-4_HUMAN	GPM6B	Isoform of Q13491, Isoform 4 of Neuronal membrane glycoprotein M6-b OS=Homo sapiens OX=9606 GN=GPM6B PE=1 SV=2	2.12972	-0.247026	1.53e-11	0.303243	2.47e-10	0.557637	13.8844	13.7749	14.201	15.7617	16.1654	16.3224	14.821	14.9918	14.8692	14.5446	14.8068	14.5894
sp|Q13492|PICAL_HUMAN	PICALM	Phosphatidylinositol-binding clathrin assembly protein OS=Homo sapiens OX=9606 GN=PICALM PE=1 SV=2	1.1544	-0.191785	9.28e-07	0.284802	3.62e-06	0.541868	13.1939	13.3538	13.094	14.3157	14.3433	14.4459	15.2084	15.1868	15.1755	15.0357	14.9502	15.0095
sp|Q13505|MTX1_HUMAN	MTX1	Metaxin-1 OS=Homo sapiens OX=9606 GN=MTX1 PE=1 SV=3	-0.472276	-0.184086	0.0427103	0.392368	0.0585356	0.637861	13.0418	13.2673	13.1806	13.1523	12.6754	12.2452	13.7931	13.6975	13.7541	13.5494	13.8394	13.3036
sp|Q13509|TBB3_HUMAN	TUBB3	Tubulin beta-3 chain OS=Homo sapiens OX=9606 GN=TUBB3 PE=1 SV=2	-0.471525	-0.441593	0.00159603	0.00251883	0.00281919	0.0235765	15.9486	15.9525	15.8404	15.5687	15.3951	15.3632	17.3458	17.6575	17.4531	16.8109	17.0559	17.2647
sp|Q13523|PRP4B_HUMAN	PRPF4B	Serine/threonine-protein kinase PRP4 homolog OS=Homo sapiens OX=9606 GN=PRPF4B PE=1 SV=3	-1.1209	1.11674	4.22e-05	4.42e-05	0.000102927	0.000829425	14.368	14.7173	14.4495	13.5805	13.3234	13.2681	12.94	13.1852	13.1303	14.2127	14.2457	14.1474
sp|Q13530|SERC3_HUMAN	SERINC3	Serine incorporator 3 OS=Homo sapiens OX=9606 GN=SERINC3 PE=1 SV=2	2.09178	0.114502	1.13e-13	0.393934	3.14e-12	0.637861	13.9517	13.975	13.9957	16.1323	16.0083	16.0572	14.141	13.7977	14.0177	14.3163	13.882	14.1016
sp|Q13554|KCC2B_HUMAN	CAMK2B	Calcium/calmodulin-dependent protein kinase type II subunit beta OS=Homo sapiens OX=9606 GN=CAMK2B PE=1 SV=3	0.810687	-0.234539	4.2e-05	0.0892186	0.000102682	0.278964	14.5016	14.4594	14.6103	15.5149	15.1619	15.3265	14.1397	14.0336	13.8797	13.7434	13.8897	13.7163
sp|Q13557-12|KCC2D-12_HUMAN	CAMK2D	Isoform of Q13557, Isoform Delta 12 of Calcium/calmodulin-dependent protein kinase type II subunit delta OS=Homo sapiens OX=9606 GN=CAMK2D PE=1 SV=3	-0.136223	-0.221606	0.324267	0.120945	0.371484	0.333399	14.5186	14.4283	14.2881	14.3732	14.0429	14.4102	14.1467	14.3246	13.984	13.8378	13.9755	13.9772
sp|Q13561|DCTN2_HUMAN	DCTN2	Dynactin subunit 2 OS=Homo sapiens OX=9606 GN=DCTN2 PE=1 SV=4	-1.29927	-0.234599	0.000975803	0.500521	0.00179215	0.718532	16.8367	15.7947	16.5666	14.4948	15.4814	15.3241	14.3926	15.1443	15.0535	14.5282	14.726	14.6324
sp|Q13573|SNW1_HUMAN	SNW1	SNW domain-containing protein 1 OS=Homo sapiens OX=9606 GN=SNW1 PE=1 SV=1	-0.990274	-0.37294	0.0028109	0.180133	0.00472433	0.419143	10.96	11.5438	11.0116	10.7964	9.97555	9.77261	13.5938	13.1797	13.2217	13.016	12.6922	13.1681
sp|Q13586|STIM1_HUMAN	STIM1	Stromal interaction molecule 1 OS=Homo sapiens OX=9606 GN=STIM1 PE=1 SV=3	0.239514	-0.197343	0.226081	0.313534	0.26906	0.565786	12.4622	12.3867	12.7887	13.1453	12.7052	12.5056	13.2589	13.1049	12.9145	13.0147	12.6546	13.017
sp|Q13618|CUL3_HUMAN	CUL3	Cullin-3 OS=Homo sapiens OX=9606 GN=CUL3 PE=1 SV=2	1.03878	-0.0799483	1.81e-12	0.410294	3.88e-11	0.648581	13.4219	13.6183	13.3226	14.4302	14.4998	14.5492	13.9016	14.0209	13.7421	13.7685	13.8117	13.8446
sp|Q13620|CUL4B_HUMAN	CUL4B	Cullin-4B OS=Homo sapiens OX=9606 GN=CUL4B PE=1 SV=4	-0.682172	-0.454563	6.03e-06	0.000717636	1.83e-05	0.00920281	13.7068	13.7241	13.6136	13.0075	12.9083	13.0822	13.3376	13.6217	13.4393	12.9255	13.1213	12.9881
sp|Q13637|RAB32_HUMAN	RAB32	Ras-related protein Rab-32 OS=Homo sapiens OX=9606 GN=RAB32 PE=1 SV=3	0.279359	-0.152289	0.0672622	0.292999	0.0890406	0.548194	14.4567	14.332	14.45	14.8731	14.5544	14.6494	15.3105	14.8831	15.1072	15.0575	14.9524	14.8341
sp|Q13642-4|FHL1-4_HUMAN	FHL1	Isoform of Q13642, Isoform 4 of Four and a half LIM domains protein 1 OS=Homo sapiens OX=9606 GN=FHL1 PE=1 SV=4	0.921646	-0.658311	0.0127832	0.058072	0.0191517	0.212906	12.2713	11.4533	12.4625	13.7078	12.4873	12.757	13.2625	13.4205	13.0535	12.3965	12.649	12.7162
sp|Q13683|ITA7_HUMAN	ITGA7	Integrin alpha-7 OS=Homo sapiens OX=9606 GN=ITGA7 PE=1 SV=3	2.21699	-0.00981985	1.42e-16	0.95321	7.23e-15	0.976697	12.9039	12.5076	12.7079	14.7973	14.9191	14.8958	13.6715	13.6639	13.7829	13.6437	13.7087	13.7365
sp|Q13724|MOGS_HUMAN	MOGS	Mannosyl-oligosaccharide glucosidase OS=Homo sapiens OX=9606 GN=MOGS PE=1 SV=5	0.223202	-0.0864612	0.216685	0.622066	0.258982	0.802907	13.0762	13.6222	13.6682	13.8329	13.5671	13.6362	15.3678	15.3521	15.156	15.416	15.0684	15.1323
sp|Q13740|CD166_HUMAN	ALCAM	CD166 antigen OS=Homo sapiens OX=9606 GN=ALCAM PE=1 SV=2	2.87577	0.192907	1.53e-17	0.363328	9.59e-16	0.610299	13.1085	13.3189	13.4996	16.1187	16.1453	16.2904	14.2072	14.3259	14.1607	14.4628	14.3021	14.5076
sp|Q13797|ITA9_HUMAN	ITGA9	Integrin alpha-9 OS=Homo sapiens OX=9606 GN=ITGA9 PE=1 SV=2	1.72204	-0.156373	9.1e-09	0.207064	6.81e-08	0.452041	13.6695	13.4466	13.4225	15.1134	15.2308	15.3604	14.5942	14.6011	14.5331	14.3178	14.4957	14.4458
sp|Q13813|SPTN1_HUMAN	SPTAN1	Spectrin alpha chain, non-erythrocytic 1 OS=Homo sapiens OX=9606 GN=SPTAN1 PE=1 SV=3	-1.06505	-0.165511	6e-07	0.150256	2.47e-06	0.38044	15.0594	15.2749	15.047	14.0746	14.099	14.0125	14.2949	14.6354	14.3923	14.169	14.2854	14.3716
sp|Q13838|DX39B_HUMAN	DDX39B	Spliceosome RNA helicase DDX39B OS=Homo sapiens OX=9606 GN=DDX39B PE=1 SV=1	-0.90119	-0.565789	0.000142623	0.0046304	0.000307083	0.0380765	14.4671	14.4261	13.9974	13.4692	13.3917	13.3261	14.6742	15.0214	14.3905	14.2256	14.0682	14.0948
sp|Q13867|BLMH_HUMAN	BLMH	Bleomycin hydrolase OS=Homo sapiens OX=9606 GN=BLMH PE=1 SV=1	0.428924	1.07291	0.0767802	0.000449893	0.101089	0.00623637	14.5244	13.78	14.6306	14.2825	14.9133	15.0259	14.0452	14.1725	14.1349	15.1563	15.2899	15.1251
[truncated: 1,367 more rows]
