# Supplementary material for: Endo-IP and Lyso-IP Toolkit for Endolysosomal Profiling of Human Induced Neurons
Source: bioRxiv. 2024 Sep 26:2024.09.24.614704. Preprint. [Version 1] doi: 10.1101/2024.09.24.614704 (PMC11463543; doi:10.1101/2024.09.24.614704)
Supplement: Supplement 2 [file media-2.xlsx]

## Sheet: Dataset S2
Reference	Gene Symbol	Annotation	Log2 Fold-change EndoIP_hESC-Control	Log2 Fold-change EndoIP_iNeurons-Control	p-val EndoIP_hESC-Control	p-val EndoIP_iNeurons-Control	q-val EndoIP_hESC-Control	q-val EndoIP_iNeurons-Control	Protein quant (log2) hESC_control_rep1	Protein quant (log2) hESC_control_rep2	Protein quant (log2) hESC_control_rep3	Protein quant (log2) hESC_EndoIP_rep1	Protein quant (log2) hESC_EndoIP_rep2	Protein quant (log2) hESC_EndoIP_rep3	Protein quant (log2) iNeuron_control_rep1	Protein quant (log2) iNeuron_control_rep2	Protein quant (log2) iNeuron_control_rep3	Protein quant (log2) iNeuron_control_rep4	Protein quant (log2) iNeuron_EndoIP_rep1	Protein quant (log2) iNeuron_EndoIP_rep2	Protein quant (log2) iNeuron_EndoIP_rep3	Protein quant (log2) iNeuron_EndoIP_rep4	Candidate cargo
sp|Q9P2K9|DISP3_HUMAN	DISP3	Protein dispatched homolog 3 OS=Homo sapiens OX=9606 GN=DISP3 PE=2 SV=2	0.662503	3.88317	0.250739	8.45e-09	0.281654	3.73e-08	0	10.1225	0	10.346	10.9743	11.0348	9.49365	11.2126	11.4857	11.4957	14.7295	15.0226	14.7817	14.6865
sp|Q9Y5X1|SNX9_HUMAN	SNX9	Sorting nexin-9 OS=Homo sapiens OX=9606 GN=SNX9 PE=1 SV=1	0.458038	2.80722	0.00344868	1.51e-14	0.00537473	1.66e-13	13.3134	13.1254	13.1675	13.5616	13.6597	13.7591	12.7615	13.0251	13.0491	13.1979	15.4764	15.7827	16.0774	15.9259
sp|O14786|NRP1_HUMAN	NRP1	Neuropilin-1 OS=Homo sapiens OX=9606 GN=NRP1 PE=1 SV=3	-0.15146	2.6237	0.465622	8.61e-26	0.497937	4.18e-24	13.1767	12.9641	12.0627	11.6233	11.3668	11.9405	11.7728	11.8564	12.1616	12.3536	14.5664	14.6118	14.7481	14.713	Candidate cargo
sp|O95208|EPN2_HUMAN	EPN2	Epsin-2 OS=Homo sapiens OX=9606 GN=EPN2 PE=1 SV=3	2.39657	2.59932	2.04e-06	9.76e-08	6.56e-06	3.52e-07	11.1947	10.9672	10.5444	13.0794	13.2707	13.5459	10.2031	10.0144	11.0241	11.6953	13.4731	13.3935	13.4853	12.9823
sp|O75886|STAM2_HUMAN	STAM2	Signal transducing adapter molecule 2 OS=Homo sapiens OX=9606 GN=STAM2 PE=1 SV=1	2.09798	2.57595	1.31e-19	1.45e-27	3.42e-18	8.7e-26	12.8759	12.935	12.7215	15.0396	14.8834	14.9034	12.6093	12.6242	12.6787	13.0851	15.2633	15.3784	15.4559	15.2034
sp|O95857|TSN13_HUMAN	TSPAN13	Tetraspanin-13 OS=Homo sapiens OX=9606 GN=TSPAN13 PE=2 SV=1	2.98966	2.4905	1.83e-11	3.39e-11	1.6e-10	2.34e-10	12.5035	12.6317	12.4534	15.3578	15.7755	15.4244	13.7209	13.7441	13.548	13.9855	15.963	16.4662	16.3299	16.2013	Candidate cargo
sp|Q8IYW5|RN168_HUMAN	RNF168	E3 ubiquitin-protein ligase RNF168 OS=Homo sapiens OX=9606 GN=RNF168 PE=1 SV=1	1.08844	2.47219	0.000228502	7.9e-10	0.000463014	4.22e-09	12.8369	12.8434	12.7514	13.5966	14.0543	14.0461	12.5876	13.1177	13.2852	13.7721	15.6667	15.6571	15.7415	15.586
sp|P07602|SAP_HUMAN	PSAP	Prosaposin OS=Homo sapiens OX=9606 GN=PSAP PE=1 SV=2	1.33768	2.45637	1.81e-17	3.17e-40	3.56e-16	1.4e-37	12.3521	12.4466	12.6022	13.782	13.8284	13.8035	12.449	12.6723	12.6202	12.894	15.0736	15.2147	15.1044	15.0682
sp|Q7LBR1|CHM1B_HUMAN	CHMP1B	Charged multivesicular body protein 1b OS=Homo sapiens OX=9606 GN=CHMP1B PE=1 SV=1	2.84886	2.44993	7.2e-13	8.07e-13	7.88e-12	7.12e-12	13.777	13.5784	14.0703	16.7316	16.8155	16.4252	13.2701	13.2009	13.0334	13.4837	15.8035	15.5333	15.7147	15.7362
sp|Q9Y328|NSG2_HUMAN	NSG2	Neuronal vesicle trafficking-associated protein 2 OS=Homo sapiens OX=9606 GN=NSG2 PE=1 SV=1	-0.419604	2.447	0.125964	9.45e-16	0.148954	1.22e-14	12.7228	12.4517	12.3735	11.8338	11.9622	12.4932	13.7056	14.0274	13.9516	14.2961	16.3742	16.3469	16.6268	16.421	Candidate cargo
sp|P34059|GALNS_HUMAN	GALNS	N-acetylgalactosamine-6-sulfatase OS=Homo sapiens OX=9606 GN=GALNS PE=1 SV=1	0.71856	2.44296	0.000181753	8.77e-18	0.000377127	1.49e-16	13.9979	14.134	14.4607	14.9221	14.9078	14.9184	14.7486	14.7325	14.4981	15.1369	17.2312	17.2061	17.2059	17.2448
sp|P10619|PPGB_HUMAN	CTSA	Lysosomal protective protein OS=Homo sapiens OX=9606 GN=CTSA PE=1 SV=2	-0.30236	2.43391	0.0869012	1.53e-27	0.105617	9.07e-26	15.8669	15.8991	16.3746	15.6732	15.732	15.8283	14.8365	14.7081	14.7689	15.3389	17.2701	17.2651	17.4194	17.4334
sp|O43567|RNF13_HUMAN	RNF13	E3 ubiquitin-protein ligase RNF13 OS=Homo sapiens OX=9606 GN=RNF13 PE=1 SV=1	1.28007	2.43047	1.56e-07	3.11e-18	6.48e-07	5.54e-17	13.9312	14.1922	14.1909	15.404	15.4723	15.2781	14.0475	14.0431	13.9676	14.4132	16.4841	16.4922	16.7618	16.4552
sp|O75503|CLN5_HUMAN	CLN5	Ceroid-lipofuscinosis neuronal protein 5 OS=Homo sapiens OX=9606 GN=CLN5 PE=1 SV=2	0.207703	2.41411	0.171832	4.91e-33	0.198816	5.81e-31	12.7529	12.865	12.8992	12.6327	12.7411	12.6169	12.6077	12.6107	12.8349	13.1126	15.1105	15.3403	15.291	15.0805
sp|Q9BQD3|KXDL1_HUMAN	KXD1	KxDL motif-containing protein 1 OS=Homo sapiens OX=9606 GN=KXD1 PE=1 SV=2	0.995825	2.40224	7.09e-06	2.17e-12	2.04e-05	1.81e-11	12.5191	12.2246	12.0672	13.1576	13.5002	13.1406	12.0608	12.523	12.544	12.4951	14.8439	14.799	14.7696	14.8195
sp|Q9BXS4|TMM59_HUMAN	TMEM59	Transmembrane protein 59 OS=Homo sapiens OX=9606 GN=TMEM59 PE=1 SV=1	1.49905	2.40062	2.3e-14	2.36e-27	3.13e-13	1.35e-25	12.3015	12.5986	12.3031	13.947	13.7987	13.9546	12.2043	12.5799	12.4654	12.7884	14.8646	15.0069	15.0054	14.7636	Candidate cargo
sp|Q5JS37|NHLC3_HUMAN	NHLRC3	NHL repeat-containing protein 3 OS=Homo sapiens OX=9606 GN=NHLRC3 PE=2 SV=1	0.975388	2.39411	2.98e-05	1.16e-11	7.47e-05	8.63e-11	13.8706	13.912	14.3485	14.9285	15.0489	15.0799	14.087	14.5141	14.5112	14.7777	16.7477	16.946	16.9661	16.8066
sp|Q9P2N7|KLH13_HUMAN	KLHL13	Kelch-like protein 13 OS=Homo sapiens OX=9606 GN=KLHL13 PE=1 SV=3	1.90533	2.35641	4.24e-17	1.07e-25	7.87e-16	5.14e-24	13.0175	12.8777	13.1187	15.0684	14.8035	14.8579	12.6214	12.6991	12.9332	13.1913	15.042	15.2026	15.4228	15.2034
sp|Q8IZU9|KIRR3_HUMAN	KIRREL3	Kin of IRRE-like protein 3 OS=Homo sapiens OX=9606 GN=KIRREL3 PE=1 SV=1	0.38991	2.35013	0.0894975	7.63e-20	0.108474	1.64e-18	11.991	12.1298	11.7899	12.6414	12.4533	12.0342	12.332	12.7342	12.7052	12.9975	15.0108	14.957	15.1288	15.0728	Candidate cargo
sp|P38571|LICH_HUMAN	LIPA	Lysosomal acid lipase/cholesteryl ester hydrolase OS=Homo sapiens OX=9606 GN=LIPA PE=1 SV=2	1.18892	2.34224	1.69e-07	5.66e-13	6.98e-07	5.12e-12	15.6437	15.642	15.6176	16.8686	16.7928	16.8087	15.5353	15.5207	15.7141	15.8605	17.9276	18.0661	18.1261	17.8797
sp|O15400|STX7_HUMAN	STX7	Syntaxin-7 OS=Homo sapiens OX=9606 GN=STX7 PE=1 SV=4	1.69493	2.29466	1.23e-06	2.14e-09	4.21e-06	1.05e-08	13.251	13.2021	13.3972	14.8356	15.3978	14.7017	13.9352	13.9608	14.0626	14.2446	16.2639	16.216	16.4109	16.4911
sp|Q14108|SCRB2_HUMAN	SCARB2	Lysosome membrane protein 2 OS=Homo sapiens OX=9606 GN=SCARB2 PE=1 SV=2	0.176524	2.29008	0.303047	1.22e-11	0.334997	9e-11	13.8839	12.7793	13.6907	13.8622	13.665	14.1187	14.209	14.3838	14.4802	14.7507	16.7059	16.9416	16.7268	16.6097
sp|P57768|SNX16_HUMAN	SNX16	Sorting nexin-16 OS=Homo sapiens OX=9606 GN=SNX16 PE=1 SV=2	1.13891	2.28291	2.2e-06	1.41e-11	7.05e-06	1.03e-10	13.2014	12.9656	13.7504	14.1029	14.3446	14.0519	12.749	12.6954	12.6369	13.0821	15.133	14.9556	15.0567	15.1498
sp|O14964|HGS_HUMAN	HGS	Hepatocyte growth factor-regulated tyrosine kinase substrate OS=Homo sapiens OX=9606 GN=HGS PE=1 SV=1	2.08915	2.282	2.46e-35	9.49e-44	3.12e-33	6.73e-41	13.6157	13.5946	13.6204	15.6244	15.8248	15.6491	13.4959	13.5524	13.6138	13.9817	15.8361	15.9386	15.9768	16.0203
sp|Q9Y5F7|PCDGL_HUMAN	PCDHGC4	Protocadherin gamma-C4 OS=Homo sapiens OX=9606 GN=PCDHGC4 PE=2 SV=1	0.656735	2.27971	0.0223578	3.36e-11	0.0299229	2.32e-10	12.6377	12.5919	12.9257	13.278	13.4597	13.3877	13.4107	13.3516	13.4081	13.3616	15.7292	15.396	15.5926	15.9329	Candidate cargo
sp|O00754|MA2B1_HUMAN	MAN2B1	Lysosomal alpha-mannosidase OS=Homo sapiens OX=9606 GN=MAN2B1 PE=1 SV=3	0.839719	2.27859	1.2e-14	4.37e-46	1.65e-13	3.87e-43	13.3926	13.3907	13.6548	14.285	14.306	14.3662	13.2285	13.3257	13.2751	13.5161	15.6366	15.6798	15.6258	15.5176
sp|Q8NHS3|MFSD8_HUMAN	MFSD8	Major facilitator superfamily domain-containing protein 8 OS=Homo sapiens OX=9606 GN=MFSD8 PE=1 SV=1	1.85358	2.27525	3.83e-05	5.09e-07	9.29e-05	1.58e-06	14.0873	14.0135	14.3927	16.1059	15.4283	16.5201	14.692	15.2347	15.3175	15.634	17.3886	17.7194	17.6941	17.1772
sp|P13473-2|LAMP2-2_HUMAN	LAMP2	Isoform of P13473, Isoform LAMP-2B of Lysosome-associated membrane glycoprotein 2 OS=Homo sapiens OX=9606 GN=LAMP2 PE=1 SV=2	2.06016	2.27323	2.42e-17	5.2e-23	4.65e-16	1.72e-21	14.3085	14.3441	14.5416	16.4612	16.5256	16.388	15.0285	15.0699	15.1503	15.414	17.336	17.4812	17.4465	17.4919
sp|Q8NFT8|DNER_HUMAN	DNER	Delta and Notch-like epidermal growth factor-related receptor OS=Homo sapiens OX=9606 GN=DNER PE=1 SV=1	0.822865	2.26457	0.0171141	5.81e-11	0.0234088	3.81e-10	12.3021	11.974	12.146	12.739	13.0071	13.1445	13.4312	13.6161	13.7196	13.8268	15.8723	15.8135	16.0516	15.9146	Candidate cargo
sp|Q9ULK6|RN150_HUMAN	RNF150	RING finger protein 150 OS=Homo sapiens OX=9606 GN=RNF150 PE=1 SV=2	2.22146	2.25672	1.03e-10	8.18e-12	7.78e-10	6.23e-11	13.5465	14.2863	14.2	16.3351	16.1179	16.2441	15.1479	15.0656	15.11	15.1528	17.3435	17.4216	17.4719	17.2663	Candidate cargo
sp|Q92783|STAM1_HUMAN	STAM	Signal transducing adapter molecule 1 OS=Homo sapiens OX=9606 GN=STAM PE=1 SV=3	1.91526	2.25143	1.06e-13	5.07e-20	1.36e-12	1.13e-18	13.9394	13.9488	13.8132	15.816	15.7975	15.8337	13.4795	13.5378	13.7413	14.0882	15.9043	16.0094	16.0041	15.9347
sp|O94772|LY6H_HUMAN	LY6H	Lymphocyte antigen 6H OS=Homo sapiens OX=9606 GN=LY6H PE=1 SV=1	0.290734	2.23062	0.332562	2.82e-10	0.36523	1.63e-09	11.4793	11.1498	10.6842	11.1292	11.375	11.6814	11.5796	12.2932	12.2135	12.4734	14.2049	14.4453	14.4349	14.397
sp|P15586|GNS_HUMAN	GNS	N-acetylglucosamine-6-sulfatase OS=Homo sapiens OX=9606 GN=GNS PE=1 SV=3	0.734269	2.20585	6.99e-08	1.24e-34	3.14e-07	2.1e-32	13.3885	13.1654	13.2066	13.87	14.0042	14.0892	13.3657	13.5653	13.5867	13.8762	15.7721	15.8459	15.8332	15.7661
sp|P05026|AT1B1_HUMAN	ATP1B1	Sodium/potassium-transporting ATPase subunit beta-1 OS=Homo sapiens OX=9606 GN=ATP1B1 PE=1 SV=1	0.800916	2.2	3.46e-05	8.3e-22	8.51e-05	2.32e-20	12.7678	12.447	12.5292	13.317	13.4577	13.3721	13.1922	13.1512	13.2406	13.2736	15.5083	15.2464	15.4175	15.4853	Candidate cargo
sp|P61916|NPC2_HUMAN	NPC2	NPC intracellular cholesterol transporter 2 OS=Homo sapiens OX=9606 GN=NPC2 PE=1 SV=1	1.30306	2.19513	2.38e-13	4.08e-27	2.82e-12	2.23e-25	12.8239	13.078	13.3332	14.4313	14.4494	14.2636	13.2481	13.4816	13.5015	13.6643	15.6385	15.6538	15.7107	15.6732
sp|P61073|CXCR4_HUMAN	CXCR4	C-X-C chemokine receptor type 4 OS=Homo sapiens OX=9606 GN=CXCR4 PE=1 SV=1	-0.380391	2.19401	0.22126	1.71e-07	0.251167	5.93e-07	11.9773	12.2311	11.1425	11.1007	11.7116	11.3974	12.6979	12.2823	12.6101	12.7845	14.849	14.4864	14.6939	15.1216	Candidate cargo
sp|Q8NHP8|PLBL2_HUMAN	PLBD2	Putative phospholipase B-like 2 OS=Homo sapiens OX=9606 GN=PLBD2 PE=1 SV=2	0.847859	2.18309	1.44e-07	3.72e-31	6.04e-07	3.88e-29	13.3913	13.5441	13.614	14.3064	14.4209	14.3657	13.6479	13.8393	13.9385	14.0854	15.9592	16.0951	16.0962	16.0929
sp|Q92820|GGH_HUMAN	GGH	Gamma-glutamyl hydrolase OS=Homo sapiens OX=9606 GN=GGH PE=1 SV=2	0.362791	2.18236	0.00126297	1.74e-38	0.00215501	5.61e-36	13.7608	13.9998	13.6555	14.2367	14.0621	14.2057	13.8821	13.8384	13.9165	14.1138	16.0787	16.1209	16.1596	16.1211
sp|Q9UBR2|CATZ_HUMAN	CTSZ	Cathepsin Z OS=Homo sapiens OX=9606 GN=CTSZ PE=1 SV=1	2.55201	2.17627	7.39e-19	3.87e-19	1.75e-17	7.66e-18	13.497	13.3666	15.0408	16.1211	16.036	16.0071	13.0683	13.2758	13.1155	13.2673	15.3292	15.4066	15.4321	15.2642
sp|P17050|NAGAB_HUMAN	NAGA	Alpha-N-acetylgalactosaminidase OS=Homo sapiens OX=9606 GN=NAGA PE=1 SV=2	0.212546	2.17099	0.093149	5.77e-26	0.112669	2.84e-24	12.3478	12.2058	12.2052	12.3933	12.5457	12.4574	12.288	12.4676	12.5531	12.7924	14.6991	14.835	14.7111	14.5398
sp|Q9BWQ8|LFG2_HUMAN	FAIM2	Protein lifeguard 2 OS=Homo sapiens OX=9606 GN=FAIM2 PE=1 SV=1	-0.502411	2.16214	0.0841525	1.04e-08	0.102416	4.49e-08	10.659	0	10.2522	9.70251	0	10.2039	10.9296	10.4189	10.6537	11.3456	12.8992	13.0036	13.2028	12.8907	Candidate cargo
sp|O95405|ZFYV9_HUMAN	ZFYVE9	Zinc finger FYVE domain-containing protein 9 OS=Homo sapiens OX=9606 GN=ZFYVE9 PE=1 SV=2	1.89915	2.15792	1.93e-33	3.76e-43	2.14e-31	2.22e-40	12.9514	12.9676	12.9691	14.9169	14.7649	14.9037	12.5941	12.6791	12.6882	12.8364	14.7799	14.9701	14.9597	14.7197
sp|Q8NFZ8|CADM4_HUMAN	CADM4	Cell adhesion molecule 4 OS=Homo sapiens OX=9606 GN=CADM4 PE=1 SV=1	0.545752	2.14689	0.0312106	6.03e-09	0.0408006	2.74e-08	12.3209	12.2053	12.0317	12.552	13.0607	12.5824	12.6004	12.5692	12.5171	12.7543	14.758	14.4791	14.677	15.1145	Candidate cargo
sp|Q9Y561|LRP12_HUMAN	LRP12	Low-density lipoprotein receptor-related protein 12 OS=Homo sapiens OX=9606 GN=LRP12 PE=1 SV=1	0.638791	2.14529	0.000120366	9.94e-27	0.000259159	5.18e-25	12.9104	12.8706	12.7024	13.5159	13.4953	13.3886	12.6696	13.003	12.8921	13.1009	14.9981	15.1641	15.0388	15.0458	Candidate cargo
sp|O15118|NPC1_HUMAN	NPC1	NPC intracellular cholesterol transporter 1 OS=Homo sapiens OX=9606 GN=NPC1 PE=1 SV=2	0.876552	2.14114	3.07e-07	5.18e-29	1.2e-06	4.08e-27	13.2828	12.9168	13.035	13.5942	13.7252	13.7306	12.9681	12.6711	12.6741	13.2753	14.9409	15.009	14.9261	14.7021
sp|Q6UWI2|PARM1_HUMAN	PARM1	Prostate androgen-regulated mucin-like protein 1 OS=Homo sapiens OX=9606 GN=PARM1 PE=1 SV=1	-0.901812	2.12563	0.0179702	1.01e-08	0.0244759	4.39e-08	15.7885	0	0	0	14.8867	0	16.7822	16.6021	16.0925	16.1923	18.5557	18.5699	18.4175	18.6285	Candidate cargo
sp|O60503|ADCY9_HUMAN	ADCY9	Adenylate cyclase type 9 OS=Homo sapiens OX=9606 GN=ADCY9 PE=1 SV=4	0.77035	2.11949	0.000265165	5.05e-11	0.000530929	3.34e-10	12.2954	11.8788	11.4211	12.6168	12.7151	12.5744	12.4942	12.6041	12.5404	12.5515	14.6026	14.6705	14.8053	14.5897	Candidate cargo
sp|Q8WTV0|SCRB1_HUMAN	SCARB1	Scavenger receptor class B member 1 OS=Homo sapiens OX=9606 GN=SCARB1 PE=1 SV=1	2.74159	2.11685	2.79e-11	1.7e-10	2.37e-10	1.02e-09	12.6886	12.4819	12.6583	15.2666	15.4736	15.3134	11.7109	11.7845	11.7876	12.581	14.1258	14.0133	14.0509	14.1413	Candidate cargo
sp|P78537|BL1S1_HUMAN	BLOC1S1	Biogenesis of lysosome-related organelles complex 1 subunit 1 OS=Homo sapiens OX=9606 GN=BLOC1S1 PE=1 SV=2	0.715372	2.11019	0.00241432	5.93e-10	0.00387867	3.24e-09	12.8783	14.3912	12.7255	13.5564	13.6414	13.3855	12.1864	12.6088	12.3197	12.312	14.4731	14.1784	14.5773	14.6389
sp|Q9UP38|FZD1_HUMAN	FZD1	Frizzled-1 OS=Homo sapiens OX=9606 GN=FZD1 PE=1 SV=2	1.51094	2.10172	0.00118929	1.01e-06	0.00204011	2.95e-06	12.2986	11.932	12.0982	16.4154	13.123	13.5197	12.045	12.4129	12.0693	12.6375	14.2349	14.5072	14.6776	14.152	Candidate cargo
sp|P11279|LAMP1_HUMAN	LAMP1	Lysosome-associated membrane glycoprotein 1 OS=Homo sapiens OX=9606 GN=LAMP1 PE=1 SV=3	1.67357	2.0784	2.63e-22	2.67e-33	9.06e-21	3.26e-31	13.0946	12.923	13.3131	14.7305	14.8476	14.7733	13.49	13.5888	13.4421	13.7637	15.4672	15.6978	15.7935	15.6397
sp|Q92692-2|NECT2-2_HUMAN	NECTIN2	Isoform of Q92692, Isoform Alpha of Nectin-2 OS=Homo sapiens OX=9606 GN=NECTIN2 PE=1 SV=1	2.98372	2.07837	7.63e-11	2.2e-09	5.9e-10	1.08e-08	11.0915	11.1804	11.4754	14.2885	13.9644	14.4455	10.3913	11.1166	10.6904	10.7831	12.8418	12.8764	13.0793	12.4975	Candidate cargo
sp|P20933|ASPG_HUMAN	AGA	N(4)-(beta-N-acetylglucosaminyl)-L-asparaginase OS=Homo sapiens OX=9606 GN=AGA PE=1 SV=2	-0.169502	2.0776	0.472284	8.74e-09	0.504149	3.82e-08	13.7725	13.8948	14.5815	14.0143	13.9846	13.7414	13.3119	13.2325	13.3643	13.4317	15.3187	15.2711	15.4897	15.5714
sp|Q68DK2|ZFY26_HUMAN	ZFYVE26	Zinc finger FYVE domain-containing protein 26 OS=Homo sapiens OX=9606 GN=ZFYVE26 PE=1 SV=3	1.08928	2.05627	0.000523855	4.5e-08	0.000975155	1.74e-07	12.2686	12.1596	11.5886	13.2483	12.666	13.3703	11.1807	11.8892	11.6465	11.3303	13.7429	13.7367	13.4427	13.3495
sp|P22304|IDS_HUMAN	IDS	Iduronate 2-sulfatase OS=Homo sapiens OX=9606 GN=IDS PE=1 SV=1	-0.54022	2.05064	0.00907577	2.09e-19	0.0130591	4.25e-18	13.4169	13.2483	13.7035	12.5657	12.8172	13.3653	13.5342	13.8049	13.6503	14.1744	15.8611	15.9131	15.7688	15.8233
sp|P51798|CLCN7_HUMAN	CLCN7	H(+)/Cl(-) exchange transporter 7 OS=Homo sapiens OX=9606 GN=CLCN7 PE=1 SV=2	1.24068	2.04997	4.91e-09	8.18e-21	2.67e-08	2.04e-19	13.4902	13.3905	13.4531	14.6432	14.6077	14.8049	13.6579	13.8067	13.8205	13.9491	15.8073	15.9761	15.8251	15.8257
sp|Q8NBR6|MINY2_HUMAN	MINDY2	Ubiquitin carboxyl-terminal hydrolase MINDY-2 OS=Homo sapiens OX=9606 GN=MINDY2 PE=1 SV=2	2.08252	2.04806	1.13e-09	1.59e-10	6.96e-09	9.57e-10	14.2867	15.0283	14.76	16.7423	16.8198	16.7604	14.3059	13.9988	14.3707	14.5944	16.4484	16.4893	16.2872	16.2372
sp|Q9HD42|CHM1A_HUMAN	CHMP1A	Charged multivesicular body protein 1a OS=Homo sapiens OX=9606 GN=CHMP1A PE=1 SV=1	2.52379	2.03574	9.55e-11	2.89e-10	7.28e-10	1.67e-09	13.9583	13.9237	14.0646	16.5619	16.8154	16.1407	13.7563	13.6825	13.738	13.7812	15.7656	15.499	15.8675	15.9689
sp|O75955|FLOT1_HUMAN	FLOT1	Flotillin-1 OS=Homo sapiens OX=9606 GN=FLOT1 PE=1 SV=3	1.49338	2.02179	4.36e-10	3.53e-13	2.9e-09	3.27e-12	13.0228	13.2603	13.5385	14.7025	14.8756	14.7235	13.3479	13.3831	13.6143	13.7625	15.5552	15.4822	15.5747	15.5827
sp|Q9BZC7|ABCA2_HUMAN	ABCA2	ATP-binding cassette sub-family A member 2 OS=Homo sapiens OX=9606 GN=ABCA2 PE=1 SV=4	0.496597	2.01861	3.74e-08	1.33e-49	1.78e-07	2.35e-46	12.6114	12.4985	12.6805	13.0818	13.0885	13.1098	12.7363	12.6699	12.7987	13.0521	14.8156	14.8993	14.7896	14.8269
sp|Q9NRA2|S17A5_HUMAN	SLC17A5	Sialin OS=Homo sapiens OX=9606 GN=SLC17A5 PE=1 SV=2	1.22935	2.0134	7.41e-05	2.06e-08	0.000167949	8.4e-08	13.1869	12.5798	13.1798	14.1792	13.8615	14.5938	13.44	13.3583	13.7719	13.55	15.5684	15.5555	15.7762	15.2737
sp|Q562E7|WDR81_HUMAN	WDR81	WD repeat-containing protein 81 OS=Homo sapiens OX=9606 GN=WDR81 PE=1 SV=2	-0.003276	2.01315	0.981439	2.5e-28	0.983103	1.71e-26	12.2166	12.2988	12.2037	12.2366	12.2156	12.257	11.9183	12.2158	12.1664	12.4174	14.2661	14.2803	14.086	14.138
sp|Q6ZWE6|PKHM3_HUMAN	PLEKHM3	Pleckstrin homology domain-containing family M member 3 OS=Homo sapiens OX=9606 GN=PLEKHM3 PE=2 SV=2	0.119068	2.01184	0.526123	4.67e-10	0.55759	2.61e-09	13.8254	13.9402	13.9948	13.9071	13.8659	14.3445	13.6394	14.0301	14.0207	14.1073	15.9305	16.2043	15.9993	15.7107
sp|Q99538|LGMN_HUMAN	LGMN	Legumain OS=Homo sapiens OX=9606 GN=LGMN PE=1 SV=1	2.05071	2.01151	7.02e-21	1.18e-23	2.18e-19	4.17e-22	12.595	12.5309	12.9025	14.7496	14.7087	14.7222	12.8915	12.8098	12.7741	13.2099	14.887	14.9217	14.9403	14.9822
sp|P62079|TSN5_HUMAN	TSPAN5	Tetraspanin-5 OS=Homo sapiens OX=9606 GN=TSPAN5 PE=1 SV=1	1.12976	2.00695	0.000178286	6.23e-09	0.000370584	2.82e-08	0	10.312	10.9413	11.4871	11.7593	12.0229	11.1933	11.3736	10.9929	11.6091	13.3341	13.4073	13.4031	13.0522	Candidate cargo
sp|O43526|KCNQ2_HUMAN	KCNQ2	Potassium voltage-gated channel subfamily KQT member 2 OS=Homo sapiens OX=9606 GN=KCNQ2 PE=1 SV=2	-0.456641	2.00672	0.0557979	9.17e-15	0.069925	1.04e-13	13.6005	13.8265	13.8004	13.1647	13.2119	13.4809	14.112	14.3311	14.2482	14.4321	16.2738	16.3855	16.2489	16.242	Candidate cargo
sp|P15289|ARSA_HUMAN	ARSA	Arylsulfatase A OS=Homo sapiens OX=9606 GN=ARSA PE=1 SV=3	0.346377	2.00123	0.115328	3.02e-17	0.137201	4.69e-16	12.1573	12.1886	12.234	12.3814	12.3943	12.8434	12.6452	12.4564	12.4666	12.6658	14.5759	14.57	14.4865	14.6065
sp|P48547|KCNC1_HUMAN	KCNC1	Potassium voltage-gated channel subfamily C member 1 OS=Homo sapiens OX=9606 GN=KCNC1 PE=1 SV=1	-1.09911	1.98984	0.00191873	6.58e-07	0.00316753	1.99e-06	13.2705	12.1717	11.653	11.3743	11.2959	11.1277	12.7655	12.2325	12.6974	12.7372	14.6015	14.9417	14.3208	14.528	Candidate cargo
sp|O75121|MFA3L_HUMAN	MFAP3L	Microfibrillar-associated protein 3-like OS=Homo sapiens OX=9606 GN=MFAP3L PE=1 SV=3	1.64107	1.98519	1.24e-09	6.55e-12	7.52e-09	5.04e-11	14.6205	14.2327	14.4046	16.0179	16.1694	15.9937	14.874	15.103	15.1638	15.3119	17.1444	17.0832	17.1287	17.0371	Candidate cargo
sp|P54803|GALC_HUMAN	GALC	Galactocerebrosidase OS=Homo sapiens OX=9606 GN=GALC PE=1 SV=3	-0.0999194	1.98185	0.564214	3.41e-18	0.593698	6.05e-17	13.2385	13.1988	13.0507	13.0815	12.9928	13.1139	13.2264	13.4308	13.4657	13.8137	15.4689	15.5737	15.4515	15.3698
sp|Q9NZZ3|CHMP5_HUMAN	CHMP5	Charged multivesicular body protein 5 OS=Homo sapiens OX=9606 GN=CHMP5 PE=1 SV=1	1.98509	1.97907	4.43e-10	4.91e-11	2.93e-09	3.27e-10	14.1954	13.9594	14.098	16.1436	16.2697	15.7948	13.7634	13.6901	13.6003	13.803	15.7221	15.5065	15.7806	15.7638
sp|O43286|B4GT5_HUMAN	B4GALT5	Beta-1,4-galactosyltransferase 5 OS=Homo sapiens OX=9606 GN=B4GALT5 PE=1 SV=1	2.1195	1.97668	9.97e-09	3.31e-09	5.21e-08	1.58e-08	12.5391	13.3735	13.2373	15.1956	15.2513	15.0615	13.0286	12.6125	12.8309	13.3402	14.8616	15.0132	15.0688	14.7754
sp|Q9NRX5|SERC1_HUMAN	SERINC1	Serine incorporator 1 OS=Homo sapiens OX=9606 GN=SERINC1 PE=1 SV=1	1.40692	1.9766	0.000134328	3.97e-07	0.000286609	1.26e-06	12.5101	12.5416	12.8408	13.9729	13.6835	14.4569	14.1425	14.5169	14.565	14.6555	16.4198	16.7506	16.5104	16.1055
sp|Q8IV08|PLD3_HUMAN	PLD3	5'-3' exonuclease PLD3 OS=Homo sapiens OX=9606 GN=PLD3 PE=1 SV=1	0.904982	1.97624	9.58e-15	4.08e-39	1.34e-13	1.45e-36	13.017	12.76	12.9642	13.8011	13.811	13.8441	13.2875	13.4723	13.5273	13.6702	15.5009	15.4387	15.4194	15.5033
sp|Q9HAT2|SIAE_HUMAN	SIAE	Sialate O-acetylesterase OS=Homo sapiens OX=9606 GN=SIAE PE=1 SV=1	-0.410467	1.97383	0.0250752	9.31e-15	0.0332709	1.05e-13	14.9278	15.1077	15.614	14.7659	14.7612	14.8911	14.9647	14.9993	14.9068	15.0941	17.0045	16.7916	17.0219	17.0422
sp|P04066|FUCO_HUMAN	FUCA1	Tissue alpha-L-fucosidase OS=Homo sapiens OX=9606 GN=FUCA1 PE=1 SV=4	-0.164413	1.97148	0.296269	1.34e-22	0.32822	4.24e-21	12.5944	12.6426	12.8017	12.6017	12.3511	12.5927	12.6225	12.8184	12.7002	13.1244	14.7905	14.8353	14.8774	14.6482
tr|A0A494C071|A0A494C071_HUMAN	PWWP4	PWWP domain-containing 4 OS=Homo sapiens OX=9606 GN=PWWP4 PE=3 SV=1	-0.871255	1.97133	0.00699913	3.61e-07	0.0103225	1.16e-06	13.7164	14.6829	15.1173	13.3585	13.6408	13.9035	13.9167	14.2365	13.8768	14.1713	15.8292	16.222	16.1487	15.8868
sp|Q5T3F8|CSCL2_HUMAN	TMEM63B	CSC1-like protein 2 OS=Homo sapiens OX=9606 GN=TMEM63B PE=1 SV=1	0.700659	1.9638	0.000351449	5.98e-11	0.000682111	3.92e-10	12.87	13.1349	13.1767	13.716	13.593	13.9746	13.4577	13.5833	13.54	13.7791	15.5809	15.7629	15.5385	15.333	Candidate cargo
sp|O43184|ADA12_HUMAN	ADAM12	Disintegrin and metalloproteinase domain-containing protein 12 OS=Homo sapiens OX=9606 GN=ADAM12 PE=1 SV=3	0.211517	1.94422	0.279854	1.24e-09	0.311105	6.4e-09	10.6631	10.7793	11.2255	11.1607	10.7653	11.3764	12.0492	12.4421	12.6605	12.5879	14.2392	14.3417	14.3086	14.6271	Candidate cargo
sp|Q99523|SORT_HUMAN	SORT1	Sortilin OS=Homo sapiens OX=9606 GN=SORT1 PE=1 SV=3	2.45484	1.94385	9.34e-46	2.26e-42	3.68e-43	1.14e-39	13.0113	12.9814	13.0548	15.5837	15.3431	15.4853	13.0784	13.0719	13.1693	13.3742	14.9473	15.2155	15.1828	15.1235	Candidate cargo
sp|Q9HCM2|PLXA4_HUMAN	PLXNA4	Plexin-A4 OS=Homo sapiens OX=9606 GN=PLXNA4 PE=1 SV=4	0.132548	1.94174	0.613789	1.77e-11	0.640162	1.28e-10	11.7537	12.0785	11.9705	11.8385	12.1625	12.1993	12.399	12.5943	12.4476	12.7854	14.4871	14.5321	14.5675	14.4066	Candidate cargo
sp|Q96GS4|BORC6_HUMAN	BORCS6	BLOC-1-related complex subunit 6 OS=Homo sapiens OX=9606 GN=BORCS6 PE=1 SV=2	0.439091	1.92986	0.011074	5.6e-11	0.0156671	3.69e-10	13.8429	13.6229	13.5035	14.1387	14.1581	13.9898	13.2474	13.4089	13.2202	13.4949	15.3631	15.1552	15.2212	15.3515
sp|Q8NFB2|T185A_HUMAN	TMEM185A	Transmembrane protein 185A OS=Homo sapiens OX=9606 GN=TMEM185A PE=1 SV=2	0.580824	1.92788	0.00390367	7.59e-16	0.00602815	9.96e-15	12.6712	12.7872	12.5673	12.6621	12.5917	12.549	11.6244	11.8419	11.674	11.4432	13.5633	13.6722	13.4397	13.6199	Candidate cargo
sp|Q8N357|S35F6_HUMAN	SLC35F6	Solute carrier family 35 member F6 OS=Homo sapiens OX=9606 GN=SLC35F6 PE=1 SV=1	1.53686	1.91647	7.74e-09	2.82e-11	4.09e-08	1.99e-10	13.7496	13.3976	13.9517	15.2231	15.3471	15.1392	14.4798	14.3875	14.3988	14.2625	16.3462	16.3484	16.1932	16.3067
sp|P40189|IL6RB_HUMAN	IL6ST	Interleukin-6 receptor subunit beta OS=Homo sapiens OX=9606 GN=IL6ST PE=1 SV=2	0.933628	1.91613	0.000560022	1.09e-11	0.00103532	8.16e-11	12.3499	12.23	12.2337	12.9878	13.5164	13.1102	12.9582	13.3317	13.3956	13.2785	15.0954	15.096	15.1572	15.2799	Candidate cargo
sp|Q7Z5N4|SDK1_HUMAN	SDK1	Protein sidekick-1 OS=Homo sapiens OX=9606 GN=SDK1 PE=2 SV=3	0.502828	1.9159	7.04e-08	3.62e-46	3.15e-07	3.87e-43	12.3739	12.1003	12.1623	12.7213	12.6651	12.7585	13.0045	13.1222	13.1626	13.1155	15.0776	15.0815	14.9627	14.9467	Candidate cargo
sp|Q9Y3E7|CHMP3_HUMAN	CHMP3	Charged multivesicular body protein 3 OS=Homo sapiens OX=9606 GN=CHMP3 PE=1 SV=3	2.33686	1.91322	2.16e-12	5.34e-12	2.2e-11	4.15e-11	13.6075	13.4575	13.5769	15.9563	16.1471	15.5491	12.9317	13.0203	13.0261	13.1399	15.0388	14.7765	14.9562	14.9994
sp|Q15375|EPHA7_HUMAN	EPHA7	Ephrin type-A receptor 7 OS=Homo sapiens OX=9606 GN=EPHA7 PE=1 SV=3	0.756918	1.91109	3.78e-06	9.49e-23	1.15e-05	3.03e-21	13.2876	13.0564	13.1953	13.8175	13.9318	14.0608	13.8256	13.8805	13.8092	14.0561	15.7824	15.7951	15.8412	15.797	Candidate cargo
sp|Q96B67|ARRD3_HUMAN	ARRDC3	Arrestin domain-containing protein 3 OS=Homo sapiens OX=9606 GN=ARRDC3 PE=1 SV=1	0.0827185	1.90193	0.762071	1.9e-09	0.781701	9.46e-09	11.8109	11.7495	11.3202	11.9499	11.523	11.6559	11.6952	11.7219	11.5041	11.8566	13.6812	13.6643	13.7343	13.3056
sp|Q07954|LRP1_HUMAN	LRP1	Prolow-density lipoprotein receptor-related protein 1 OS=Homo sapiens OX=9606 GN=LRP1 PE=1 SV=2	2.32664	1.89949	1.54e-15	4.09e-15	2.36e-14	4.85e-14	12.503	12.5404	12.6761	14.8835	14.9728	14.8431	12.8299	12.8942	12.9068	13.1626	14.7864	14.8745	14.8665	14.864	Candidate cargo
sp|Q9Y5E7|PCDB2_HUMAN	PCDHB2	Protocadherin beta-2 OS=Homo sapiens OX=9606 GN=PCDHB2 PE=1 SV=1	0.69321	1.89632	0.000174388	1.54e-17	0.00036312	2.51e-16	12.0413	12.1196	12.1332	12.6698	12.7691	12.9349	12.7434	12.8787	12.6298	13.0661	14.7174	14.8856	14.8061	14.4941	Candidate cargo
sp|P51688|SPHM_HUMAN	SGSH	N-sulphoglucosamine sulphohydrolase OS=Homo sapiens OX=9606 GN=SGSH PE=1 SV=1	0.0676553	1.8889	0.730504	2.69e-18	0.751497	4.82e-17	12.914	13.3678	13.2061	13.221	13.2204	13.2495	13.0698	12.9074	13.0102	13.3432	14.9425	14.9316	14.9066	15.1054
sp|Q9Y2B5|VP9D1_HUMAN	VPS9D1	VPS9 domain-containing protein 1 OS=Homo sapiens OX=9606 GN=VPS9D1 PE=1 SV=2	0.372149	1.88317	0.108446	1.81e-08	0.12958	7.49e-08	11.6257	10.6704	11.0601	11.5846	11.195	11.693	10.9188	11.1956	11.3273	11.4023	12.9586	13.0686	13.3764	12.973
sp|Q96P53|WDFY2_HUMAN	WDFY2	WD repeat and FYVE domain-containing protein 2 OS=Homo sapiens OX=9606 GN=WDFY2 PE=1 SV=2	2.44485	1.87727	1.87e-08	2.11e-07	9.28e-08	7.11e-07	12.6974	12.4559	12.6919	14.9414	15.3284	14.9099	12.6596	12.6731	12.488	12.1773	14.3684	14.3973	14.3303	14.4111
sp|P29323-3|EPHB2-3_HUMAN	EPHB2	Isoform of P29323, Isoform 3 of Ephrin type-B receptor 2 OS=Homo sapiens OX=9606 GN=EPHB2 PE=1 SV=5	0.388711	1.87631	0.000962741	3.44e-35	0.00168575	6.41e-33	12.0858	12.1987	12.3134	12.4633	12.6876	12.6131	12.3462	12.4642	12.7014	12.6793	14.3744	14.4924	14.4537	14.3759	Candidate cargo
sp|P42857|NSG1_HUMAN	NSG1	Neuronal vesicle trafficking-associated protein 1 OS=Homo sapiens OX=9606 GN=NSG1 PE=1 SV=1	-0.4423	1.87051	0.13016	3.08e-11	0.153674	2.14e-10	13.4533	13.5012	13.5898	13.1718	12.7978	12.9579	12.6045	12.6214	12.8021	12.8869	14.5383	14.5213	14.8161	14.5212	Candidate cargo
sp|Q9UNH7|SNX6_HUMAN	SNX6	Sorting nexin-6 OS=Homo sapiens OX=9606 GN=SNX6 PE=1 SV=1	1.63957	1.87029	6.31e-25	1.34e-33	2.9e-23	1.83e-31	12.9863	12.6853	12.8136	14.51	14.4219	14.472	13.2115	13.2691	13.4411	13.6974	15.233	15.3288	15.3458	15.1927
sp|Q9Y2I1|NISCH_HUMAN	NISCH	Nischarin OS=Homo sapiens OX=9606 GN=NISCH PE=1 SV=3	0.750631	1.87028	0.000294155	9.53e-18	0.00057948	1.6e-16	12.3992	12.3364	12.3729	13.0189	13.1081	13.2334	12.4353	12.7256	12.5857	12.5575	14.4648	14.4514	14.5037	14.3653
sp|Q02246|CNTN2_HUMAN	CNTN2	Contactin-2 OS=Homo sapiens OX=9606 GN=CNTN2 PE=1 SV=1	-0.473338	1.86895	0.012242	2.1e-20	0.0172233	4.8e-19	12.92	12.8243	12.8687	12.1744	12.3084	12.7102	12.8941	13.0456	13.1846	13.3163	15.0131	14.8707	14.8846	15.1481
sp|Q9BTY2|FUCO2_HUMAN	FUCA2	Plasma alpha-L-fucosidase OS=Homo sapiens OX=9606 GN=FUCA2 PE=1 SV=2	0.722511	1.86842	9.71e-05	2.81e-11	0.000214185	1.98e-10	13.1506	13.1542	13.1599	13.9128	13.6829	14.0365	13.287	13.3277	13.3888	13.5687	15.2213	15.424	15.3112	15.0894
sp|Q9NRS6|SNX15_HUMAN	SNX15	Sorting nexin-15 OS=Homo sapiens OX=9606 GN=SNX15 PE=1 SV=1	2.17154	1.86061	5.4e-13	6.42e-13	5.99e-12	5.73e-12	13.9716	14.0304	14.1236	16.2736	16.3899	15.9767	13.7034	13.7405	13.7983	13.9185	15.7535	15.6046	15.5427	15.7023
sp|P53990-2|IST1-2_HUMAN	IST1	Isoform of P53990, Isoform 2 of IST1 homolog OS=Homo sapiens OX=9606 GN=IST1 PE=1 SV=1	2.47179	1.85366	5.61e-32	8.23e-28	4.97e-30	5.31e-26	12.9981	13.0242	13.1078	15.5737	15.5323	15.4395	12.9725	12.8466	13.0151	13.2577	14.8887	14.8569	14.9855	14.7753
sp|P06865|HEXA_HUMAN	HEXA	Beta-hexosaminidase subunit alpha OS=Homo sapiens OX=9606 GN=HEXA PE=1 SV=2	0.744144	1.85206	1.11e-07	1.64e-28	4.8e-07	1.18e-26	13.7959	13.7637	13.9115	14.6304	14.4617	14.6115	13.7179	13.8809	13.8698	13.9274	15.6952	15.8137	15.7596	15.5358
sp|Q13596|SNX1_HUMAN	SNX1	Sorting nexin-1 OS=Homo sapiens OX=9606 GN=SNX1 PE=1 SV=3	0.949693	1.84916	8.54e-10	5.55e-28	5.38e-09	3.65e-26	13.3563	13.273	13.1966	14.2935	14.0598	14.3218	13.225	13.3421	13.3013	13.6339	15.2129	15.1991	15.2883	15.1987
sp|Q9UN73|PCDA6_HUMAN	PCDHA6	Protocadherin alpha-6 OS=Homo sapiens OX=9606 GN=PCDHA6 PE=2 SV=1	0.481805	1.83683	0.000364441	1.7e-25	0.000704626	7.73e-24	13.5016	13.5894	13.6696	14.1104	14.0498	14.0458	14.1673	14.3124	14.3107	14.5557	16.2159	16.1399	16.2047	16.1328	Candidate cargo
sp|A8MT70|ZBBX_HUMAN	ZBBX	Zinc finger B-box domain-containing protein 1 OS=Homo sapiens OX=9606 GN=ZBBX PE=2 SV=3	2.41669	1.83263	1.74e-10	1.35e-09	1.24e-09	6.88e-09	15.6946	15.5726	15.8624	18.3165	17.9816	18.0816	15.9421	15.9638	16.0649	16.1791	17.5794	18.0069	18.1453	17.7487
sp|Q92542|NICA_HUMAN	NCSTN	Nicastrin OS=Homo sapiens OX=9606 GN=NCSTN PE=1 SV=2	1.26045	1.82714	2.46e-24	1.57e-39	1.04e-22	6.2e-37	14.1024	13.8939	14.1112	15.3196	15.2591	15.3101	14.4917	14.5513	14.638	14.7363	16.4363	16.551	16.4189	16.3196	Candidate cargo
sp|O75051|PLXA2_HUMAN	PLXNA2	Plexin-A2 OS=Homo sapiens OX=9606 GN=PLXNA2 PE=1 SV=4	-0.221511	1.82498	0.378537	6.53e-10	0.412019	3.55e-09	11.9732	11.9266	12.0252	11.6296	11.7649	11.8659	12.077	12.3544	12.0403	12.3788	13.9458	14.0585	14.143	14.0031	Candidate cargo
sp|O14495|PLPP3_HUMAN	PLPP3	Phospholipid phosphatase 3 OS=Homo sapiens OX=9606 GN=PLPP3 PE=1 SV=1	2.27483	1.81912	1.19e-11	1.61e-10	1.08e-10	9.67e-10	12.9548	12.9199	12.9121	15.316	15.1217	15.1737	12.2388	12.7286	12.6133	12.8972	14.4356	14.5318	14.4795	14.3075	Candidate cargo
sp|Q13740-2|CD166-2_HUMAN	ALCAM	Isoform of Q13740, Isoform 2 of CD166 antigen OS=Homo sapiens OX=9606 GN=ALCAM PE=1 SV=2	1.31623	1.81848	1.49e-08	1.37e-11	7.52e-08	1.01e-10	11.5221	11.8446	11.5158	12.7496	13.0947	12.713	12.4554	12.634	12.6243	12.9087	14.4841	14.326	14.5671	14.5191	Candidate cargo
sp|O95297-3|MPZL1-3_HUMAN	MPZL1	Isoform of O95297, Isoform 3 of Myelin protein zero-like protein 1 OS=Homo sapiens OX=9606 GN=MPZL1 PE=1 SV=1	0.187383	1.81781	0.410286	3.53e-08	0.442634	1.39e-07	12.8747	12.0633	12.6124	12.6247	13.0029	12.485	13.72	13.5128	13.5696	13.6855	15.3567	15.2903	15.4287	15.6835	Candidate cargo
sp|Q86TY3|ARMD4_HUMAN	ARMH4	Armadillo-like helical domain-containing protein 4 OS=Homo sapiens OX=9606 GN=ARMH4 PE=1 SV=1	2.58224	1.81453	5.79e-11	1.48e-09	4.59e-10	7.49e-09	13.0786	12.9923	13.2836	15.7269	15.4788	15.8954	15.022	15.3042	15.5037	15.634	17.1425	17.2266	17.3595	16.9935	Candidate cargo
sp|P27037|AVR2A_HUMAN	ACVR2A	Activin receptor type-2A OS=Homo sapiens OX=9606 GN=ACVR2A PE=1 SV=1	1.06272	1.81354	1.99e-07	2.51e-18	8.15e-07	4.54e-17	13.3879	13.6207	13.6496	14.641	14.5229	14.6824	14.0246	14.1052	14.034	14.2419	15.8868	15.9415	16.0081	15.8235	Candidate cargo
sp|O60493|SNX3_HUMAN	SNX3	Sorting nexin-3 OS=Homo sapiens OX=9606 GN=SNX3 PE=1 SV=3	1.57779	1.81219	1.37e-18	1.49e-25	3.18e-17	7.04e-24	12.8787	12.8015	12.8016	14.3246	14.4743	14.4162	12.8487	12.7162	12.8014	12.986	14.6675	14.6416	14.5858	14.7062
sp|Q96RF0|SNX18_HUMAN	SNX18	Sorting nexin-18 OS=Homo sapiens OX=9606 GN=SNX18 PE=1 SV=2	0.157115	1.79928	0.494174	1.12e-10	0.52609	6.97e-10	13.0983	13.5462	13.5678	13.366	13.8997	13.4179	13.4989	13.6137	13.6342	13.7636	15.1004	15.2285	15.6281	15.7506
sp|O95206|PCDH8_HUMAN	PCDH8	Protocadherin-8 OS=Homo sapiens OX=9606 GN=PCDH8 PE=1 SV=2	0.241325	1.79171	0.033445	1.63e-24	0.0434969	6.33e-23	13.0512	13.0977	13.0639	13.2364	13.3783	13.3221	13.1608	13.3477	13.2787	13.3987	15.1578	15.0543	15.0375	15.1032	Candidate cargo
sp|Q9NUM4|T106B_HUMAN	TMEM106B	Transmembrane protein 106B OS=Homo sapiens OX=9606 GN=TMEM106B PE=1 SV=2	2.00675	1.79117	7.92e-15	2.29e-15	1.12e-13	2.79e-14	13.4033	13.3199	13.7767	15.5749	15.4595	15.4858	13.203	13.4844	13.4126	13.5525	15.2585	15.2125	15.2378	15.1085
sp|O43504|LTOR5_HUMAN	LAMTOR5	Ragulator complex protein LAMTOR5 OS=Homo sapiens OX=9606 GN=LAMTOR5 PE=1 SV=1	0.655334	1.78854	0.00574993	1.68e-08	0.00861061	7.02e-08	12.3909	13.1095	12.8494	13.4843	13.6156	13.2159	12.8248	12.7784	12.827	13.0299	14.6452	14.6633	14.7679	14.538
sp|P56159|GFRA1_HUMAN	GFRA1	GDNF family receptor alpha-1 OS=Homo sapiens OX=9606 GN=GFRA1 PE=1 SV=2	0.0705928	1.78663	0.637233	1.85e-21	0.66208	4.93e-20	11.4458	11.1927	11.3613	11.5213	11.0871	11.6031	12.6992	12.7223	12.4147	12.762	14.3406	14.4269	14.4873	14.4901
sp|Q7KYR7|BT2A1_HUMAN	BTN2A1	Butyrophilin subfamily 2 member A1 OS=Homo sapiens OX=9606 GN=BTN2A1 PE=1 SV=3	0.796229	1.78293	3.66e-05	1.79e-17	8.91e-05	2.86e-16	12.9789	12.99	12.9681	13.9082	13.7984	13.619	13.2788	13.4657	13.3222	13.4702	15.1694	15.1167	15.1798	15.2028	Candidate cargo
sp|P48544|KCNJ5_HUMAN	KCNJ5	G protein-activated inward rectifier potassium channel 4 OS=Homo sapiens OX=9606 GN=KCNJ5 PE=1 SV=2	-0.917403	1.78173	4.7e-05	8.6e-10	0.000111811	4.54e-09	14.0774	14.1143	13.9212	12.8583	13.5295	12.9729	14.0072	13.9626	13.8835	14.1818	15.7892	15.8381	15.6633	15.8713	Candidate cargo
sp|Q16288-3|NTRK3-3_HUMAN	NTRK3	Isoform of Q16288, Isoform 3 of NT-3 growth factor receptor OS=Homo sapiens OX=9606 GN=NTRK3 PE=1 SV=2	-0.370501	1.78031	0.379501	2.81e-06	0.412815	7.58e-06	13.6394	12.227	13.1185	12.1954	12.057	12.2884	13.3988	13.415	13.3884	13.5527	15.2404	15.2117	15.1507	15.2734	Candidate cargo
sp|P02792|FRIL_HUMAN	FTL	Ferritin light chain OS=Homo sapiens OX=9606 GN=FTL PE=1 SV=2	2.03396	1.77592	7.19e-10	6.34e-10	4.62e-09	3.46e-09	13.4428	13.5348	13.6574	15.4728	15.7994	15.4648	12.6167	12.8997	12.9065	13.0823	14.6421	14.6841	14.6028	14.6799
sp|O95219|SNX4_HUMAN	SNX4	Sorting nexin-4 OS=Homo sapiens OX=9606 GN=SNX4 PE=1 SV=1	1.61845	1.77433	5.74e-29	7.46e-37	3.99e-27	1.76e-34	13.1341	13.1827	13.1758	14.7861	14.7776	14.7842	13.4216	13.656	13.5233	13.7772	15.386	15.5346	15.1931	15.3618
sp|Q13491-4|GPM6B-4_HUMAN	GPM6B	Isoform of Q13491, Isoform 4 of Neuronal membrane glycoprotein M6-b OS=Homo sapiens OX=9606 GN=GPM6B PE=1 SV=2	1.393	1.76999	1.83e-10	3.99e-13	1.31e-09	3.65e-12	12.8124	12.8217	12.8838	14.2719	14.2224	14.2026	13.974	14.1275	14.1344	14.3411	15.8208	16.0058	16.0126	15.8177	Candidate cargo
sp|Q9UL26|RB22A_HUMAN	RAB22A	Ras-related protein Rab-22A OS=Homo sapiens OX=9606 GN=RAB22A PE=1 SV=2	0.85456	1.7646	5.63e-06	1.95e-11	1.65e-05	1.4e-10	13.9816	13.9453	14.1909	14.8383	14.8382	15.0048	14.005	14.228	14.0886	14.2875	15.7703	16.0102	16.0307	15.8562
sp|Q9ULH0-2|KDIS-2_HUMAN	KIDINS220	Isoform of Q9ULH0, Isoform 2 of Kinase D-interacting substrate of 220 kDa OS=Homo sapiens OX=9606 GN=KIDINS220 PE=1 SV=3	0.701863	1.76289	3.51e-16	6.39e-50	5.89e-15	2.27e-46	12.6017	12.7231	12.6797	13.3481	13.39	13.372	13.0336	13.0743	13.0377	13.304	14.9169	14.8801	14.9191	14.7851	Candidate cargo
sp|P07858|CATB_HUMAN	CTSB	Cathepsin B OS=Homo sapiens OX=9606 GN=CTSB PE=1 SV=3	-0.0583577	1.75942	0.690232	1.23e-23	0.712549	4.27e-22	13.3589	13.3757	13.2292	13.2177	13.2799	13.2911	13.0312	13.1812	13.3373	13.485	14.9259	15.0882	15.0797	14.9784
sp|P56373|P2RX3_HUMAN	P2RX3	P2X purinoceptor 3 OS=Homo sapiens OX=9606 GN=P2RX3 PE=1 SV=2	-0.0314218	1.75848	0.818879	3.24e-27	0.835139	1.82e-25	12.9382	12.9708	12.9018	12.81	12.8084	13.0982	13.6759	13.783	13.7397	13.9545	15.4819	15.6614	15.6101	15.4339	Candidate cargo
sp|Q6UXD5|SE6L2_HUMAN	SEZ6L2	Seizure 6-like protein 2 OS=Homo sapiens OX=9606 GN=SEZ6L2 PE=1 SV=2	0.819913	1.75578	3.92e-10	8.83e-32	2.62e-09	9.78e-30	12.2792	12.2276	12.2529	13.0891	13.0718	13.0585	13.0944	13.146	12.9164	13.4191	14.879	14.9102	14.8674	14.9425	Candidate cargo
sp|Q8NG11|TSN14_HUMAN	TSPAN14	Tetraspanin-14 OS=Homo sapiens OX=9606 GN=TSPAN14 PE=1 SV=1	0.966499	1.75065	0.000136648	1.53e-11	0.000291209	1.12e-10	12.2543	12.4305	12.3709	13.3346	13.0397	13.5808	12.7772	13.1092	13.2125	13.3901	14.8516	14.9476	15.0638	14.6286	Candidate cargo
sp|Q9H425|CA198_HUMAN	C1orf198	Uncharacterized protein C1orf198 OS=Homo sapiens OX=9606 GN=C1orf198 PE=1 SV=1	0.513187	1.75047	0.00309621	1.53e-10	0.00485315	9.26e-10	14.2706	14.6064	14.8233	14.9799	15.2221	15.0378	14.4899	14.4678	14.125	14.4616	16.1456	16.204	16.1059	16.0907
sp|Q9P0T7|TMEM9_HUMAN	TMEM9	Proton-transporting V-type ATPase complex assembly regulator TMEM9 OS=Homo sapiens OX=9606 GN=TMEM9 PE=1 SV=1	2.85061	1.75046	3.93e-12	2.16e-09	3.84e-11	1.06e-08	12.0692	11.9913	12.6195	14.9302	15.1192	14.4584	13.2919	13.3588	13.2434	13.2478	15.0157	14.8511	15.0973	15.1797
sp|A8MW92|P20L1_HUMAN	PHF20L1	PHD finger protein 20-like protein 1 OS=Homo sapiens OX=9606 GN=PHF20L1 PE=1 SV=2	2.71632	1.75015	3.88e-05	0.00126304	9.39e-05	0.00214953	13.7566	14.3141	14.6656	17.0293	16.9155	16.9404	15.0713	15.255	15.3354	15.4509	16.726	17.2509	17.165	16.9713
sp|Q15274|NADC_HUMAN	QPRT	Nicotinate-nucleotide pyrophosphorylase [carboxylating] OS=Homo sapiens OX=9606 GN=QPRT PE=1 SV=3	0.106525	1.74838	0.613291	2.24e-08	0.639831	9.12e-08	13.7473	13.9912	14.3339	13.8358	14.2402	14.3161	14.7818	14.1458	14.5364	14.4615	16.1978	16.2486	16.2017	16.271
sp|Q9BT88|SYT11_HUMAN	SYT11	Synaptotagmin-11 OS=Homo sapiens OX=9606 GN=SYT11 PE=1 SV=2	-0.364568	1.74785	0.02805	1.05e-20	0.0369826	2.55e-19	12.8018	12.5385	12.3709	12.0283	12.1384	12.4509	13.1001	13.2328	13.188	13.4309	14.9203	15.0388	15.04	14.9442
sp|Q9Y5F9|PCDGI_HUMAN	PCDHGB6	Protocadherin gamma-B6 OS=Homo sapiens OX=9606 GN=PCDHGB6 PE=2 SV=1	0.0170305	1.74474	0.907813	6.34e-25	0.916345	2.64e-23	13.4843	13.4971	13.5171	13.4597	13.4233	13.6666	14.1489	14.1574	14.1237	14.3623	15.8905	15.905	16.0129	15.9629	Candidate cargo
sp|Q96T83|SL9A7_HUMAN	SLC9A7	Sodium/hydrogen exchanger 7 OS=Homo sapiens OX=9606 GN=SLC9A7 PE=1 SV=1	2.75602	1.74254	4.64e-31	9.6e-25	3.65e-29	3.78e-23	13.5693	13.4122	13.5424	16.2564	16.1769	16.3587	14.2994	14.4383	14.2885	14.545	16.2076	16.1897	16.1783	15.9658	Candidate cargo
sp|Q99676|ZN184_HUMAN	ZNF184	Zinc finger protein 184 OS=Homo sapiens OX=9606 GN=ZNF184 PE=1 SV=4	4.01005	1.74167	9.81e-08	0.000380378	4.27e-07	0.000693999	14.4391	14.4518	14.9009	18.9109	17.812	19.0992	17.2674	17.5058	17.5165	17.8775	18.9192	19.7407	19.5709	18.9031
sp|O60706|ABCC9_HUMAN	ABCC9	ATP-binding cassette sub-family C member 9 OS=Homo sapiens OX=9606 GN=ABCC9 PE=1 SV=2	-0.674041	1.74106	0.000136994	4.84e-11	0.000291772	3.24e-10	13.9068	14.3844	14.4182	13.4136	13.595	13.6786	13.3815	13.355	13.2848	13.4265	15.056	15.0767	15.2036	15.0756	Candidate cargo
sp|O43633|CHM2A_HUMAN	CHMP2A	Charged multivesicular body protein 2a OS=Homo sapiens OX=9606 GN=CHMP2A PE=1 SV=1	2.62182	1.74008	2.19e-09	1.07e-07	1.27e-08	3.84e-07	12.7361	12.8347	13.0239	15.5034	15.889	15.0678	12.9985	12.9193	12.8728	13.1923	14.7973	14.4089	14.7221	15.015
sp|Q9H115|SNAB_HUMAN	NAPB	Beta-soluble NSF attachment protein OS=Homo sapiens OX=9606 GN=NAPB PE=1 SV=2	0.0979792	1.73974	0.439075	2.03e-29	0.471826	1.75e-27	12.8972	12.9316	13.0305	12.8735	13.0164	13.2632	13.6829	13.7458	13.7819	13.8809	15.4344	15.4046	15.6231	15.5884
tr|D6RBT3|D6RBT3_HUMAN	NDUFS6	Isoform of O75380, NADH dehydrogenase [ubiquinone] iron-sulfur protein 6, mitochondrial OS=Homo sapiens OX=9606 GN=NDUFS6 PE=1 SV=1	0.679835	1.73685	0.00730065	7.3e-08	0.0107194	2.7e-07	12.4373	12.2398	13.1147	13.0782	13.2483	13.5048	13.8039	13.6115	13.6403	13.6032	15.4545	15.6281	15.2917	15.232
sp|Q9NY72|SCN3B_HUMAN	SCN3B	Sodium channel subunit beta-3 OS=Homo sapiens OX=9606 GN=SCN3B PE=1 SV=1	0.144464	1.73648	0.798649	0.00222881	0.815916	0.00364612	12.4692	12.4203	12.7346	12.5963	12.774	12.6872	13.4583	13.6926	13.2419	13.5174	15.0435	15.0896	15.0623	15.6608	Candidate cargo
sp|O95185|UNC5C_HUMAN	UNC5C	Netrin receptor UNC5C OS=Homo sapiens OX=9606 GN=UNC5C PE=1 SV=2	0.0815145	1.73561	0.544269	1.52e-25	0.575239	7.07e-24	12.1585	12.1959	12.2691	12.3012	12.1909	12.376	12.6403	12.7475	12.7223	12.9075	14.5076	14.4702	14.5175	14.4647	Candidate cargo
sp|Q8NCC3|PAG15_HUMAN	PLA2G15	Phospholipase A2 group XV OS=Homo sapiens OX=9606 GN=PLA2G15 PE=1 SV=2	0.235566	1.73556	0.238085	7.62e-14	0.268803	7.55e-13	14.1686	13.9496	13.9464	14.0494	14.2297	14.4922	14.1418	14.1176	14.1874	14.3144	15.9159	16.0216	15.9449	15.821
sp|P17900|SAP3_HUMAN	GM2A	Ganglioside GM2 activator OS=Homo sapiens OX=9606 GN=GM2A PE=1 SV=4	-0.0307765	1.73265	0.78823	6.4e-27	0.806434	3.44e-25	14.1825	14.098	14.4447	14.1885	14.1857	14.2587	13.8654	13.9226	14.0776	14.1768	15.6347	15.8091	15.8185	15.7107
sp|Q9BT67|NFIP1_HUMAN	NDFIP1	NEDD4 family-interacting protein 1 OS=Homo sapiens OX=9606 GN=NDFIP1 PE=1 SV=1	0.357547	1.73203	0.0578045	2.28e-09	0.0722607	1.12e-08	12.8974	12.6218	12.6857	13.0637	12.9254	13.2884	12.8304	12.9388	13.1243	13.5632	14.7717	15.1571	14.7603	14.6957
sp|Q8TEQ0|SNX29_HUMAN	SNX29	Sorting nexin-29 OS=Homo sapiens OX=9606 GN=SNX29 PE=1 SV=3	0.441606	1.73129	0.00678146	9.96e-11	0.0100181	6.3e-10	12.1352	11.7639	12.3406	12.4022	12.4738	12.6885	11.9972	12.4049	12.1535	12.5009	14.0016	13.9272	14.1501	13.9028
sp|A1X283|SPD2B_HUMAN	SH3PXD2B	SH3 and PX domain-containing protein 2B OS=Homo sapiens OX=9606 GN=SH3PXD2B PE=1 SV=3	0.381626	1.72763	0.000283191	1.4e-33	0.000560687	1.84e-31	12.4269	12.4688	12.4991	12.7008	12.9396	12.8992	13.141	13.2515	13.3293	13.3245	14.9006	14.9746	15.0692	15.0124
sp|Q8N4L2|PP4P2_HUMAN	PIP4P2	Type 2 phosphatidylinositol 4,5-bisphosphate 4-phosphatase OS=Homo sapiens OX=9606 GN=PIP4P2 PE=1 SV=1	1.0213	1.72444	0.0108091	7.95e-06	0.0153414	1.98e-05	14.0461	13.8302	13.8669	15.1103	14.5338	15.163	14.6188	14.4333	14.1127	14.7545	16.0291	16.4213	16.2425	16.1241
sp|O14773|TPP1_HUMAN	TPP1	Tripeptidyl-peptidase 1 OS=Homo sapiens OX=9606 GN=TPP1 PE=1 SV=2	0.0596821	1.72038	0.759397	2.64e-17	0.77941	4.12e-16	13.9415	13.9066	14.1792	13.8706	14.0714	14.2644	13.9533	14.1524	14.0235	14.1633	15.8363	15.8122	15.7066	15.819
sp|Q8IZJ1|UNC5B_HUMAN	UNC5B	Netrin receptor UNC5B OS=Homo sapiens OX=9606 GN=UNC5B PE=1 SV=2	-0.0574528	1.71251	0.699726	1.65e-10	0.72172	9.91e-10	12.922	12.6517	12.4506	12.5954	12.6599	12.5966	13.0034	13.0781	13.1502	12.9875	14.7537	14.7012	14.704	14.9103	Candidate cargo
sp|P41217|OX2G_HUMAN	CD200	OX-2 membrane glycoprotein OS=Homo sapiens OX=9606 GN=CD200 PE=1 SV=4	1.8295	1.71009	3.97e-05	1.65e-05	9.59e-05	3.84e-05	11.624	11.3458	11.1246	13.2303	13.5731	12.7795	11.7026	10.7178	11.9219	11.9626	13.3714	12.7671	13.3641	13.6426	Candidate cargo
sp|Q9UHA4|LTOR3_HUMAN	LAMTOR3	Ragulator complex protein LAMTOR3 OS=Homo sapiens OX=9606 GN=LAMTOR3 PE=1 SV=1	1.22684	1.70629	1.38e-12	1.51e-22	1.43e-11	4.71e-21	13.6124	13.37	13.2413	14.4618	14.6306	14.8119	13.8511	14.2035	13.9819	14.171	15.7991	15.6449	15.7846	15.8041
sp|A4D1P6|WDR91_HUMAN	WDR91	WD repeat-containing protein 91 OS=Homo sapiens OX=9606 GN=WDR91 PE=1 SV=2	-0.278949	1.70243	0.0975664	9.63e-21	0.117491	2.35e-19	13.1257	13.3872	13.3778	12.9821	12.9161	13.1557	13.1901	13.3126	13.3915	13.5733	15.0832	15.1485	15.0818	14.9637
sp|Q8N126|CADM3_HUMAN	CADM3	Cell adhesion molecule 3 OS=Homo sapiens OX=9606 GN=CADM3 PE=1 SV=1	-0.205007	1.69982	0.306419	1.83e-16	0.338619	2.61e-15	12.5806	12.6626	12.5749	12.174	12.3872	12.642	13.357	13.5327	13.4373	13.8394	15.1591	15.2186	15.3584	15.2296	Candidate cargo
sp|Q13286|CLN3_HUMAN	CLN3	Battenin OS=Homo sapiens OX=9606 GN=CLN3 PE=1 SV=1	2.85459	1.68674	1.43e-10	4.5e-08	1.04e-09	1.73e-07	12.1277	11.3455	11.6338	14.6121	14.2564	14.8023	12.8189	13.3624	13.0706	13.3921	14.9452	14.9384	14.816	14.6913
sp|O75882|ATRN_HUMAN	ATRN	Attractin OS=Homo sapiens OX=9606 GN=ATRN PE=1 SV=2	1.51388	1.68668	2.33e-12	4.28e-17	2.37e-11	6.54e-16	14.2533	14.4682	14.4202	15.9383	15.8889	15.8561	14.9905	15.1675	15.1796	15.1668	16.681	16.8461	16.9398	16.7843	Candidate cargo
sp|O60462|NRP2_HUMAN	NRP2	Neuropilin-2 OS=Homo sapiens OX=9606 GN=NRP2 PE=1 SV=3	0.609995	1.68404	1.24e-07	1.13e-33	5.32e-07	1.61e-31	13.285	13.0642	13.0371	13.7046	13.8077	13.704	13.1191	13.1665	13.0554	13.241	14.8043	14.8697	14.8985	14.7457	Candidate cargo
sp|P78310|CXAR_HUMAN	CXADR	Coxsackievirus and adenovirus receptor OS=Homo sapiens OX=9606 GN=CXADR PE=1 SV=1	2.40336	1.6832	1.71e-31	2.13e-25	1.44e-29	9.56e-24	13.0281	12.7144	12.9567	15.2272	15.2532	15.2608	12.8165	12.674	12.8688	12.9675	14.5481	14.4177	14.5832	14.5105	Candidate cargo
sp|O15484|CAN5_HUMAN	CAPN5	Calpain-5 OS=Homo sapiens OX=9606 GN=CAPN5 PE=1 SV=2	0.960168	1.68173	8.12e-10	9.28e-24	5.14e-09	3.43e-22	12.599	12.4488	12.5641	13.5331	13.5009	13.4584	12.3123	12.3606	12.3289	12.7348	14.1371	14.0511	14.2011	14.0742
sp|P42785|PCP_HUMAN	PRCP	Lysosomal Pro-X carboxypeptidase OS=Homo sapiens OX=9606 GN=PRCP PE=1 SV=1	1.39261	1.67844	1.46e-08	1.98e-13	7.41e-08	1.88e-12	14.5702	14.9177	14.8842	16.0862	16.2315	16.2323	14.7843	14.6996	14.6764	14.9495	16.5092	16.5644	16.3557	16.3943
sp|Q9Y5G2|PCDGE_HUMAN	PCDHGB2	Protocadherin gamma-B2 OS=Homo sapiens OX=9606 GN=PCDHGB2 PE=2 SV=1	0.435446	1.67439	0.0784213	4.67e-12	0.0960681	3.68e-11	13.3247	12.7215	12.707	13.3454	13.5011	13.2158	13.6777	13.6946	13.5896	13.814	15.3745	15.3905	15.3482	15.3602	Candidate cargo
sp|Q13873|BMPR2_HUMAN	BMPR2	Bone morphogenetic protein receptor type-2 OS=Homo sapiens OX=9606 GN=BMPR2 PE=1 SV=2	0.215192	1.66711	0.141675	1.36e-20	0.166256	3.2e-19	11.9041	11.7994	11.9327	11.9591	12.1992	12.1235	12.2024	12.3894	12.2728	12.61	13.9685	14.0386	14.0249	14.1112	Candidate cargo
sp|Q9UHL4|DPP2_HUMAN	DPP7	Dipeptidyl peptidase 2 OS=Homo sapiens OX=9606 GN=DPP7 PE=1 SV=3	-0.8614	1.66626	4.78e-05	1.85e-14	0.000113571	2.03e-13	12.4233	12.6914	13.2281	11.8288	11.6836	12.2462	12.3853	12.5051	12.6815	12.685	14.2612	14.3198	14.0629	14.278
sp|Q14114-3|LRP8-3_HUMAN	LRP8	Isoform of Q14114, Isoform 3 of Low-density lipoprotein receptor-related protein 8 OS=Homo sapiens OX=9606 GN=LRP8 PE=1 SV=4	3.54448	1.66491	4.55e-11	4.01e-07	3.74e-10	1.27e-06	11.2258	10.3853	10.1897	13.9067	14.451	14.0766	10.4355	10.451	10.627	10.4099	12.2125	12.1766	12.2348	11.9592	Candidate cargo
sp|Q6UXD5-5|SE6L2-5_HUMAN	SEZ6L2	Isoform of Q6UXD5, Isoform 5 of Seizure 6-like protein 2 OS=Homo sapiens OX=9606 GN=SEZ6L2 PE=1 SV=2	1.09982	1.66444	2.24e-09	1.62e-18	1.29e-08	2.99e-17	13.4193	13.3812	13.4808	14.4841	14.4944	14.6023	14.0208	14.0403	14.201	14.3063	15.671	15.8963	15.9086	15.7503	Candidate cargo
sp|Q99519|NEUR1_HUMAN	NEU1	Sialidase-1 OS=Homo sapiens OX=9606 GN=NEU1 PE=1 SV=1	1.26835	1.66392	1.09e-10	1.15e-17	8.16e-10	1.91e-16	13.3995	13.2966	13.5839	14.6806	14.712	14.6924	13.352	13.3891	13.3848	13.5375	15.0378	15.177	15.0529	15.0515
sp|P00533|EGFR_HUMAN	EGFR	Epidermal growth factor receptor OS=Homo sapiens OX=9606 GN=EGFR PE=1 SV=2	0.313713	1.65986	0.0105865	2.57e-12	0.0150435	2.13e-11	13.7005	13.5357	13.6819	13.8196	14.082	13.9577	13.4782	13.7716	13.6603	13.9007	15.2861	15.4819	15.3221	15.3601	Candidate cargo
sp|Q8N350|CBARP_HUMAN	CBARP	Voltage-dependent calcium channel beta subunit-associated regulatory protein OS=Homo sapiens OX=9606 GN=CBARP PE=1 SV=3	0.115599	1.65732	0.630895	3.11e-07	0.656071	1.01e-06	10.1591	10.4853	10.0339	10.3889	10.6812	9.95505	11.4309	11.1582	11.3655	11.2219	13.0407	12.6707	13.0359	13.0585	Candidate cargo
sp|Q7Z3F1|GP155_HUMAN	GPR155	Integral membrane protein GPR155 OS=Homo sapiens OX=9606 GN=GPR155 PE=2 SV=2	-0.182416	1.65659	0.307774	3.68e-09	0.339903	1.74e-08	13.0142	13.1634	13.0779	12.8034	12.8547	13.05	13.4662	13.7791	13.6825	13.7507	15.3182	15.6285	15.2709	15.0873
sp|Q04900|MUC24_HUMAN	CD164	Sialomucin core protein 24 OS=Homo sapiens OX=9606 GN=CD164 PE=1 SV=2	3.4852	1.6559	6.46e-09	2.04e-05	3.46e-08	4.65e-05	17.0059	17.0927	17.5504	20.8057	21.1994	20.0995	18.2157	18.2173	18.1354	17.9368	19.7969	19.4971	19.8112	20.0237	Candidate cargo
sp|Q16623|STX1A_HUMAN	STX1A	Syntaxin-1A OS=Homo sapiens OX=9606 GN=STX1A PE=1 SV=1	-0.379262	1.65367	0.0203157	2.18e-18	0.0273864	4.01e-17	12.882	12.6357	12.7971	12.3624	12.2815	12.5332	13.5891	13.734	13.6761	13.7939	15.274	15.4563	15.4633	15.2141
sp|Q00975|CAC1B_HUMAN	CACNA1B	Voltage-dependent N-type calcium channel subunit alpha-1B OS=Homo sapiens OX=9606 GN=CACNA1B PE=1 SV=1	0.365637	1.65234	0.0400286	1.7e-09	0.0512135	8.54e-09	14.9828	14.4076	14.5583	14.9548	14.8618	15.2291	14.4083	14.72	14.6621	14.5731	16.2568	16.2915	16.3514	16.0731	Candidate cargo
sp|Q8NC42|RN149_HUMAN	RNF149	E3 ubiquitin-protein ligase RNF149 OS=Homo sapiens OX=9606 GN=RNF149 PE=2 SV=2	1.47878	1.6514	1.03e-05	3.95e-07	2.85e-05	1.25e-06	12.3946	12.059	12.3106	13.6235	13.5123	14.0648	11.7748	11.9917	12.3126	12.2026	13.7101	13.7941	13.8829	13.5003	Candidate cargo
sp|P10253|LYAG_HUMAN	GAA	Lysosomal alpha-glucosidase OS=Homo sapiens OX=9606 GN=GAA PE=1 SV=4	-0.271393	1.64746	0.00985015	3.02e-34	0.0140819	4.87e-32	14.0945	13.87	13.9615	13.6063	13.6719	13.8336	13.9944	14.0372	14.0493	14.2623	15.6937	15.9265	15.6678	15.6452
sp|O95772|STR3N_HUMAN	STARD3NL	STARD3 N-terminal-like protein OS=Homo sapiens OX=9606 GN=STARD3NL PE=1 SV=1	0.453215	1.64723	0.00375989	7.43e-11	0.00582251	4.79e-10	13.9816	13.1051	13.3102	13.6664	13.7054	13.711	13.2543	13.3577	13.4467	13.502	14.9716	15.2768	15.15	14.7512
sp|P08473|NEP_HUMAN	MME	Neprilysin OS=Homo sapiens OX=9606 GN=MME PE=1 SV=2	1.48243	1.64569	2.73e-08	6.65e-10	1.32e-07	3.6e-09	12.8656	12.7165	12.8104	14.2162	14.3718	14.2518	11.883	11.9948	12.091	12.7364	13.835	13.9326	13.6634	13.857	Candidate cargo
sp|P04062|GLCM_HUMAN	GBA	Lysosomal acid glucosylceramidase OS=Homo sapiens OX=9606 GN=GBA PE=1 SV=3	-0.315293	1.64563	3.65e-05	1.08e-37	8.89e-05	2.94e-35	13.7383	13.6656	13.7311	13.3145	13.46	13.4146	13.5491	13.5529	13.568	13.7484	15.329	15.3021	15.192	15.1777
sp|Q9Y5S2|MRCKB_HUMAN	CDC42BPB	Serine/threonine-protein kinase MRCK beta OS=Homo sapiens OX=9606 GN=CDC42BPB PE=1 SV=2	-0.39615	1.63915	0.00115867	9.79e-13	0.00199046	8.52e-12	13.5348	13.185	13.1777	12.8906	12.906	12.9124	13.1973	13.2217	13.2857	13.4043	14.7989	15.0098	15.0434	14.8137
sp|Q99747|SNAG_HUMAN	NAPG	Gamma-soluble NSF attachment protein OS=Homo sapiens OX=9606 GN=NAPG PE=1 SV=1	1.20196	1.63543	3.66e-23	1.49e-37	1.39e-21	3.76e-35	13.0476	13.0713	12.9118	14.263	14.2491	14.1245	13.7511	13.7608	13.6414	13.8247	15.3608	15.2499	15.4399	15.4693
sp|P54802|ANAG_HUMAN	NAGLU	Alpha-N-acetylglucosaminidase OS=Homo sapiens OX=9606 GN=NAGLU PE=1 SV=2	0.368704	1.63517	0.0381292	1.91e-16	0.0489778	2.69e-15	12.962	12.5002	12.5657	13.1119	12.9207	13.1015	13.1174	13.2998	13.1334	13.2587	14.8453	15.0363	14.8131	14.6553
sp|Q9NP58|ABCB6_HUMAN	ABCB6	ATP-binding cassette sub-family B member 6 OS=Homo sapiens OX=9606 GN=ABCB6 PE=1 SV=1	1.86811	1.6314	1.27e-06	1.13e-06	4.32e-06	3.29e-06	13.186	12.8334	13.1205	14.9711	14.515	15.2582	12.7471	12.9185	13.1004	13.3334	14.6474	14.9812	14.7323	14.2641	Candidate cargo
sp|Q9Y2Q5|LTOR2_HUMAN	LAMTOR2	Ragulator complex protein LAMTOR2 OS=Homo sapiens OX=9606 GN=LAMTOR2 PE=1 SV=1	1.54373	1.62125	8.06e-07	5.64e-08	2.88e-06	2.13e-07	11.1011	11.4349	11.5834	12.8372	12.7102	13.2032	12.3372	12.402	12.486	12.6358	14.0404	14.2865	14.1478	13.8713
sp|Q13683|ITA7_HUMAN	ITGA7	Integrin alpha-7 OS=Homo sapiens OX=9606 GN=ITGA7 PE=1 SV=3	0.399041	1.61802	0.00952563	5.06e-22	0.0136731	1.46e-20	13.4893	13.3365	13.4931	13.7597	13.7768	13.9795	13.6941	13.7434	13.763	13.8625	15.3739	15.4203	15.3925	15.3484	Candidate cargo
sp|P28799|GRN_HUMAN	GRN	Progranulin OS=Homo sapiens OX=9606 GN=GRN PE=1 SV=2	1.82422	1.61802	8.53e-10	4.17e-10	5.38e-09	2.34e-09	13.0752	13.3584	13.343	15.0167	15.4293	14.8032	12.8753	12.7389	12.6844	13.0212	14.4154	14.336	14.4868	14.5538
sp|Q9Y5W9|SNX11_HUMAN	SNX11	Sorting nexin-11 OS=Homo sapiens OX=9606 GN=SNX11 PE=1 SV=2	1.91521	1.61412	6.43e-11	9.85e-11	5.07e-10	6.25e-10	12.3333	12.8044	12.8526	14.5746	14.6048	14.5565	12.87	12.9827	12.9548	12.8487	14.4737	14.5492	14.5855	14.5043
sp|Q8NFY4|SEM6D_HUMAN	SEMA6D	Semaphorin-6D OS=Homo sapiens OX=9606 GN=SEMA6D PE=1 SV=1	0.00989583	1.61408	0.932404	1.36e-29	0.939562	1.26e-27	12.7572	12.6053	12.5633	12.5849	12.6098	12.7609	13.1866	13.3608	13.2885	13.3845	14.9566	14.9032	14.9301	14.8868	Candidate cargo
sp|P11717|MPRI_HUMAN	IGF2R	Cation-independent mannose-6-phosphate receptor OS=Homo sapiens OX=9606 GN=IGF2R PE=1 SV=3	2.21556	1.61334	7.16e-17	1.29e-15	1.28e-15	1.65e-14	13.1047	12.9525	13.0832	15.3447	15.2624	15.18	13.8387	13.9415	13.8513	13.9201	15.429	15.5135	15.5451	15.5172
sp|P13987|CD59_HUMAN	CD59	CD59 glycoprotein OS=Homo sapiens OX=9606 GN=CD59 PE=1 SV=1	1.78788	1.61294	1.17e-10	3.1e-11	8.65e-10	2.15e-10	14.0931	14.2269	14.3121	16.0895	15.9813	15.925	14.6161	14.5613	14.1834	14.7831	15.9987	16.1795	16.1686	16.2487
sp|Q8WV41|SNX33_HUMAN	SNX33	Sorting nexin-33 OS=Homo sapiens OX=9606 GN=SNX33 PE=1 SV=1	0.613558	1.61225	0.0266564	4.1e-08	0.0352501	1.59e-07	13.4457	13.0252	13.2823	13.9606	13.5608	14.0724	12.1791	11.9315	11.9079	12.0837	13.2294	13.4401	14.08	13.8018
sp|P00441|SODC_HUMAN	SOD1	Superoxide dismutase [Cu-Zn] OS=Homo sapiens OX=9606 GN=SOD1 PE=1 SV=2	-0.843691	1.61169	1.56e-05	2.5e-10	4.16e-05	1.46e-09	14.945	15.0305	15.6193	14.3311	14.4271	14.3055	15.0821	15.0566	15.0488	15.2857	16.6406	16.788	16.7971	16.6942
sp|Q8IVB4|SL9A9_HUMAN	SLC9A9	Sodium/hydrogen exchanger 9 OS=Homo sapiens OX=9606 GN=SLC9A9 PE=1 SV=1	-0.369377	1.61002	0.00782035	2.64e-11	0.0114102	1.87e-10	13.0771	12.636	12.5223	12.3575	12.3502	12.4196	13.3654	13.493	13.4783	13.6918	15.1339	15.2922	15.0781	14.9644	Candidate cargo
sp|P36897|TGFR1_HUMAN	TGFBR1	TGF-beta receptor type-1 OS=Homo sapiens OX=9606 GN=TGFBR1 PE=1 SV=1	0.75177	1.60889	2.73e-05	9.7e-14	6.91e-05	9.5e-13	13.4584	13.4598	13.2235	14.3101	13.997	14.0899	13.8318	13.8308	13.8078	14.1799	15.5077	15.5566	15.5869	15.4348	Candidate cargo
sp|Q0VGL1|LTOR4_HUMAN	LAMTOR4	Ragulator complex protein LAMTOR4 OS=Homo sapiens OX=9606 GN=LAMTOR4 PE=1 SV=1	1.13066	1.60725	0.000387162	8.7e-08	0.000743687	3.18e-07	14.6237	15.0233	15.134	16.0774	16.3458	15.7498	15.0459	15.2268	15.0814	15.0171	16.7523	16.5154	16.6593	16.8732
sp|Q9UIQ6|LCAP_HUMAN	LNPEP	Leucyl-cystinyl aminopeptidase OS=Homo sapiens OX=9606 GN=LNPEP PE=1 SV=3	0.583558	1.60712	1.83e-05	9.17e-13	4.81e-05	8.04e-12	13.4128	13.2763	13.1447	13.8579	13.8255	13.9011	13.561	13.5646	13.5357	13.9242	15.214	15.3149	15.2695	15.2155	Candidate cargo
sp|Q13237|KGP2_HUMAN	PRKG2	cGMP-dependent protein kinase 2 OS=Homo sapiens OX=9606 GN=PRKG2 PE=1 SV=1	-0.210686	1.60641	0.114521	6.65e-16	0.136424	8.79e-15	13.1977	13.1852	13.0354	12.9482	12.7627	13.0754	13.4747	13.6898	13.5562	13.8923	15.1448	15.328	15.3677	15.1981
sp|P13637|AT1A3_HUMAN	ATP1A3	Sodium/potassium-transporting ATPase subunit alpha-3 OS=Homo sapiens OX=9606 GN=ATP1A3 PE=1 SV=3	-0.259155	1.60623	0.0247098	3.45e-30	0.0328353	3.4e-28	13.8091	13.6028	13.5411	13.2452	13.3869	13.5435	13.8868	14.0548	14.0214	14.1722	15.6572	15.7847	15.6191	15.4992	Candidate cargo
sp|Q969J3|BORC5_HUMAN	BORCS5	BLOC-1-related complex subunit 5 OS=Homo sapiens OX=9606 GN=BORCS5 PE=1 SV=1	0.654633	1.60602	0.000241469	2.47e-15	0.000486784	2.96e-14	13.9577	13.9666	13.8599	14.5469	14.6867	14.5145	14.0306	13.9322	14.192	14.1933	15.7331	15.6896	15.6166	15.733
sp|P54764|EPHA4_HUMAN	EPHA4	Ephrin type-A receptor 4 OS=Homo sapiens OX=9606 GN=EPHA4 PE=1 SV=1	0.309457	1.60476	0.0761519	1.61e-17	0.0934496	2.62e-16	11.5213	11.4259	11.5748	11.6061	11.85	11.9942	11.4461	11.5217	11.6477	11.9685	13.1885	13.1725	13.448	13.194	Candidate cargo
sp|Q9UEU0|VTI1B_HUMAN	VTI1B	Vesicle transport through interaction with t-SNAREs homolog 1B OS=Homo sapiens OX=9606 GN=VTI1B PE=1 SV=3	1.6363	1.60447	5.27e-20	1.08e-23	1.46e-18	3.9e-22	13.0209	13.0562	13.5717	14.7753	15.0136	14.666	13.4655	13.4589	13.4011	13.4652	15.0394	14.9995	15.0456	15.1241
sp|P48723|HSP13_HUMAN	HSPA13	Heat shock 70 kDa protein 13 OS=Homo sapiens OX=9606 GN=HSPA13 PE=1 SV=1	1.26977	1.60445	3.14e-08	4.41e-14	1.51e-07	4.54e-13	13.3253	12.8075	13.0253	14.1733	14.2402	14.1694	12.9972	12.936	13.0183	13.5005	14.6654	14.482	14.6022	15.1203
sp|Q9HCM3|K1549_HUMAN	KIAA1549	UPF0606 protein KIAA1549 OS=Homo sapiens OX=9606 GN=KIAA1549 PE=1 SV=4	-0.414203	1.60314	0.000635349	4.47e-29	0.00115767	3.6e-27	13.7375	13.7003	13.7384	13.2643	13.3133	13.3559	13.6135	13.7459	13.7856	13.9952	15.3643	15.4992	15.3645	15.3247	Candidate cargo
sp|P63000|RAC1_HUMAN	RAC1	Ras-related C3 botulinum toxin substrate 1 OS=Homo sapiens OX=9606 GN=RAC1 PE=1 SV=1	2.24982	1.60297	6.15e-08	9e-07	2.79e-07	2.66e-06	13.7588	13.8044	14.0612	16.1143	16.5413	15.7183	13.9351	13.7628	13.3702	13.5284	15.2405	15.2363	15.0647	15.4668
sp|Q9H813|PACC1_HUMAN	PACC1	Proton-activated chloride channel OS=Homo sapiens OX=9606 GN=PACC1 PE=1 SV=1	0.384357	1.598	0.00370507	2.22e-22	0.00575659	6.61e-21	13.1356	12.8094	12.9894	13.4184	13.3189	13.3502	12.9546	13.0757	12.9761	13.372	14.4969	14.7374	14.717	14.8191	Candidate cargo
sp|Q9P2G1|AKIB1_HUMAN	ANKIB1	Ankyrin repeat and IBR domain-containing protein 1 OS=Homo sapiens OX=9606 GN=ANKIB1 PE=1 SV=3	1.21415	1.59673	2.1e-17	8.85e-28	4.07e-16	5.6e-26	13.3915	13.3009	13.4364	14.5503	14.6609	14.56	13.0469	13.0725	13.0232	13.1301	14.6536	14.6683	14.7221	14.6156
sp|P61020|RAB5B_HUMAN	RAB5B	Ras-related protein Rab-5B OS=Homo sapiens OX=9606 GN=RAB5B PE=1 SV=1	2.46118	1.59621	1.15e-13	1.25e-11	1.45e-12	9.21e-11	13.1047	12.9856	12.9891	15.4238	15.6391	15.4001	13.5515	13.7842	13.8782	14.0966	15.4671	15.3847	15.4169	15.4266
sp|Q9UGQ3|GTR6_HUMAN	SLC2A6	Solute carrier family 2, facilitated glucose transporter member 6 OS=Homo sapiens OX=9606 GN=SLC2A6 PE=1 SV=2	0.760829	1.58833	0.000826277	2.19e-08	0.00147152	8.93e-08	12.9255	12.1853	12.7525	13.348	13.1888	13.609	13.2065	13.3639	13.0911	13.2503	14.9415	15.0794	14.6211	14.6232
sp|Q9BQ52|RNZ2_HUMAN	ELAC2	Zinc phosphodiesterase ELAC protein 2 OS=Homo sapiens OX=9606 GN=ELAC2 PE=1 SV=2	1.38594	1.58759	4.75e-06	1.16e-07	1.42e-05	4.13e-07	13.6285	13.4567	13.4017	15.0354	14.9807	14.6286	13.4755	13.6273	13.5652	13.6111	15.1441	15.5044	14.999	14.982
sp|Q8TAB3|PCD19_HUMAN	PCDH19	Protocadherin-19 OS=Homo sapiens OX=9606 GN=PCDH19 PE=1 SV=3	-0.12188	1.58745	0.772537	6.11e-05	0.791521	0.000128053	12.8156	11.9949	12.5248	12.3156	12.0861	12.568	13.2833	13.5332	13.2933	13.4356	15.0084	15.0015	14.973	14.9123	Candidate cargo
sp|P15260|INGR1_HUMAN	IFNGR1	Interferon gamma receptor 1 OS=Homo sapiens OX=9606 GN=IFNGR1 PE=1 SV=1	1.94867	1.58693	3.26e-15	2.93e-14	4.81e-14	3.1e-13	14.2193	14.3574	14.4519	16.3639	16.2585	16.2523	14.6208	14.6261	14.6456	14.7103	16.224	16.2953	16.3259	16.1054	Candidate cargo
sp|Q9Y639|NPTN_HUMAN	NPTN	Neuroplastin OS=Homo sapiens OX=9606 GN=NPTN PE=1 SV=2	0.995741	1.58211	6.01e-06	1.26e-09	1.75e-05	6.46e-09	12.978	12.599	12.8579	13.6839	14.1248	13.6135	13.1706	13.0523	13.0186	13.0289	14.7646	14.4596	14.6876	14.687	Candidate cargo
sp|P08236|BGLR_HUMAN	GUSB	Beta-glucuronidase OS=Homo sapiens OX=9606 GN=GUSB PE=1 SV=2	-0.497165	1.58071	0.000520081	1.04e-23	0.000969068	3.79e-22	13.3733	13.2792	13.5209	12.9752	12.8274	12.8792	12.9436	13.0225	13.1472	13.3123	14.6802	14.811	14.7112	14.5461
sp|O95670|VATG2_HUMAN	ATP6V1G2	V-type proton ATPase subunit G 2 OS=Homo sapiens OX=9606 GN=ATP6V1G2 PE=1 SV=1	0.891327	1.58035	0.00259992	3.56e-08	0.0041505	1.39e-07	12.5201	12.7352	12.9482	13.5977	13.6225	13.6572	14.0018	13.997	14.0969	14.2774	15.7122	15.6017	15.6678	15.7128
sp|P18433|PTPRA_HUMAN	PTPRA	Receptor-type tyrosine-protein phosphatase alpha OS=Homo sapiens OX=9606 GN=PTPRA PE=1 SV=3	0.467673	1.57872	0.00197311	4.78e-11	0.00324637	3.21e-10	12.6421	12.5693	12.5837	12.7401	12.813	12.7533	12.2786	12.6385	12.4247	12.7635	14.0704	14.1809	14.1045	14.0643	Candidate cargo
sp|Q9NUE0|ZDH18_HUMAN	ZDHHC18	Palmitoyltransferase ZDHHC18 OS=Homo sapiens OX=9606 GN=ZDHHC18 PE=1 SV=2	1.29728	1.57856	0.000323539	7.9e-06	0.000631749	1.97e-05	11.6002	10.8506	10.8261	12.5265	11.9866	12.6555	10.6642	10.8181	11.1185	11.4333	12.5894	13.0972	12.3448	12.3169
sp|Q9NZR2|LRP1B_HUMAN	LRP1B	Low-density lipoprotein receptor-related protein 1B OS=Homo sapiens OX=9606 GN=LRP1B PE=1 SV=2	2.05523	1.57848	1.28e-13	9.91e-12	1.6e-12	7.47e-11	14.1283	14.2103	14.3411	16.2775	16.5295	16.0384	14.5203	14.4451	14.4298	14.5996	16.015	16.0088	16.0027	16.2822	Candidate cargo
sp|Q6UWL6|KIRR2_HUMAN	KIRREL2	Kin of IRRE-like protein 2 OS=Homo sapiens OX=9606 GN=KIRREL2 PE=1 SV=2	0.467214	1.57556	0.0201059	1.24e-12	0.0271449	1.07e-11	12.307	12.4937	11.9681	12.6433	12.646	12.8812	12.0543	12.2995	12.1494	12.4817	13.9984	13.7543	13.5542	13.9802	Candidate cargo
sp|P32004|L1CAM_HUMAN	L1CAM	Neural cell adhesion molecule L1 OS=Homo sapiens OX=9606 GN=L1CAM PE=1 SV=2	-0.415155	1.574	3.47e-05	3.24e-35	8.52e-05	6.38e-33	13.6123	13.54	13.6852	13.1597	13.1299	13.3024	13.9699	13.9621	13.9823	14.0899	15.5052	15.6135	15.5659	15.6157	Candidate cargo
sp|O14863|ZNT4_HUMAN	SLC30A4	Zinc transporter 4 OS=Homo sapiens OX=9606 GN=SLC30A4 PE=1 SV=2	-0.359774	1.57175	0.182566	3.34e-09	0.21007	1.59e-08	14.0996	14.2808	14.1635	13.746	13.7696	13.949	14.1874	14.4055	14.3675	14.5844	15.8334	16.0453	16.0867	15.8665
sp|Q92859|NEO1_HUMAN	NEO1	Neogenin OS=Homo sapiens OX=9606 GN=NEO1 PE=1 SV=2	0.538417	1.56734	9.17e-05	2.01e-23	0.000204207	6.91e-22	12.8757	12.8307	13.0469	13.4435	13.443	13.4821	13.3784	13.5035	13.4173	13.6065	15.025	14.9935	15.084	15.0726	Candidate cargo
sp|Q9NY59|NSMA2_HUMAN	SMPD3	Sphingomyelin phosphodiesterase 3 OS=Homo sapiens OX=9606 GN=SMPD3 PE=1 SV=1	-0.164699	1.5626	0.391065	5.11e-14	0.424612	5.19e-13	14.0943	13.514	13.7111	13.5506	13.5235	13.7513	13.7637	13.8012	13.7839	14.0922	15.3856	15.4816	15.4302	15.3939
sp|P54920|SNAA_HUMAN	NAPA	Alpha-soluble NSF attachment protein OS=Homo sapiens OX=9606 GN=NAPA PE=1 SV=3	1.8154	1.56139	9.67e-26	1.54e-25	4.97e-24	7.09e-24	12.8702	12.8674	13.0159	14.7076	14.8396	14.6525	14.0811	14.2321	14.1632	14.2079	15.6168	15.7053	15.8167	15.791
sp|P01112|RASH_HUMAN	HRAS	GTPase HRas OS=Homo sapiens OX=9606 GN=HRAS PE=1 SV=1	0.805876	1.56075	3.26e-05	5.44e-10	8.08e-05	3e-09	13.4521	13.5147	13.7232	14.1699	14.5226	14.415	14.1239	13.93	14.1145	14.4019	15.6864	15.7859	15.7513	15.5896
sp|Q02297|NRG1_HUMAN	NRG1	Pro-neuregulin-1, membrane-bound isoform OS=Homo sapiens OX=9606 GN=NRG1 PE=1 SV=3	-0.648574	1.55705	0.0974241	5.3e-05	0.117359	0.000112419	0	10.2816	10.925	9.8888	10.1562	9.81911	12.9608	12.8003	12.3346	12.4649	14.3797	13.8899	13.9512	14.568	Candidate cargo
sp|P15848|ARSB_HUMAN	ARSB	Arylsulfatase B OS=Homo sapiens OX=9606 GN=ARSB PE=1 SV=1	0.123111	1.55529	0.609975	2.9e-11	0.636558	2.03e-10	13.4684	13.5431	13.5621	13.5866	13.6024	13.754	13.9723	13.9622	14.0405	14.3021	15.5832	15.6422	15.7081	15.5648
sp|Q9Y6X5|ENPP4_HUMAN	ENPP4	Bis(5'-adenosyl)-triphosphatase ENPP4 OS=Homo sapiens OX=9606 GN=ENPP4 PE=1 SV=3	1.64526	1.55395	4.72e-14	2.14e-15	6.32e-13	2.63e-14	12.4868	12.8356	12.8472	14.3561	14.5654	14.1839	12.6405	12.7587	12.7998	12.8402	14.2513	14.2904	14.3689	14.3444	Candidate cargo
sp|Q9NYJ7|DLL3_HUMAN	DLL3	Delta-like protein 3 OS=Homo sapiens OX=9606 GN=DLL3 PE=1 SV=1	-0.276956	1.55185	0.198118	9.19e-13	0.22664	8.04e-12	13.1564	13.2438	13.0193	12.7657	12.7355	13.0873	13.8444	13.9389	14.0384	14.0628	15.2859	15.5711	15.6031	15.6319	Candidate cargo
sp|Q9H3T3|SEM6B_HUMAN	SEMA6B	Semaphorin-6B OS=Homo sapiens OX=9606 GN=SEMA6B PE=1 SV=4	0.557727	1.55135	0.000104906	9.31e-16	0.000229781	1.21e-14	13.607	13.6409	13.5731	14.1159	14.3048	14.0735	13.856	13.8779	13.9886	13.9945	15.4839	15.4565	15.4602	15.5217	Candidate cargo
sp|O60749|SNX2_HUMAN	SNX2	Sorting nexin-2 OS=Homo sapiens OX=9606 GN=SNX2 PE=1 SV=2	1.47474	1.55072	2.63e-28	1.16e-34	1.73e-26	2.05e-32	13.278	13.2987	13.4315	14.822	14.8691	14.7412	13.2394	13.3874	13.3827	13.5285	14.8933	14.8511	15.0228	14.9738
sp|P48051|KCNJ6_HUMAN	KCNJ6	G protein-activated inward rectifier potassium channel 2 OS=Homo sapiens OX=9606 GN=KCNJ6 PE=1 SV=1	-0.0186971	1.54499	0.89586	2.4e-10	0.90557	1.41e-09	12.8581	12.2514	12.6765	12.1729	12.2608	12.6051	13.7948	13.8948	13.977	13.7965	15.4817	15.5285	15.5495	15.0833	Candidate cargo
sp|P20594|ANPRB_HUMAN	NPR2	Atrial natriuretic peptide receptor 2 OS=Homo sapiens OX=9606 GN=NPR2 PE=1 SV=1	-0.263773	1.5418	0.0269345	1.19e-23	0.0356046	4.19e-22	13.213	13.14	13.2123	12.9784	12.6584	13.1371	12.9025	12.7804	12.9719	13.1696	14.5078	14.5419	14.5099	14.432	Candidate cargo
sp|P07686|HEXB_HUMAN	HEXB	Beta-hexosaminidase subunit beta OS=Homo sapiens OX=9606 GN=HEXB PE=1 SV=3	0.454621	1.54169	0.0110904	4.2e-17	0.0156841	6.45e-16	14.3903	14.3693	15.0225	15.0933	15.181	14.8716	14.0213	13.7158	14.008	14.132	15.4427	15.4765	15.5465	15.578
sp|Q8WYK1|CNTP5_HUMAN	CNTNAP5	Contactin-associated protein-like 5 OS=Homo sapiens OX=9606 GN=CNTNAP5 PE=2 SV=1	0.714112	1.53861	0.00063249	8.87e-09	0.00115306	3.87e-08	12.4745	11.9891	12.5622	13.2186	13.0593	12.8903	12.6148	12.8835	12.6903	13.2184	14.3877	14.3888	14.4712	14.3137	Candidate cargo
sp|Q9UBQ0|VPS29_HUMAN	VPS29	Vacuolar protein sorting-associated protein 29 OS=Homo sapiens OX=9606 GN=VPS29 PE=1 SV=1	2.55577	1.53676	1e-24	1.36e-17	4.33e-23	2.23e-16	13.4979	12.5829	13.3946	15.2423	15.2137	15.2125	13.1641	13.3451	13.175	13.3784	14.9007	14.8928	14.797	14.6192
sp|Q9Y4D1|DAAM1_HUMAN	DAAM1	Disheveled-associated activator of morphogenesis 1 OS=Homo sapiens OX=9606 GN=DAAM1 PE=1 SV=2	0.736737	1.53571	2.7e-07	3.93e-13	1.06e-06	3.61e-12	12.8657	12.8773	12.8905	13.6494	13.599	13.5953	12.9127	13.1334	13.0463	13.284	14.5377	14.6518	14.7844	14.5453
sp|Q9UNK0|STX8_HUMAN	STX8	Syntaxin-8 OS=Homo sapiens OX=9606 GN=STX8 PE=1 SV=2	1.67435	1.53568	2.04e-27	3.38e-29	1.23e-25	2.78e-27	13.5791	13.4165	13.5176	15.146	15.1868	15.2034	13.8542	13.8642	13.9197	13.9093	15.4656	15.4602	15.4086	15.3556
sp|P06241|FYN_HUMAN	FYN	Tyrosine-protein kinase Fyn OS=Homo sapiens OX=9606 GN=FYN PE=1 SV=3	0.631541	1.53168	5.08e-07	7.01e-14	1.87e-06	6.98e-13	14.2727	14.0381	13.9092	14.6842	14.7892	14.6412	14.597	14.6528	14.6267	14.8215	16.1921	16.2264	16.2276	16.1786
sp|Q9BYH1|SE6L1_HUMAN	SEZ6L	Seizure 6-like protein OS=Homo sapiens OX=9606 GN=SEZ6L PE=1 SV=1	-0.154113	1.53156	0.233031	2.22e-23	0.263265	7.49e-22	12.5525	12.4922	12.6143	12.254	12.3127	12.6299	13.8846	13.9552	13.9646	14.1125	15.4444	15.558	15.4899	15.5509
sp|Q9H4M9|EHD1_HUMAN	EHD1	EH domain-containing protein 1 OS=Homo sapiens OX=9606 GN=EHD1 PE=1 SV=2	0.499561	1.53011	0.000766236	1.18e-20	0.00137287	2.83e-19	12.7797	12.2558	12.4131	13.0125	12.9799	12.9548	12.5193	12.6428	12.6305	12.713	14.2517	14.1015	14.21	14.0628
sp|O60291|MGRN1_HUMAN	MGRN1	E3 ubiquitin-protein ligase MGRN1 OS=Homo sapiens OX=9606 GN=MGRN1 PE=1 SV=2	1.03319	1.52932	5.32e-11	1.31e-20	4.25e-10	3.09e-19	14.0534	14.1452	14.2143	15.1733	15.0193	15.3198	14.2248	14.3264	14.3638	14.4606	15.8585	15.8154	15.9767	15.8422
sp|P54753|EPHB3_HUMAN	EPHB3	Ephrin type-B receptor 3 OS=Homo sapiens OX=9606 GN=EPHB3 PE=1 SV=2	-0.493983	1.52825	0.0647468	8.53e-10	0.0801477	4.51e-09	12.3987	12.3928	12.2877	11.5323	11.8155	12.2493	11.7141	11.9953	12.0823	11.4628	13.4182	13.3402	13.4173	13.1917	Candidate cargo
sp|Q9Y625|GPC6_HUMAN	GPC6	Glypican-6 OS=Homo sapiens OX=9606 GN=GPC6 PE=1 SV=1	2.24804	1.52288	3.48e-10	7.6e-08	2.36e-09	2.8e-07	12.4405	12.9994	12.9481	15.0788	15.1276	14.9257	13.0996	12.6801	12.7122	12.9403	14.4894	14.2238	14.3215	14.489
sp|Q9BY67-5|CADM1-5_HUMAN	CADM1	Isoform of Q9BY67, Isoform 5 of Cell adhesion molecule 1 OS=Homo sapiens OX=9606 GN=CADM1 PE=1 SV=2	-0.365641	1.52016	0.0737361	5.67e-08	0.090642	2.14e-07	12.8714	12.6134	12.6144	12.2951	12.2905	12.4167	13.2365	13.3962	13.5245	13.791	14.9526	15.2418	15.0452	14.7893	Candidate cargo
sp|Q8IWB7|WDFY1_HUMAN	WDFY1	WD repeat and FYVE domain-containing protein 1 OS=Homo sapiens OX=9606 GN=WDFY1 PE=1 SV=1	1.27729	1.50671	5.75e-17	6.91e-25	1.04e-15	2.85e-23	13.2456	13.4119	13.2507	14.547	14.4953	14.6977	13.5871	13.7057	13.7141	13.837	15.2024	15.4044	15.1962	15.0679
sp|Q6P9B6|MEAK7_HUMAN	MEAK7	MTOR-associated protein MEAK7 OS=Homo sapiens OX=9606 GN=MEAK7 PE=1 SV=2	2.66176	1.5046	1.21e-28	6.56e-19	8.09e-27	1.26e-17	12.798	12.797	12.901	15.4525	15.5871	15.4417	12.4557	12.6142	12.1733	12.6864	14.1664	14.0229	13.8296	13.929
sp|Q9C0H2|TTYH3_HUMAN	TTYH3	Protein tweety homolog 3 OS=Homo sapiens OX=9606 GN=TTYH3 PE=1 SV=3	0.830995	1.50416	6.36e-06	2.23e-14	1.84e-05	2.41e-13	13.7755	13.3273	13.3443	14.3668	14.3175	14.2558	13.6511	13.4752	13.5554	13.7676	15.1603	15.0992	15.1153	15.0912	Candidate cargo
sp|O15354|GPR37_HUMAN	GPR37	Prosaposin receptor GPR37 OS=Homo sapiens OX=9606 GN=GPR37 PE=1 SV=2	-0.156891	1.50044	0.394005	2.6e-08	0.42715	1.05e-07	13.7028	13.6583	13.6102	13.2805	13.8885	13.3316	14.107	14.3657	14.2175	14.1475	15.671	16.0772	15.5923	15.499	Candidate cargo
sp|Q9UMY4|SNX12_HUMAN	SNX12	Sorting nexin-12 OS=Homo sapiens OX=9606 GN=SNX12 PE=1 SV=4	0.993539	1.50018	5.01e-08	3.34e-16	2.32e-07	4.54e-15	13.8302	13.8383	13.8116	14.7381	15.0922	14.6305	13.5543	13.4058	13.48	13.6848	15.0647	14.9287	14.9937	15.1384
sp|Q9UKJ5|CHIC2_HUMAN	CHIC2	Cysteine-rich hydrophobic domain-containing protein 2 OS=Homo sapiens OX=9606 GN=CHIC2 PE=1 SV=1	0.305941	1.49727	0.264736	1.13e-07	0.29569	4.03e-07	14.6378	13.3725	13.4768	13.6104	13.8486	13.8111	13.0233	12.8429	12.4558	13.0542	14.2779	14.2753	14.4885	14.3235
sp|Q5VWJ9|SNX30_HUMAN	SNX30	Sorting nexin-30 OS=Homo sapiens OX=9606 GN=SNX30 PE=1 SV=1	0.601619	1.49685	3.11e-05	9.94e-12	7.74e-05	7.48e-11	13.4525	13.1991	13.3021	13.8864	13.8273	14.0449	13.3271	13.4649	13.4095	13.5932	14.9975	15.0246	14.9171	14.8428
sp|P61764-2|STXB1-2_HUMAN	STXBP1	Isoform of P61764, Isoform 2 of Syntaxin-binding protein 1 OS=Homo sapiens OX=9606 GN=STXBP1 PE=1 SV=1	0.0331268	1.49631	0.780013	9.61e-27	0.798488	5.08e-25	13.3175	13.047	13.1487	13.1369	13.2216	13.254	14.3804	14.489	14.5128	14.5883	15.9028	16.0516	16.0884	15.9129
sp|Q96FH0|BORC8_HUMAN	BORCS8	BLOC-1-related complex subunit 8 OS=Homo sapiens OX=9606 GN=BORCS8 PE=1 SV=1	-0.0392673	1.4951	0.847477	1.39e-07	0.86059	4.9e-07	14.119	13.9676	13.7822	13.9082	14.0728	13.7701	14.1035	13.9234	13.9184	13.8484	15.2594	15.3821	15.6282	15.5045
sp|Q9C0I4|THS7B_HUMAN	THSD7B	Thrombospondin type-1 domain-containing protein 7B OS=Homo sapiens OX=9606 GN=THSD7B PE=2 SV=3	-0.45489	1.4921	0.00195658	2.65e-21	0.00322517	6.86e-20	12.6246	12.5465	12.6558	11.9432	12.1659	12.3531	13.0448	13.3171	13.3741	13.4488	14.7039	14.7995	14.864	14.7859	Candidate cargo
sp|Q9HB40|RISC_HUMAN	SCPEP1	Retinoid-inducible serine carboxypeptidase OS=Homo sapiens OX=9606 GN=SCPEP1 PE=1 SV=1	0.320146	1.49162	0.0170565	7.29e-11	0.0233391	4.72e-10	14.5337	14.8048	15.0667	15.1448	15.1983	15.0225	14.6074	14.6982	14.733	14.8449	16.2247	16.1772	16.2895	16.1586
tr|F5H265|F5H265_HUMAN	UBC	Isoform of P0CG48, Polyubiquitin-C (Fragment) OS=Homo sapiens OX=9606 GN=UBC PE=1 SV=1	1.27233	1.48826	6.34e-19	3.91e-27	1.51e-17	2.16e-25	13.8537	13.8104	14.118	15.1584	15.275	15.1656	13.7488	13.806	13.8135	13.9497	15.2254	15.4251	15.2561	15.3644
sp|O94898|LRIG2_HUMAN	LRIG2	Leucine-rich repeats and immunoglobulin-like domains protein 2 OS=Homo sapiens OX=9606 GN=LRIG2 PE=1 SV=3	0.774842	1.48621	0.00242694	4.23e-07	0.00389719	1.33e-06	11.7318	11.4869	11.2035	12.2119	11.9756	12.4827	11.5526	11.3609	11.2537	11.5317	12.8864	13.3314	12.8748	12.5511	Candidate cargo
sp|O95214|LERL1_HUMAN	LEPROTL1	Leptin receptor overlapping transcript-like 1 OS=Homo sapiens OX=9606 GN=LEPROTL1 PE=1 SV=2	1.1113	1.48591	0.00145089	8.89e-07	0.00245206	2.63e-06	13.8009	13.7648	11.9339	13.3608	13.1974	13.6256	12.4598	12.7354	12.632	12.8593	14.2215	14.3247	13.9889	14.0951	Candidate cargo
sp|Q13705|AVR2B_HUMAN	ACVR2B	Activin receptor type-2B OS=Homo sapiens OX=9606 GN=ACVR2B PE=1 SV=3	1.30593	1.48366	2.56e-06	6.52e-08	8.09e-06	2.43e-07	13.2803	12.987	12.7735	14.238	14.3043	14.4163	12.9253	13.0173	13.2131	13.0326	14.5355	14.7612	14.5081	14.3181	Candidate cargo
sp|Q13449|LSAMP_HUMAN	LSAMP	Limbic system-associated membrane protein OS=Homo sapiens OX=9606 GN=LSAMP PE=1 SV=2	0.186048	1.48194	0.340518	2.17e-10	0.373506	1.28e-09	12.9877	12.5358	12.8222	12.6842	13.307	12.9127	13.535	13.519	13.6551	13.7473	15.0438	15.078	15.2403	15.0219
sp|Q99946|PRRT1_HUMAN	PRRT1	Proline-rich transmembrane protein 1 OS=Homo sapiens OX=9606 GN=PRRT1 PE=1 SV=2	-0.816484	1.47623	0.0113042	5.32e-06	0.0159547	1.37e-05	10.8169	10.5941	0	9.55133	10.1077	10.008	11.1595	11.4031	11.5845	11.5577	13.1881	12.7234	12.7299	12.9683	Candidate cargo
sp|Q9NPG1|FZD3_HUMAN	FZD3	Frizzled-3 OS=Homo sapiens OX=9606 GN=FZD3 PE=1 SV=1	0.911868	1.47581	0.00115253	1.27e-06	0.00198183	3.65e-06	13.1254	12.2719	12.5351	13.4641	13.5018	13.7022	13.0269	13.2474	13.4143	13.5206	14.8486	14.9972	14.6729	14.5937	Candidate cargo
sp|Q5VT25|MRCKA_HUMAN	CDC42BPA	Serine/threonine-protein kinase MRCK alpha OS=Homo sapiens OX=9606 GN=CDC42BPA PE=1 SV=1	0.377029	1.47559	0.00300427	6.13e-25	0.00472786	2.59e-23	13.0347	13.1134	13.189	13.4086	13.6134	13.4461	12.9035	12.9132	13.0306	13.158	14.4468	14.4652	14.5985	14.3972
sp|P19256|LFA3_HUMAN	CD58	Lymphocyte function-associated antigen 3 OS=Homo sapiens OX=9606 GN=CD58 PE=1 SV=1	1.59978	1.47533	6.44e-07	2.75e-07	2.35e-06	9.06e-07	14.8012	14.1488	13.9417	16.0072	15.9324	15.7514	13.7002	14.2843	13.944	14.5147	15.6688	15.5863	15.5568	15.5327	Candidate cargo
sp|O95166|GBRAP_HUMAN	GABARAP	Gamma-aminobutyric acid receptor-associated protein OS=Homo sapiens OX=9606 GN=GABARAP PE=1 SV=1	1.3049	1.47383	3.74e-05	5.04e-07	9.1e-05	1.57e-06	14.946	15.2229	15.4553	16.417	16.7944	16.3275	15.1611	14.8275	14.7363	14.8623	16.4023	16.3224	16.3062	16.4517
sp|Q96Q04|LMTK3_HUMAN	LMTK3	Serine/threonine-protein kinase LMTK3 OS=Homo sapiens OX=9606 GN=LMTK3 PE=1 SV=2	-0.224973	1.47318	0.273024	3.86e-13	0.303989	3.55e-12	13.0128	13.1602	13.1158	12.5989	12.9791	13.036	14.0664	14.2262	14.1651	14.29	15.5873	15.6027	15.6687	15.7817	Candidate cargo
sp|P36896|ACV1B_HUMAN	ACVR1B	Activin receptor type-1B OS=Homo sapiens OX=9606 GN=ACVR1B PE=1 SV=1	0.252036	1.4723	0.15723	4.98e-14	0.183254	5.07e-13	13.1651	12.9614	12.5215	12.842	12.4885	12.8981	12.6125	12.3904	12.824	12.7746	14.0764	14.2704	14.2843	13.8596	Candidate cargo
sp|P11362|FGFR1_HUMAN	FGFR1	Fibroblast growth factor receptor 1 OS=Homo sapiens OX=9606 GN=FGFR1 PE=1 SV=3	2.42528	1.47135	3.28e-26	2.54e-18	1.82e-24	4.56e-17	13.2492	13.3835	13.3878	15.6855	16.0523	15.5585	13.0828	13.1872	12.9756	13.0884	14.5377	14.4364	14.5766	14.6685	Candidate cargo
sp|P51674|GPM6A_HUMAN	GPM6A	Neuronal membrane glycoprotein M6-a OS=Homo sapiens OX=9606 GN=GPM6A PE=1 SV=2	-0.0507569	1.46986	0.868548	3.08e-05	0.880474	6.82e-05	12.3221	11.8337	12.1827	11.868	12.102	12.2162	13.0354	12.9899	13.2761	13.1378	14.7058	14.0751	14.4857	15.0522	Candidate cargo
sp|Q9P283|SEM5B_HUMAN	SEMA5B	Semaphorin-5B OS=Homo sapiens OX=9606 GN=SEMA5B PE=2 SV=4	1.09752	1.46797	8.21e-07	1.63e-09	2.92e-06	8.18e-09	13.4968	13.3608	13.3745	14.692	14.5911	14.2417	13.6549	13.6574	13.6058	13.5478	15.1517	14.9645	15.0551	15.1665	Candidate cargo
sp|P04179|SODM_HUMAN	SOD2	Superoxide dismutase [Mn], mitochondrial OS=Homo sapiens OX=9606 GN=SOD2 PE=1 SV=3	-0.776886	1.46733	0.00472711	1.84e-06	0.00718084	5.11e-06	14.0808	14.3837	15.3632	13.9107	13.7113	13.8751	13.4285	13.5812	13.9763	14.0147	15.0278	15.2777	15.3503	15.2141
sp|Q86UN2|R4RL1_HUMAN	RTN4RL1	Reticulon-4 receptor-like 1 OS=Homo sapiens OX=9606 GN=RTN4RL1 PE=1 SV=1	-0.654365	1.46477	0.193771	0.00161548	0.222025	0.00271416	11.7275	11.7658	11.6513	10.6009	10.9187	11.6618	13.2158	13.3905	13.2426	13.5174	14.5703	15.0727	14.9419	14.6403
sp|Q8TF74|WIPF2_HUMAN	WIPF2	WAS/WASL-interacting protein family member 2 OS=Homo sapiens OX=9606 GN=WIPF2 PE=1 SV=1	0.838562	1.46428	0.00234676	1.49e-06	0.00378214	4.18e-06	10.9292	11.1904	10.9826	11.665	11.6167	12.3362	11.7147	11.4302	11.9607	11.7723	12.9776	13.4005	13.2532	13.1037
sp|P42892|ECE1_HUMAN	ECE1	Endothelin-converting enzyme 1 OS=Homo sapiens OX=9606 GN=ECE1 PE=1 SV=2	2.80468	1.46237	1.39e-47	1.62e-29	8.22e-45	1.47e-27	13.5745	13.6575	13.7018	16.487	16.5029	16.358	13.6411	13.6115	13.6161	13.7378	15.1048	15.1099	15.2068	15.0345	Candidate cargo
sp|Q8NHG7|SVIP_HUMAN	SVIP	Small VCP/p97-interacting protein OS=Homo sapiens OX=9606 GN=SVIP PE=1 SV=1	0.267986	1.46203	0.0634085	2.1e-16	0.0785459	2.93e-15	13.8457	13.6279	13.6348	13.9366	14.1549	13.821	14.5699	14.6127	14.5484	14.4242	15.9685	15.9811	16.02	16.0338
sp|P60953|CDC42_HUMAN	CDC42	Cell division control protein 42 homolog OS=Homo sapiens OX=9606 GN=CDC42 PE=1 SV=2	1.48695	1.45893	2.82e-08	1.19e-09	1.36e-07	6.17e-09	13.4083	13.5904	13.6459	15.0906	15.0522	14.9628	13.598	13.6025	13.4726	13.546	15.0476	14.9695	15.0622	14.9756
sp|Q8IXU6|S35F2_HUMAN	SLC35F2	Solute carrier family 35 member F2 OS=Homo sapiens OX=9606 GN=SLC35F2 PE=1 SV=1	1.6927	1.45799	2.51e-07	2.7e-07	9.99e-07	8.92e-07	11.5692	11.7199	12.0203	13.355	13.8522	13.1804	10.4564	10.7676	10.1489	10.6055	11.9805	11.6166	12.1575	12.0558	Candidate cargo
sp|P42263|GRIA3_HUMAN	GRIA3	Glutamate receptor 3 OS=Homo sapiens OX=9606 GN=GRIA3 PE=1 SV=2	-0.280222	1.45798	0.0346732	1.18e-10	0.0448965	7.32e-10	14.6614	14.3647	14.4648	14.2406	14.1577	14.2519	14.5033	14.7314	14.5889	14.782	16.0349	16.1123	16.2304	16.06	Candidate cargo
sp|Q9HCK4|ROBO2_HUMAN	ROBO2	Roundabout homolog 2 OS=Homo sapiens OX=9606 GN=ROBO2 PE=1 SV=2	-0.112474	1.453	0.271049	4.4e-12	0.30198	3.5e-11	12.8035	12.9299	13.1184	12.6673	12.8476	12.9995	13.7012	13.8664	13.8183	13.9037	15.2724	15.2498	15.3018	15.2775	Candidate cargo
sp|Q15075|EEA1_HUMAN	EEA1	Early endosome antigen 1 OS=Homo sapiens OX=9606 GN=EEA1 PE=1 SV=2	1.22792	1.45071	1.07e-25	1.04e-35	5.44e-24	2.18e-33	13.557	13.4555	13.5083	14.7201	14.7147	14.7698	13.3044	13.3957	13.4159	13.5703	14.8128	14.8921	14.9217	14.8626
sp|Q9UHC6|CNTP2_HUMAN	CNTNAP2	Contactin-associated protein-like 2 OS=Homo sapiens OX=9606 GN=CNTNAP2 PE=1 SV=1	-0.399329	1.45019	0.0240049	6.01e-16	0.0319585	7.99e-15	12.9508	12.8822	12.882	12.4099	12.5186	12.5884	13.293	13.4626	13.3341	13.5116	14.8595	14.8942	14.8137	14.8347	Candidate cargo
sp|Q9UBH6|XPR1_HUMAN	XPR1	Xenotropic and polytropic retrovirus receptor 1 OS=Homo sapiens OX=9606 GN=XPR1 PE=1 SV=1	0.532054	1.44861	0.00410808	4.11e-15	0.00631628	4.85e-14	13.8706	13.6794	13.6727	14.1597	14.2645	14.3947	13.9941	14.0473	14.0518	14.2067	15.5282	15.5801	15.5565	15.4295	Candidate cargo
sp|Q9H2J7|S6A15_HUMAN	SLC6A15	Sodium-dependent neutral amino acid transporter B(0)AT2 OS=Homo sapiens OX=9606 GN=SLC6A15 PE=1 SV=1	1.94897	1.44743	2.34e-09	6.25e-08	1.34e-08	2.33e-07	12.3091	11.7589	12.2463	14.2251	13.6427	14.2934	12.7295	13.1311	12.8624	13.2888	14.3098	14.6695	14.6675	14.1547	Candidate cargo
sp|Q9H0R8|GBRL1_HUMAN	GABARAPL1	Gamma-aminobutyric acid receptor-associated protein-like 1 OS=Homo sapiens OX=9606 GN=GABARAPL1 PE=1 SV=1	1.92161	1.44735	7.39e-08	5.1e-07	3.3e-07	1.58e-06	14.8176	15.0826	15.2438	16.9367	17.2889	16.6832	15.0312	14.8557	14.796	14.9273	16.4127	16.2124	16.3563	16.4181
sp|P17181|INAR1_HUMAN	IFNAR1	Interferon alpha/beta receptor 1 OS=Homo sapiens OX=9606 GN=IFNAR1 PE=1 SV=3	1.07286	1.44723	2.49e-06	5.15e-09	7.86e-06	2.37e-08	12.2366	11.9688	12.3805	13.3278	13.1319	13.3447	12.4287	12.593	12.5689	12.8057	13.8658	14.0173	14.2471	14.0549	Candidate cargo
sp|Q9NP90|RAB9B_HUMAN	RAB9B	Ras-related protein Rab-9B OS=Homo sapiens OX=9606 GN=RAB9B PE=1 SV=1	0.0462893	1.44694	0.834742	1.39e-10	0.849117	8.46e-10	12.0967	11.6389	11.7542	11.9135	11.7685	11.9467	12.3366	12.3871	12.668	12.6024	14.0007	13.9523	13.9912	13.8377
sp|P51797|CLCN6_HUMAN	CLCN6	Chloride transport protein 6 OS=Homo sapiens OX=9606 GN=CLCN6 PE=1 SV=2	0.573292	1.44616	0.000879629	8.87e-17	0.00155559	1.32e-15	13.1732	12.8926	12.8455	13.5052	13.406	13.7199	13.6901	13.8742	13.748	13.9414	15.2156	15.4245	15.2271	15.1712
sp|Q9H1U4|MEGF9_HUMAN	MEGF9	Multiple epidermal growth factor-like domains protein 9 OS=Homo sapiens OX=9606 GN=MEGF9 PE=2 SV=3	-0.227303	1.44608	0.192601	1.64e-08	0.220827	6.89e-08	12.8573	12.3648	12.316	12.1846	12.5267	12.1449	11.6714	11.4107	11.4934	11.3282	12.8989	13.0467	13.0278	12.7147	Candidate cargo
sp|Q8N8N0|RN152_HUMAN	RNF152	E3 ubiquitin-protein ligase RNF152 OS=Homo sapiens OX=9606 GN=RNF152 PE=1 SV=1	-0.521934	1.44494	0.00163573	1.08e-09	0.0027293	5.65e-09	13.5413	13.6019	13.7061	12.8499	13.1238	13.3097	14.0219	14.0312	14.162	14.1908	15.4285	15.4334	15.6681	15.6557
sp|Q8TCT8|SPP2A_HUMAN	SPPL2A	Signal peptide peptidase-like 2A OS=Homo sapiens OX=9606 GN=SPPL2A PE=1 SV=2	1.77042	1.44149	2.74e-06	7.5e-06	8.6e-06	1.88e-05	13.9341	13.9377	13.7751	15.5794	15.4344	15.9443	13.5585	13.6291	13.5189	13.8145	15.0764	15.2171	15.0896	14.9039
sp|Q16620|NTRK2_HUMAN	NTRK2	BDNF/NT-3 growth factors receptor OS=Homo sapiens OX=9606 GN=NTRK2 PE=1 SV=1	-0.45553	1.4399	0.0220037	1.15e-13	0.0294968	1.12e-12	13.0772	12.7452	13.1497	12.1849	12.1725	12.6979	13.0898	13.1653	13.1539	13.2106	14.604	14.5938	14.6027	14.5788	Candidate cargo
sp|Q9UKC9|FBXL2_HUMAN	FBXL2	F-box/LRR-repeat protein 2 OS=Homo sapiens OX=9606 GN=FBXL2 PE=1 SV=3	-0.0916294	1.43276	0.571501	8.57e-09	0.600118	3.76e-08	12.9098	12.3676	12.4212	12.4491	12.2102	12.7645	13.8177	13.925	14.0238	14.228	15.3688	15.4733	15.4566	15.427
sp|Q86WA6|BPHL_HUMAN	BPHL	Valacyclovir hydrolase OS=Homo sapiens OX=9606 GN=BPHL PE=1 SV=1	1.27364	1.43071	0.000679694	5.05e-05	0.00123088	0.000107796	10.7815	10.3293	10.6994	12.0561	11.1809	12.3941	11.2668	11.1655	11.4958	11.502	12.7682	13.0166	12.8454	12.5227
sp|Q9HC56|PCDH9_HUMAN	PCDH9	Protocadherin-9 OS=Homo sapiens OX=9606 GN=PCDH9 PE=1 SV=2	0.390592	1.4275	0.153236	5.8e-08	0.179054	2.18e-07	11.9136	12.1344	11.9842	12.3182	12.2796	12.6061	12.5407	12.7589	12.6922	12.9037	14.1626	14.1352	14.2195	14.0882	Candidate cargo
sp|P50897|PPT1_HUMAN	PPT1	Palmitoyl-protein thioesterase 1 OS=Homo sapiens OX=9606 GN=PPT1 PE=1 SV=1	0.961606	1.42729	4.78e-07	1.08e-14	1.77e-06	1.2e-13	13.2066	13.476	13.5034	14.3588	14.4241	14.2879	13.9097	14.0828	13.8585	14.033	15.3661	15.348	15.3879	15.491
sp|O00584|RNT2_HUMAN	RNASET2	Ribonuclease T2 OS=Homo sapiens OX=9606 GN=RNASET2 PE=1 SV=2	1.05739	1.42489	0.000221496	1.34e-06	0.000451139	3.8e-06	11.4713	12.0092	12.4177	13.0595	13.1086	12.9022	11.7426	11.3129	12.058	11.9459	13.0251	13.1376	13.1643	13.4321
sp|Q13510|ASAH1_HUMAN	ASAH1	Acid ceramidase OS=Homo sapiens OX=9606 GN=ASAH1 PE=1 SV=5	-0.601576	1.42369	2.31e-08	1.14e-30	1.13e-07	1.16e-28	14.265	14.2333	14.2796	13.7106	13.5299	13.7327	14.0002	14.1145	14.0959	14.3167	15.5403	15.487	15.6362	15.5586
sp|Q7L1W4|LRC8D_HUMAN	LRRC8D	Volume-regulated anion channel subunit LRRC8D OS=Homo sapiens OX=9606 GN=LRRC8D PE=1 SV=1	0.97999	1.42368	0.000485895	1.46e-06	0.000913533	4.12e-06	14.2215	14.2283	13.8048	15.2306	14.6333	15.3307	14.0905	13.5157	13.3379	13.6776	14.8658	15.22	15.2149	15.0158	Candidate cargo
sp|Q9UNE7|CHIP_HUMAN	STUB1	E3 ubiquitin-protein ligase CHIP OS=Homo sapiens OX=9606 GN=STUB1 PE=1 SV=2	1.31016	1.4201	7.82e-19	2.64e-24	1.84e-17	1.02e-22	12.5672	12.5159	12.7695	13.9547	13.9204	13.9081	12.848	12.8356	12.8321	12.9319	14.271	14.2889	14.3415	14.2267
sp|Q8NB49|AT11C_HUMAN	ATP11C	Phospholipid-transporting ATPase IG OS=Homo sapiens OX=9606 GN=ATP11C PE=1 SV=3	2.17648	1.41908	3.79e-10	2.69e-08	2.55e-09	1.08e-07	13.087	13.1685	13.1939	15.3768	15.1747	15.4274	13.1127	13.1129	13.1743	13.2777	14.5055	14.7189	14.6909	14.4386	Candidate cargo
sp|P11234|RALB_HUMAN	RALB	Ras-related protein Ral-B OS=Homo sapiens OX=9606 GN=RALB PE=1 SV=1	2.43968	1.41799	5.18e-11	2.25e-08	4.16e-10	9.12e-08	13.3842	13.8183	13.7602	16.186	16.3056	15.79	14.4717	14.3331	14.3036	14.2424	15.7877	15.5903	15.7584	15.8864
sp|Q9Y5X2|SNX8_HUMAN	SNX8	Sorting nexin-8 OS=Homo sapiens OX=9606 GN=SNX8 PE=1 SV=1	1.55188	1.41663	2.4e-19	1.42e-20	6.04e-18	3.31e-19	12.6904	12.8262	12.5966	14.2249	14.3315	14.2123	12.3903	12.3398	12.3467	12.4553	13.8734	13.9431	13.6372	13.745
sp|P07949|RET_HUMAN	RET	Proto-oncogene tyrosine-protein kinase receptor Ret OS=Homo sapiens OX=9606 GN=RET PE=1 SV=3	-0.0992092	1.41634	0.450839	6.3e-21	0.483441	1.58e-19	13.5346	13.3331	13.2141	13.1553	13.1767	13.4521	13.3365	13.4885	13.4404	13.5795	14.8559	14.8275	14.9611	14.8659	Candidate cargo
sp|P06280|AGAL_HUMAN	GLA	Alpha-galactosidase A OS=Homo sapiens OX=9606 GN=GLA PE=1 SV=1	0.176598	1.41217	0.286333	1.37e-16	0.317809	1.98e-15	14.1382	13.2942	13.493	13.6186	13.7635	13.6868	13.1863	13.4831	13.1637	13.2578	14.5248	14.749	14.6354	14.4996
sp|P05023|AT1A1_HUMAN	ATP1A1	Sodium/potassium-transporting ATPase subunit alpha-1 OS=Homo sapiens OX=9606 GN=ATP1A1 PE=1 SV=1	1.58384	1.40944	3.47e-13	1.09e-13	4.01e-12	1.06e-12	13.7713	13.7167	13.8553	15.3315	15.3863	15.377	13.5632	13.576	13.5472	13.6321	15.0096	15.0253	15.0459	14.8754	Candidate cargo
sp|Q99732|LITAF_HUMAN	LITAF	Lipopolysaccharide-induced tumor necrosis factor-alpha factor OS=Homo sapiens OX=9606 GN=LITAF PE=1 SV=2	3.11354	1.4087	1.07e-12	2.53e-08	1.13e-11	1.02e-07	13.556	13.5294	13.8746	16.8055	16.5632	16.9319	13.3392	13.2026	13.1345	13.4362	14.7838	14.8535	14.5667	14.5433
sp|P48509|CD151_HUMAN	CD151	CD151 antigen OS=Homo sapiens OX=9606 GN=CD151 PE=1 SV=3	2.29801	1.40798	1.53e-21	1.53e-15	5.02e-20	1.92e-14	14.1885	14.1936	14.2198	16.4614	16.2297	16.8047	14.1603	14.3101	14.0556	14.1903	15.5224	15.7083	15.6446	15.4731	Candidate cargo
sp|Q9BX67|JAM3_HUMAN	JAM3	Junctional adhesion molecule C OS=Homo sapiens OX=9606 GN=JAM3 PE=1 SV=1	0.709017	1.40666	0.0128163	4.55e-08	0.0179743	1.75e-07	16.078	15.769	14.5364	15.6069	15.4507	15.7504	14.6574	14.6398	14.5072	14.8104	16.0769	16.1839	16.1228	15.8576	Candidate cargo
sp|Q9UMR5|PPT2_HUMAN	PPT2	Lysosomal thioesterase PPT2 OS=Homo sapiens OX=9606 GN=PPT2 PE=1 SV=4	0.395264	1.40491	0.0306142	2.65e-12	0.0401536	2.18e-11	14.7075	14.9616	14.642	15.22	15.1944	15.0824	14.7967	14.8028	14.9531	14.9114	16.2738	16.3824	16.2441	16.1835
sp|O75695|XRP2_HUMAN	RP2	Protein XRP2 OS=Homo sapiens OX=9606 GN=RP2 PE=1 SV=4	1.10981	1.40468	3.1e-06	1.71e-08	9.64e-06	7.12e-08	13.5363	13.2921	13.4339	14.576	14.4241	14.5916	13.3217	13.427	13.6456	13.7833	14.8826	15.119	15.0487	14.746
sp|Q8IYR6|TEFF1_HUMAN	TMEFF1	Tomoregulin-1 OS=Homo sapiens OX=9606 GN=TMEFF1 PE=1 SV=1	1.21009	1.40017	7.78e-15	1.07e-19	1.1e-13	2.25e-18	12.5772	12.7431	12.8179	13.8402	14.134	13.7943	13.336	13.4928	13.2896	13.6258	14.6829	14.8436	14.9729	14.8454	Candidate cargo
sp|O75074|LRP3_HUMAN	LRP3	Low-density lipoprotein receptor-related protein 3 OS=Homo sapiens OX=9606 GN=LRP3 PE=2 SV=2	1.31676	1.3974	3.38e-08	1.23e-10	1.62e-07	7.59e-10	10.5652	11.4617	11.8002	12.6745	12.7583	12.9061	12.3073	12.3392	12.4366	12.4824	13.9779	13.655	13.6952	13.8269	Candidate cargo
sp|Q9Y2W3|S45A1_HUMAN	SLC45A1	Proton-associated sugar transporter A OS=Homo sapiens OX=9606 GN=SLC45A1 PE=1 SV=5	-0.386426	1.39697	0.0625054	3.26e-11	0.0775356	2.26e-10	14.4028	14.3458	14.3122	13.9951	14.002	13.9044	13.9972	14.1395	14.1665	14.166	15.6234	15.391	15.5165	15.5263	Candidate cargo
sp|Q9Y6M4|KC1G3_HUMAN	CSNK1G3	Casein kinase I isoform gamma-3 OS=Homo sapiens OX=9606 GN=CSNK1G3 PE=1 SV=2	1.37489	1.38841	4.13e-17	3.15e-20	7.71e-16	7.12e-19	13.3095	13.1866	13.3951	14.7371	14.5341	14.7446	13.4404	13.4595	13.2762	13.4152	14.7721	14.8909	14.7852	14.6968
sp|Q96CW1|AP2M1_HUMAN	AP2M1	AP-2 complex subunit mu OS=Homo sapiens OX=9606 GN=AP2M1 PE=1 SV=2	3.22547	1.38617	3.02e-16	2.88e-11	5.15e-15	2.02e-10	13.5635	13.678	13.7676	16.8939	16.7322	17.0594	14.1297	14.1713	14.1235	14.3618	15.5402	15.7993	15.5738	15.4176
sp|P15529-2|MCP-2_HUMAN	CD46	Isoform of P15529, Isoform B of Membrane cofactor protein OS=Homo sapiens OX=9606 GN=CD46 PE=1 SV=3	2.0949	1.3828	7.43e-11	4.82e-09	5.79e-10	2.23e-08	12.5535	12.4591	12.7666	14.7689	14.5862	14.7088	12.241	12.5209	12.707	12.522	13.7618	14.0043	13.928	13.8279
sp|Q92823|NRCAM_HUMAN	NRCAM	Neuronal cell adhesion molecule OS=Homo sapiens OX=9606 GN=NRCAM PE=1 SV=3	-0.247448	1.38151	0.17665	7.72e-13	0.203858	6.82e-12	12.6096	12.2304	12.3669	11.9715	11.9189	12.5741	12.8779	12.9596	13.0573	13.2204	14.4485	14.3314	14.4346	14.4268	Candidate cargo
sp|Q86T03|PP4P1_HUMAN	PIP4P1	Type 1 phosphatidylinositol 4,5-bisphosphate 4-phosphatase OS=Homo sapiens OX=9606 GN=PIP4P1 PE=1 SV=1	0.991428	1.38033	0.0310112	0.000954253	0.0405698	0.00165662	14.2772	14.4597	14.6245	15.4815	15.7184	15.1358	14.7209	14.8658	14.819	14.861	16.0553	16.1244	16.2457	16.3627
sp|Q9Y4G2|PKHM1_HUMAN	PLEKHM1	Pleckstrin homology domain-containing family M member 1 OS=Homo sapiens OX=9606 GN=PLEKHM1 PE=1 SV=3	-0.0106337	1.37432	0.96259	1.78e-06	0.966193	4.97e-06	12.4905	12.6066	12.4937	12.3474	12.5015	12.7099	12.9662	12.681	12.459	11.9811	14.1477	14.0669	13.5995	13.7705
sp|P98153|IDD_HUMAN	DGCR2	Integral membrane protein DGCR2/IDD OS=Homo sapiens OX=9606 GN=DGCR2 PE=1 SV=1	1.45635	1.37313	1.94e-06	3.54e-07	6.29e-06	1.14e-06	11.9181	11.4952	11.4529	13.2222	13.1483	12.8648	11.9573	12.4539	12.4272	12.6053	13.6411	13.6331	13.8777	13.7843	Candidate cargo
sp|Q9NRJ7|PCDBG_HUMAN	PCDHB16	Protocadherin beta-16 OS=Homo sapiens OX=9606 GN=PCDHB16 PE=1 SV=4	0.78538	1.3729	0.000111896	1.24e-11	0.000242692	9.12e-11	11.9378	11.2432	11.9015	12.2912	11.9705	12.6516	12.1075	12.2364	12.3662	12.408	13.7295	13.6341	13.6949	13.5511	Candidate cargo
sp|Q6N022|TEN4_HUMAN	TENM4	Teneurin-4 OS=Homo sapiens OX=9606 GN=TENM4 PE=1 SV=2	-0.220324	1.3704	0.105164	1.19e-20	0.125998	2.83e-19	12.1348	12.5252	12.6341	12.0489	12.3335	12.2506	12.693	12.6854	12.7096	12.8967	14.0964	14.14	14.2036	14.0263	Candidate cargo
sp|Q9BY71|LRRC3_HUMAN	LRRC3	Leucine-rich repeat-containing protein 3 OS=Homo sapiens OX=9606 GN=LRRC3 PE=1 SV=1	0.528497	1.3703	0.00184235	8.77e-12	0.00305108	6.65e-11	13.0688	12.8064	12.959	13.3763	13.6396	13.4038	12.9607	13.0052	13.0733	13.2322	14.433	14.4818	14.3699	14.4681	Candidate cargo
sp|Q96PU5|NED4L_HUMAN	NEDD4L	E3 ubiquitin-protein ligase NEDD4-like OS=Homo sapiens OX=9606 GN=NEDD4L PE=1 SV=2	0.893317	1.36966	1.08e-07	1.42e-16	4.67e-07	2.06e-15	12.225	12.53	12.1506	13.1608	13.1412	13.2835	12.2205	12.1913	12.253	12.4122	13.6411	13.6023	13.7979	13.5144
sp|Q9Y5G0|PCDGH_HUMAN	PCDHGB5	Protocadherin gamma-B5 OS=Homo sapiens OX=9606 GN=PCDHGB5 PE=2 SV=1	0.0839519	1.36726	0.694333	1.21e-08	0.716574	5.13e-08	13.0513	12.7832	12.6183	12.9921	12.7898	12.9226	12.1449	12.677	12.3029	12.3555	13.7341	13.7422	13.7883	13.6847	Candidate cargo
sp|P13591|NCAM1_HUMAN	NCAM1	Neural cell adhesion molecule 1 OS=Homo sapiens OX=9606 GN=NCAM1 PE=1 SV=3	-0.103415	1.36358	0.239654	1.91e-33	0.270488	2.42e-31	12.679	12.7251	12.8132	12.4631	12.6592	12.7848	14.1922	14.2126	14.2134	14.3532	15.6269	15.573	15.6894	15.5364	Candidate cargo
sp|P08138|TNR16_HUMAN	NGFR	Tumor necrosis factor receptor superfamily member 16 OS=Homo sapiens OX=9606 GN=NGFR PE=1 SV=1	-0.489214	1.36292	0.0213969	1.29e-10	0.0287346	7.9e-10	13.1275	13.0861	13.257	12.5521	12.5085	12.9424	13.1409	13.2525	13.3551	13.4606	14.6139	14.833	14.689	14.5249	Candidate cargo
sp|P06213|INSR_HUMAN	INSR	Insulin receptor OS=Homo sapiens OX=9606 GN=INSR PE=1 SV=4	1.73503	1.36173	2.47e-13	1.23e-12	2.92e-12	1.06e-11	13.6344	13.523	13.5084	15.2313	15.2901	15.3495	13.5486	13.7223	13.6986	13.8875	15.1103	15.1003	15.119	14.9743	Candidate cargo
sp|Q86Y82|STX12_HUMAN	STX12	Syntaxin-12 OS=Homo sapiens OX=9606 GN=STX12 PE=1 SV=1	0.522104	1.36072	2.88e-05	9.25e-24	7.23e-05	3.43e-22	13.6607	13.6233	13.563	14.1059	14.2301	14.0773	14.6693	14.7188	14.6341	14.6735	15.9726	16.0342	16.0384	16.0932
sp|Q24JP5|T132A_HUMAN	TMEM132A	Transmembrane protein 132A OS=Homo sapiens OX=9606 GN=TMEM132A PE=1 SV=1	0.461143	1.35649	0.00673022	7.89e-09	0.00995489	3.49e-08	12.5528	12.2434	12.4479	12.7644	13.0891	12.774	12.5212	12.6752	12.7506	12.7907	14.0277	13.9212	14.0424	14.1724
sp|Q9BXQ6|T121B_HUMAN	TMEM121B	Transmembrane protein 121B OS=Homo sapiens OX=9606 GN=TMEM121B PE=2 SV=1	0.0603187	1.35635	0.678509	4.08e-09	0.701264	1.91e-08	12.3359	12.1955	12.6166	12.2684	12.5459	12.5146	13.4738	13.6203	13.5364	13.6021	14.8146	15.0973	14.9667	14.7794
sp|Q9H444|CHM4B_HUMAN	CHMP4B	Charged multivesicular body protein 4b OS=Homo sapiens OX=9606 GN=CHMP4B PE=1 SV=1	2.24961	1.35632	4.67e-13	1.53e-10	5.22e-12	9.26e-10	14.0489	14.0764	14.0655	16.5162	16.3931	16.0304	13.9685	13.7961	13.767	13.9548	15.2648	15.0764	15.2171	15.3534
sp|Q13530|SERC3_HUMAN	SERINC3	Serine incorporator 3 OS=Homo sapiens OX=9606 GN=SERINC3 PE=1 SV=2	0.91223	1.35503	0.0005455	1.29e-06	0.00101217	3.68e-06	13.8382	13.4949	13.6919	14.6192	14.3231	14.8194	13.9464	14.2204	14.0571	14.2294	15.3616	15.7051	15.565	15.2418	Candidate cargo
sp|Q15223|NECT1_HUMAN	NECTIN1	Nectin-1 OS=Homo sapiens OX=9606 GN=NECTIN1 PE=1 SV=3	1.4918	1.35385	1.47e-13	4.02e-14	1.82e-12	4.17e-13	13.6604	13.6678	13.9269	15.2083	15.1901	15.332	13.1754	13.35	13.3442	13.4042	14.5944	14.7352	14.7441	14.6156	Candidate cargo
sp|Q8IY22|CMIP_HUMAN	CMIP	C-Maf-inducing protein OS=Homo sapiens OX=9606 GN=CMIP PE=1 SV=3	1.3435	1.35338	6.47e-11	5.7e-13	5.08e-10	5.14e-12	13.6128	13.6381	13.8132	15.0983	15.0506	14.9457	13.9006	13.9629	13.9559	13.8645	15.2651	15.1767	15.3812	15.2744
sp|Q08722|CD47_HUMAN	CD47	Leukocyte surface antigen CD47 OS=Homo sapiens OX=9606 GN=CD47 PE=1 SV=1	0.861255	1.35257	3.46e-09	5.87e-19	1.93e-08	1.14e-17	12.3727	12.2471	12.2808	13.1485	13.0677	13.2682	13.4553	13.6285	13.5625	13.701	14.9587	15.0346	14.9558	14.8085	Candidate cargo
sp|Q9Y6N7|ROBO1_HUMAN	ROBO1	Roundabout homolog 1 OS=Homo sapiens OX=9606 GN=ROBO1 PE=1 SV=1	0.255692	1.35152	0.0150981	9.96e-28	0.0208688	6.09e-26	14.17	14.0351	14.0913	14.3047	14.4752	14.2835	14.3172	14.2441	14.1909	14.3053	15.6688	15.4111	15.6896	15.6942	Candidate cargo
sp|O95807|TM50A_HUMAN	TMEM50A	Transmembrane protein 50A OS=Homo sapiens OX=9606 GN=TMEM50A PE=1 SV=1	1.2273	1.35044	1.84e-05	9.32e-07	4.84e-05	2.75e-06	13.7919	13.5437	13.5178	15.0167	14.9836	14.5349	13.8379	13.9682	13.9376	14.1816	14.8995	15.7066	15.5242	15.1966	Candidate cargo
sp|P23468|PTPRD_HUMAN	PTPRD	Receptor-type tyrosine-protein phosphatase delta OS=Homo sapiens OX=9606 GN=PTPRD PE=1 SV=2	0.708139	1.3465	2.25e-07	1.08e-20	9.1e-07	2.6e-19	12.6367	12.7159	12.673	13.3798	13.452	13.3183	12.6169	12.441	12.4703	12.485	13.938	13.814	13.7783	13.8689	Candidate cargo
sp|Q86WC4|OSTM1_HUMAN	OSTM1	Osteopetrosis-associated transmembrane protein 1 OS=Homo sapiens OX=9606 GN=OSTM1 PE=1 SV=1	0.723606	1.34613	0.00027902	3.65e-11	0.000553357	2.51e-10	13.2937	13.3306	13.3682	14.0444	14.0244	14.0945	13.5927	13.6982	13.5294	13.562	14.8432	14.9844	15.0263	14.9127
sp|P32856|STX2_HUMAN	STX2	Syntaxin-2 OS=Homo sapiens OX=9606 GN=STX2 PE=1 SV=3	-0.0141782	1.34591	0.929929	2.08e-14	0.937367	2.26e-13	13.5775	13.336	13.2679	13.3111	13.5096	13.3182	13.4192	13.4372	13.5062	13.6271	14.8725	14.8564	14.8282	14.8164
sp|P51511|MMP15_HUMAN	MMP15	Matrix metalloproteinase-15 OS=Homo sapiens OX=9606 GN=MMP15 PE=1 SV=1	1.51917	1.34525	9.7e-12	4.49e-12	8.97e-11	3.55e-11	14.3395	14.227	14.3218	15.8745	15.7184	15.8529	14.9819	15.0185	14.7618	14.9142	16.3608	16.3379	16.2142	16.1444	Candidate cargo
sp|P17081|RHOQ_HUMAN	RHOQ	Rho-related GTP-binding protein RhoQ OS=Homo sapiens OX=9606 GN=RHOQ PE=1 SV=2	1.38667	1.34496	2.51e-06	3.32e-07	7.92e-06	1.07e-06	12.0367	12.3172	12.2833	13.6969	13.6342	13.4661	12.5538	12.3214	12.6242	12.7959	13.8503	13.9401	13.9018	13.9828
sp|Q9BZ76|CNTP3_HUMAN	CNTNAP3	Contactin-associated protein-like 3 OS=Homo sapiens OX=9606 GN=CNTNAP3 PE=2 SV=3	-0.446586	1.34116	0.0185982	4.83e-12	0.0252537	3.79e-11	11.8708	12.3299	12.308	11.4818	11.7488	11.9384	12.3212	12.2909	12.3146	12.5006	13.6798	13.7206	13.6656	13.7259	Candidate cargo
sp|Q9Y6M7-7|S4A7-7_HUMAN	SLC4A7	Isoform of Q9Y6M7, Isoform 7 of Sodium bicarbonate cotransporter 3 OS=Homo sapiens OX=9606 GN=SLC4A7 PE=1 SV=2	1.81436	1.34034	2.11e-15	1.86e-13	3.18e-14	1.77e-12	13.6684	13.8722	14.2134	15.7049	15.7276	15.7646	13.5136	13.2588	13.3853	13.4257	14.8285	14.8031	14.7823	14.5309	Candidate cargo
sp|Q96B45|BORC7_HUMAN	BORCS7	BLOC-1-related complex subunit 7 OS=Homo sapiens OX=9606 GN=BORCS7 PE=3 SV=2	0.310717	1.33991	0.16172	1.28e-06	0.188098	3.68e-06	11.9579	12.4245	12.5341	12.6071	12.7265	12.5151	12.3124	12.3464	12.6793	12.3753	13.6011	13.7221	13.9085	13.8414
sp|Q9NQS3|NECT3_HUMAN	NECTIN3	Nectin-3 OS=Homo sapiens OX=9606 GN=NECTIN3 PE=1 SV=1	1.62205	1.33867	2.79e-07	1.26e-06	1.1e-06	3.61e-06	11.4989	11.1109	11.4657	12.875	12.8625	13.2041	10.7613	11.9432	11.0794	11.6171	12.5926	12.7175	12.7131	12.3415	Candidate cargo
sp|Q9UBC2|EP15R_HUMAN	EPS15L1	Epidermal growth factor receptor substrate 15-like 1 OS=Homo sapiens OX=9606 GN=EPS15L1 PE=1 SV=1	1.72771	1.33623	5.66e-11	4.04e-10	4.5e-10	2.28e-09	12.9492	12.5055	13.2212	14.4284	14.4572	14.6553	13.3069	13.1617	13.1063	13.3614	14.6474	14.7135	14.573	14.3473
sp|Q7Z6J6|FRMD5_HUMAN	FRMD5	FERM domain-containing protein 5 OS=Homo sapiens OX=9606 GN=FRMD5 PE=1 SV=1	-0.715983	1.33594	0.0100589	9.03e-06	0.01433	2.21e-05	12.5305	12.5901	13.2068	11.8217	12.4529	11.9048	12.0616	12.755	12.1473	12.8227	13.3595	13.7851	14.0694	13.9163	Candidate cargo
sp|Q13433|S39A6_HUMAN	SLC39A6	Zinc transporter ZIP6 OS=Homo sapiens OX=9606 GN=SLC39A6 PE=1 SV=3	1.39486	1.33191	1.17e-10	1.02e-11	8.67e-10	7.63e-11	12.6942	12.6397	12.9121	14.2578	13.969	14.2037	13.0865	13.1911	13.3955	13.2262	14.5667	14.7008	14.6895	14.27	Candidate cargo
sp|Q05193|DYN1_HUMAN	DNM1	Dynamin-1 OS=Homo sapiens OX=9606 GN=DNM1 PE=1 SV=2	-0.672799	1.32902	0.00157285	1.43e-07	0.00263306	5.01e-07	12.9187	13.2648	13.404	12.1323	12.478	12.9588	13.8176	13.7581	13.9604	13.9122	14.9995	15.2652	15.4131	15.0866
sp|Q9Y3C5|RNF11_HUMAN	RNF11	RING finger protein 11 OS=Homo sapiens OX=9606 GN=RNF11 PE=1 SV=1	1.35174	1.32874	0.00170751	0.000207718	0.00283971	0.000396532	0	11.0173	11.3059	12.4709	12.4619	12.6072	11.5959	12.0056	12.5723	12.5027	13.4992	13.6651	13.2328	13.5944
sp|P61266|STX1B_HUMAN	STX1B	Syntaxin-1B OS=Homo sapiens OX=9606 GN=STX1B PE=1 SV=1	-0.121654	1.32294	0.220902	1.7e-28	0.250842	1.2e-26	12.1686	12.0439	11.9973	11.9072	11.9381	11.9995	13.156	13.4318	13.348	13.4915	14.5655	14.7598	14.7968	14.5971
sp|P54756|EPHA5_HUMAN	EPHA5	Ephrin type-A receptor 5 OS=Homo sapiens OX=9606 GN=EPHA5 PE=1 SV=3	0.61045	1.32205	0.00199092	6.27e-12	0.00327113	4.83e-11	12.3674	12.5246	12.335	13.0277	12.9819	13.0487	12.8437	13.1248	12.7984	13.0235	14.2565	14.252	14.2536	14.3165	Candidate cargo
tr|H7BYX6|H7BYX6_HUMAN	NCAM1	Isoform of P13591, Neural cell adhesion molecule 1 OS=Homo sapiens OX=9606 GN=NCAM1 PE=1 SV=2	-1.01034	1.32177	0.00351863	8.66e-05	0.00547651	0.000177197	14.649	12.8965	13.6206	12.5297	12.7228	12.8826	14.8428	14.6106	14.6003	14.5919	15.8869	15.9141	16.0935	16.0382	Candidate cargo
sp|O94856-9|NFASC-9_HUMAN	NFASC	Isoform of O94856, Isoform 9 of Neurofascin OS=Homo sapiens OX=9606 GN=NFASC PE=1 SV=4	-0.303936	1.32152	0.00373198	2.36e-27	0.00579078	1.35e-25	12.9557	12.9034	12.919	12.6113	12.4798	12.7752	13.5561	13.5634	13.5082	13.6346	14.875	14.8504	14.8982	14.9247	Candidate cargo
sp|Q86XS8|GOLI_HUMAN	RNF130	E3 ubiquitin-protein ligase RNF130 OS=Homo sapiens OX=9606 GN=RNF130 PE=1 SV=1	1.08873	1.32122	5.63e-10	1.27e-15	3.69e-09	1.63e-14	13.9035	13.4641	13.7219	14.6897	14.7592	14.9068	13.8147	13.9593	14.013	14.0339	15.2612	15.3229	15.2727	15.2491	Candidate cargo
sp|Q9NUN5|LMBD1_HUMAN	LMBRD1	Lysosomal cobalamin transport escort protein LMBD1 OS=Homo sapiens OX=9606 GN=LMBRD1 PE=1 SV=1	2.31864	1.32107	5.98e-11	3.42e-08	4.73e-10	1.35e-07	12.3359	11.9361	12.5388	14.6153	14.6421	14.5093	12.0958	11.867	11.6517	11.6744	13.3027	13.1037	13.1763	12.9905
sp|Q92186|SIA8B_HUMAN	ST8SIA2	Alpha-2,8-sialyltransferase 8B OS=Homo sapiens OX=9606 GN=ST8SIA2 PE=2 SV=1	-0.891159	1.31948	1.32e-07	2.67e-14	5.6e-07	2.85e-13	13.0881	13.3583	13.4124	12.2519	12.2139	12.7195	13.0204	13.2009	13.3323	13.2032	14.4801	14.489	14.6147	14.451
sp|Q9Y5H3|PCDGA_HUMAN	PCDHGA10	Protocadherin gamma-A10 OS=Homo sapiens OX=9606 GN=PCDHGA10 PE=2 SV=1	0.999529	1.31876	7.57e-11	5.27e-18	5.87e-10	9.15e-17	13.3067	13.2085	13.1022	14.2262	14.1393	14.2506	13.2089	13.1995	13.0712	13.4605	14.5685	14.51	14.5431	14.5935	Candidate cargo
sp|P20645|MPRD_HUMAN	M6PR	Cation-dependent mannose-6-phosphate receptor OS=Homo sapiens OX=9606 GN=M6PR PE=1 SV=1	1.90871	1.31801	9.69e-25	9.27e-19	4.24e-23	1.77e-17	13.7114	13.6846	13.7278	15.5208	15.6747	15.6544	14.0876	14.2026	14.1565	14.154	15.4151	15.507	15.5196	15.431
sp|Q9NS68-2|TNR19-2_HUMAN	TNFRSF19	Isoform of Q9NS68, Isoform 2 of Tumor necrosis factor receptor superfamily member 19 OS=Homo sapiens OX=9606 GN=TNFRSF19 PE=1 SV=1	0.445128	1.31748	0.00501482	6.12e-12	0.0075951	4.73e-11	12.502	12.5123	12.4547	12.8806	13.0037	12.9201	12.3325	12.7117	12.4643	12.703	13.8117	13.8448	13.7772	14.0478	Candidate cargo
sp|P11233|RALA_HUMAN	RALA	Ras-related protein Ral-A OS=Homo sapiens OX=9606 GN=RALA PE=1 SV=1	2.3393	1.31669	8.19e-28	3.84e-18	5.19e-26	6.74e-17	14.3722	14.4064	14.6707	16.767	16.8986	16.8015	15.2543	15.2184	15.1401	15.2819	16.4382	16.5052	16.6925	16.5255
sp|Q02156|KPCE_HUMAN	PRKCE	Protein kinase C epsilon type OS=Homo sapiens OX=9606 GN=PRKCE PE=1 SV=1	-0.284415	1.31532	0.0492975	3.35e-16	0.0621302	4.54e-15	12.9581	13.0432	13.1324	12.7086	12.735	12.8367	13.206	13.2217	13.189	13.3693	14.2098	14.4328	14.8367	14.7681
sp|P05556|ITB1_HUMAN	ITGB1	Integrin beta-1 OS=Homo sapiens OX=9606 GN=ITGB1 PE=1 SV=2	1.69941	1.31338	1.34e-21	9.87e-19	4.47e-20	1.87e-17	14.5943	14.4257	14.4478	16.1939	16.1317	16.2404	14.1579	14.14	14.0254	14.3704	15.4701	15.56	15.531	15.3862	Candidate cargo
sp|Q9UN67|PCDBA_HUMAN	PCDHB10	Protocadherin beta-10 OS=Homo sapiens OX=9606 GN=PCDHB10 PE=1 SV=1	-0.0690131	1.31329	0.622676	1.01e-17	0.648285	1.69e-16	13.4284	13.1257	13.1504	12.9896	13.2791	13.2287	13.4258	13.3762	13.2509	13.6166	14.7405	14.588	14.729	14.8651	Candidate cargo
sp|Q969T9|WBP2_HUMAN	WBP2	WW domain-binding protein 2 OS=Homo sapiens OX=9606 GN=WBP2 PE=1 SV=1	0.69978	1.31136	0.00201842	1.75e-09	0.0033117	8.78e-09	13.2656	13.2307	13.3485	13.8621	14.1558	13.9262	14.1364	14.1038	14.1458	14.2697	15.4661	15.2567	15.5384	15.6399
sp|Q9H4G4|GAPR1_HUMAN	GLIPR2	Golgi-associated plant pathogenesis-related protein 1 OS=Homo sapiens OX=9606 GN=GLIPR2 PE=1 SV=3	1.80823	1.30899	2.29e-08	1.14e-06	1.12e-07	3.31e-06	13.5102	13.7828	13.615	15.3034	15.2732	15.756	14.3365	14.3837	14.3091	14.3403	15.6797	15.7376	15.6997	15.4886
sp|P51816|AFF2_HUMAN	AFF2	AF4/FMR2 family member 2 OS=Homo sapiens OX=9606 GN=AFF2 PE=1 SV=4	1.16913	1.30838	0.00203303	0.000205804	0.0033331	0.000393091	10.9689	11.9707	11.4319	12.6085	12.2254	13.045	11.4933	11.6516	11.9043	11.5169	12.8447	13.3357	12.9456	12.6737
sp|Q9Y5R2|MMP24_HUMAN	MMP24	Matrix metalloproteinase-24 OS=Homo sapiens OX=9606 GN=MMP24 PE=2 SV=1	1.47767	1.30725	9.1e-13	5.13e-13	9.71e-12	4.66e-12	14.101	14.0869	13.9832	15.426	15.6489	15.5293	14.556	14.6345	14.3892	14.66	15.8881	15.8861	15.8531	15.8414	Candidate cargo
sp|P16278|BGAL_HUMAN	GLB1	Beta-galactosidase OS=Homo sapiens OX=9606 GN=GLB1 PE=1 SV=2	0.332875	1.30278	0.0118959	3.1e-19	0.0167497	6.25e-18	13.7928	13.92	13.909	14.1858	14.191	14.2436	13.7846	13.7562	13.7372	13.8574	15.088	15.1116	15.1437	15.0032
sp|P32297|ACHA3_HUMAN	CHRNA3	Neuronal acetylcholine receptor subunit alpha-3 OS=Homo sapiens OX=9606 GN=CHRNA3 PE=1 SV=4	-0.34295	1.30122	0.0709027	1.76e-07	0.0873406	6.06e-07	14.5123	14.6035	14.4595	14.1385	14.0201	14.3879	14.2124	14.2857	14.1363	14.5957	15.4836	15.8078	15.5796	15.564	Candidate cargo
sp|Q14500|KCJ12_HUMAN	KCNJ12	ATP-sensitive inward rectifier potassium channel 12 OS=Homo sapiens OX=9606 GN=KCNJ12 PE=1 SV=2	-0.249637	1.30096	0.180817	1.89e-07	0.20826	6.45e-07	11.4442	11.2431	11.3656	10.8649	10.8678	11.5714	12.8956	13.0796	12.9956	13.4151	14.411	14.4046	14.3071	14.4672	Candidate cargo
sp|P61224|RAP1B_HUMAN	RAP1B	Ras-related protein Rap-1b OS=Homo sapiens OX=9606 GN=RAP1B PE=1 SV=1	1.98617	1.29975	1.63e-23	5.87e-17	6.54e-22	8.85e-16	14.9751	14.7971	15.03	16.9482	16.973	16.8394	14.7481	14.8843	14.8912	14.9218	16.1163	16.241	16.2084	16.0787
sp|P26006|ITA3_HUMAN	ITGA3	Integrin alpha-3 OS=Homo sapiens OX=9606 GN=ITGA3 PE=1 SV=5	1.81942	1.29654	3.66e-10	5.33e-08	2.47e-09	2.02e-07	13.3383	12.6015	12.1899	14.4601	14.5771	14.5507	12.1696	12.5772	12.1542	12.4785	13.7807	13.626	13.5333	13.6258	Candidate cargo
sp|O00462|MANBA_HUMAN	MANBA	Beta-mannosidase OS=Homo sapiens OX=9606 GN=MANBA PE=1 SV=3	0.684879	1.29574	3.93e-07	1.97e-17	1.49e-06	3.1e-16	13.6145	13.2828	13.6289	14.2149	14.0888	14.2771	13.3103	13.501	13.5582	13.7187	14.7809	14.9392	14.8595	14.6915
sp|Q9P206|K1522_HUMAN	KIAA1522	Uncharacterized protein KIAA1522 OS=Homo sapiens OX=9606 GN=KIAA1522 PE=1 SV=2	1.55397	1.2928	7.67e-17	3.52e-16	1.36e-15	4.73e-15	13.4255	13.5402	13.4225	14.861	15.1699	15.0192	12.6017	12.4919	12.5122	12.7914	13.9216	13.8797	13.9013	13.8659
sp|Q7Z4F1|LRP10_HUMAN	LRP10	Low-density lipoprotein receptor-related protein 10 OS=Homo sapiens OX=9606 GN=LRP10 PE=1 SV=2	1.15158	1.29145	1.06e-06	2.97e-08	3.68e-06	1.18e-07	12.2763	12.1598	12.2936	13.5204	13.5659	13.0982	11.5114	11.8188	11.8032	11.988	13.058	12.9914	13.0323	13.2055	Candidate cargo
sp|Q96L93|KI16B_HUMAN	KIF16B	Kinesin-like protein KIF16B OS=Homo sapiens OX=9606 GN=KIF16B PE=1 SV=2	1.02071	1.29073	5.01e-11	5.34e-18	4.08e-10	9.24e-17	13.6567	13.5156	13.4785	14.5473	14.5477	14.618	13.2299	13.3295	13.3891	13.4319	14.5706	14.7355	14.7206	14.5167
sp|P02788|TRFL_HUMAN	LTF	Lactotransferrin OS=Homo sapiens OX=9606 GN=LTF PE=1 SV=6	-0.925363	1.28945	0.0431504	0.00265133	0.0548905	0.00428589	14.1845	14.6629	13.9565	13.1729	13.19	13.6648	12.8695	13.0067	13.0125	13.5733	13.5661	13.5834	15.7836	14.6867
sp|Q9P2J3|KLHL9_HUMAN	KLHL9	Kelch-like protein 9 OS=Homo sapiens OX=9606 GN=KLHL9 PE=1 SV=2	0.134168	1.28896	0.471738	1.25e-10	0.50387	7.69e-10	13.5822	13.4691	13.0153	13.5505	13.3544	13.5642	13.0277	12.8366	13.0239	13.2986	14.2986	14.4765	14.3746	14.1929
tr|A0A3B3ITQ7|A0A3B3ITQ7_HUMAN	LMTK3	Isoform of Q96Q04, Serine/threonine-protein kinase LMTK3 (Fragment) OS=Homo sapiens OX=9606 GN=LMTK3 PE=1 SV=1	0.0597901	1.28554	0.657232	2.86e-09	0.680863	1.37e-08	13.3903	13.7684	13.5505	13.6738	13.5642	13.6506	13.3992	13.1965	13.297	13.5716	14.7344	14.6611	14.6784	14.5326	Candidate cargo
sp|Q6ZVM7|TM1L2_HUMAN	TOM1L2	TOM1-like protein 2 OS=Homo sapiens OX=9606 GN=TOM1L2 PE=1 SV=1	-0.340933	1.28206	0.112869	2.45e-10	0.134592	1.44e-09	12.2628	12.9352	12.7871	12.6111	11.9953	12.0857	13.089	13.0892	13.0543	13.11	14.2981	14.4403	14.4195	14.3129
sp|P02794|FRIH_HUMAN	FTH1	Ferritin heavy chain OS=Homo sapiens OX=9606 GN=FTH1 PE=1 SV=2	1.80141	1.28173	1.79e-16	8.71e-13	3.11e-15	7.66e-12	14.1896	13.893	13.8277	15.6143	16.0427	15.6575	13.7364	13.6314	13.813	14.0091	15.0952	15.1097	15.1027	15.0093
sp|Q8IWV2|CNTN4_HUMAN	CNTN4	Contactin-4 OS=Homo sapiens OX=9606 GN=CNTN4 PE=1 SV=1	-0.431609	1.28098	0.0475587	3.93e-08	0.0601528	1.53e-07	12.6564	12.5694	12.2403	11.9149	12.0536	12.2028	12.754	12.6561	12.8138	12.369	13.8518	13.752	14.0943	14.0188
sp|Q9UN75|PCDAC_HUMAN	PCDHA12	Protocadherin alpha-12 OS=Homo sapiens OX=9606 GN=PCDHA12 PE=2 SV=1	0.303988	1.27795	0.0397924	2.68e-15	0.050985	3.21e-14	13.5353	13.909	13.8835	14.0627	14.1869	13.9902	13.7999	13.8362	13.834	13.9787	15.0876	15.1732	15.2629	15.0369	Candidate cargo
sp|Q8IUH4|ZDH13_HUMAN	ZDHHC13	Palmitoyltransferase ZDHHC13 OS=Homo sapiens OX=9606 GN=ZDHHC13 PE=1 SV=3	0.952188	1.27534	0.00296994	5.24e-05	0.00468214	0.00011151	11.4305	12.0363	12.3211	12.7867	13.2001	12.6575	11.8726	10.8855	11.2579	12.1635	12.9285	12.7896	12.8656	12.697
sp|Q14254|FLOT2_HUMAN	FLOT2	Flotillin-2 OS=Homo sapiens OX=9606 GN=FLOT2 PE=1 SV=2	0.94083	1.27514	1.98e-06	3.48e-11	6.38e-06	2.4e-10	13.4154	13.2174	13.2013	14.2004	14.1195	14.3367	13.323	13.4959	13.3806	13.5564	14.6745	14.6567	14.7153	14.81
sp|Q5VW32|BROX_HUMAN	BROX	BRO1 domain-containing protein BROX OS=Homo sapiens OX=9606 GN=BROX PE=1 SV=1	0.668696	1.27257	0.000216893	1.25e-10	0.000442782	7.71e-10	13.3711	13.5624	13.4587	14.1927	14.2079	13.9977	13.1472	13.2465	13.3809	13.2776	14.46	14.5292	14.5773	14.576
sp|P46531|NOTC1_HUMAN	NOTCH1	Neurogenic locus notch homolog protein 1 OS=Homo sapiens OX=9606 GN=NOTCH1 PE=1 SV=4	2.34909	1.27195	3.3e-33	2e-20	3.38e-31	4.6e-19	13.1469	12.9904	13.1034	15.4778	15.4391	15.3711	13.0001	13.0956	12.7533	12.954	14.2573	14.3143	14.1392	14.18	Candidate cargo
tr|B1ALU1|B1ALU1_HUMAN	ADGRL2	Isoform of O95490, Adhesion G protein-coupled receptor L2 OS=Homo sapiens OX=9606 GN=ADGRL2 PE=1 SV=1	1.64466	1.27185	2.9e-18	4.48e-16	6.35e-17	5.97e-15	12.47	12.9028	12.8471	14.3511	14.5338	14.269	13.2838	13.2474	13.2591	13.1873	14.5123	14.4663	14.5108	14.5756
sp|O43240|KLK10_HUMAN	KLK10	Kallikrein-10 OS=Homo sapiens OX=9606 GN=KLK10 PE=1 SV=3	-0.140522	1.2706	0.57168	1.38e-05	0.600129	3.25e-05	13.9234	13.98	14.0689	13.9612	13.2354	14.3542	13.8569	13.7377	13.5199	13.9636	15.0069	14.7673	14.854	15.5322
sp|P46459|NSF_HUMAN	NSF	Vesicle-fusing ATPase OS=Homo sapiens OX=9606 GN=NSF PE=1 SV=3	0.662694	1.26887	1.98e-05	3.31e-10	5.13e-05	1.88e-09	13.6548	13.4283	13.673	14.3542	14.0819	14.3081	14.5171	14.6383	14.5388	14.6745	15.8188	15.9569	15.8896	15.7789
sp|P54289-2|CA2D1-2_HUMAN	CACNA2D1	Isoform of P54289, Isoform 2 of Voltage-dependent calcium channel subunit alpha-2/delta-1 OS=Homo sapiens OX=9606 GN=CACNA2D1 PE=1 SV=3	0.366473	1.26655	0.000701336	7.03e-12	0.00126619	5.39e-11	13.5224	13.3565	13.4458	13.7728	13.7642	13.887	13.6814	13.8781	13.8522	13.9983	15.0311	15.1282	15.2824	15.0346	Candidate cargo
sp|P51149|RAB7A_HUMAN	RAB7A	Ras-related protein Rab-7a OS=Homo sapiens OX=9606 GN=RAB7A PE=1 SV=1	1.34004	1.26585	1.39e-17	1.18e-19	2.79e-16	2.48e-18	13.7827	13.9462	13.9804	15.204	15.4283	15.097	14.9321	14.925	14.9095	15.0397	16.2676	16.1599	16.1995	16.2428
sp|P08069|IGF1R_HUMAN	IGF1R	Insulin-like growth factor 1 receptor OS=Homo sapiens OX=9606 GN=IGF1R PE=1 SV=1	1.20691	1.26407	1.22e-25	1.45e-31	5.92e-24	1.55e-29	12.9585	13.1029	13.1343	14.3296	14.2846	14.2022	13.3582	13.4853	13.4414	13.6532	14.738	14.7902	14.7232	14.7429	Candidate cargo
sp|O75056|SDC3_HUMAN	SDC3	Syndecan-3 OS=Homo sapiens OX=9606 GN=SDC3 PE=1 SV=2	1.44516	1.26089	0.000110847	0.00010253	0.000240712	0.000206868	10.9107	11.3761	11.4588	12.7778	12.3144	12.9888	12.6791	13.4827	13.3322	13.376	14.3104	14.8293	14.8132	13.9607	Candidate cargo
sp|Q6ZN54|DEFI8_HUMAN	DEF8	Differentially expressed in FDCP 8 homolog OS=Homo sapiens OX=9606 GN=DEF8 PE=1 SV=2	-0.569885	1.25866	0.00585671	3.49e-07	0.0087505	1.12e-06	13.737	13.4792	13.1853	12.7913	12.9115	12.9891	12.7747	12.9852	13.2159	12.9684	14.3468	14.493	14.2216	13.9173
sp|Q9NZ53|PDXL2_HUMAN	PODXL2	Podocalyxin-like protein 2 OS=Homo sapiens OX=9606 GN=PODXL2 PE=1 SV=1	0.458647	1.25789	0.00401606	9.83e-15	0.00618822	1.1e-13	11.4662	11.6253	11.5823	11.9785	12.0809	11.9903	12.1684	12.2344	12.2	12.2087	13.5219	13.6027	13.4349	13.2836	Candidate cargo
sp|Q9Y5Q9|TF3C3_HUMAN	GTF3C3	General transcription factor 3C polypeptide 3 OS=Homo sapiens OX=9606 GN=GTF3C3 PE=1 SV=1	0.13921	1.25533	0.327725	7.71e-09	0.360478	3.43e-08	14.8765	15.1807	14.9029	15.3012	14.8971	15.1796	14.8025	14.8453	14.8323	14.897	16.0698	16.1507	16.2112	15.9667
sp|P36543|VATE1_HUMAN	ATP6V1E1	V-type proton ATPase subunit E 1 OS=Homo sapiens OX=9606 GN=ATP6V1E1 PE=1 SV=1	2.34124	1.25342	2.58e-13	5.49e-10	3.04e-12	3.02e-09	12.9926	12.9746	13.1461	15.3951	15.5436	15.1983	13.7919	13.9182	13.7517	13.9157	15.2523	15.0186	15.0461	15.0742
sp|Q86W74|ANR46_HUMAN	ANKRD46	Ankyrin repeat domain-containing protein 46 OS=Homo sapiens OX=9606 GN=ANKRD46 PE=1 SV=2	0.632632	1.25323	0.000981615	6.2e-08	0.00171625	2.32e-07	13.6482	13.334	13.5165	14.0992	14.0214	14.2761	13.9697	14.3037	14.0965	14.2113	15.2927	15.3994	15.5107	15.3912	Candidate cargo
sp|P38606|VATA_HUMAN	ATP6V1A	V-type proton ATPase catalytic subunit A OS=Homo sapiens OX=9606 GN=ATP6V1A PE=1 SV=2	1.99251	1.25274	1.59e-15	3.11e-13	2.42e-14	2.91e-12	13.3278	13.1794	13.3801	15.4094	15.2378	15.2176	13.7393	13.7614	13.7756	13.8209	15.1521	15.0576	14.9262	14.9723
sp|Q8TCZ2|C99L2_HUMAN	CD99L2	CD99 antigen-like protein 2 OS=Homo sapiens OX=9606 GN=CD99L2 PE=1 SV=1	-0.218569	1.25178	0.249151	2.56e-11	0.280137	1.82e-10	13.0234	12.9839	13.0881	12.7536	12.8751	12.8109	13.7522	13.6583	13.6251	13.6306	14.9814	14.6358	15.0325	15.0237	Candidate cargo
sp|Q8IZ07|AN13A_HUMAN	ANKRD13A	Ankyrin repeat domain-containing protein 13A OS=Homo sapiens OX=9606 GN=ANKRD13A PE=1 SV=3	0.721822	1.25144	6.78e-06	1.44e-14	1.96e-05	1.59e-13	13.5464	13.4596	13.4965	14.1521	14.2154	14.3005	14.1324	14.1786	14.296	14.4114	15.62	15.6123	15.4341	15.3578
sp|P20338|RAB4A_HUMAN	RAB4A	Ras-related protein Rab-4A OS=Homo sapiens OX=9606 GN=RAB4A PE=1 SV=3	2.61489	1.25061	8.15e-16	1.35e-11	1.3e-14	9.94e-11	12.9186	13.1404	13.1522	15.7402	15.7105	15.6052	13.4939	13.6022	13.7256	13.5326	14.9845	14.9347	14.7355	14.7021
sp|Q9H2X9|S12A5_HUMAN	SLC12A5	Solute carrier family 12 member 5 OS=Homo sapiens OX=9606 GN=SLC12A5 PE=1 SV=3	0.182028	1.24825	0.277872	8.7e-08	0.309192	3.18e-07	13.7087	13.4469	13.2975	13.4386	14.0106	13.5499	14.0445	13.9055	13.9152	13.9746	15.1492	15.143	15.3031	15.2375	Candidate cargo
sp|P0DKX4|SIM18_HUMAN	SMIM18	Small integral membrane protein 18 OS=Homo sapiens OX=9606 GN=SMIM18 PE=4 SV=1	0.257367	1.24637	0.119434	5.49e-08	0.141801	2.08e-07	14.1685	14.5225	14.2792	14.8947	14.4962	14.3513	15.4455	15.3126	15.4286	15.501	16.7292	16.4907	16.7387	16.7146	Candidate cargo
sp|Q7Z7M0|MEGF8_HUMAN	MEGF8	Multiple epidermal growth factor-like domains protein 8 OS=Homo sapiens OX=9606 GN=MEGF8 PE=1 SV=2	0.432681	1.24616	0.00693136	3.67e-11	0.010231	2.52e-10	12.1972	11.8837	11.9816	12.4388	12.3403	12.5815	12.0371	12.3332	12.242	12.667	13.6618	13.5879	13.4381	13.5761	Candidate cargo
sp|P55011|S12A2_HUMAN	SLC12A2	Solute carrier family 12 member 2 OS=Homo sapiens OX=9606 GN=SLC12A2 PE=1 SV=1	1.58611	1.24601	3e-18	2.35e-16	6.53e-17	3.23e-15	12.116	12.316	12.3418	13.7881	14.052	13.692	12.5896	12.7208	12.9604	12.7955	13.9065	14.0972	14.0004	14.0462	Candidate cargo
sp|O00469|PLOD2_HUMAN	PLOD2	Procollagen-lysine,2-oxoglutarate 5-dioxygenase 2 OS=Homo sapiens OX=9606 GN=PLOD2 PE=1 SV=2	1.73301	1.24489	3.84e-13	4.98e-11	4.39e-12	3.3e-10	12.8299	13.0199	12.9274	14.618	14.7019	14.6563	12.5402	12.7608	12.8453	13.0494	14.0616	14.2062	13.9594	13.948
sp|P05067|A4_HUMAN	APP	Amyloid-beta precursor protein OS=Homo sapiens OX=9606 GN=APP PE=1 SV=3	2.36039	1.24485	3.94e-14	1.17e-10	5.29e-13	7.27e-10	12.7574	12.6222	12.8086	15.062	15.3164	14.8909	13.7232	13.7249	13.7116	13.7228	15.014	14.9669	14.8999	14.9811	Candidate cargo
sp|Q12860|CNTN1_HUMAN	CNTN1	Contactin-1 OS=Homo sapiens OX=9606 GN=CNTN1 PE=1 SV=1	0.166484	1.242	0.438798	1.28e-09	0.471672	6.52e-09	13.0757	12.6165	13.0919	13.0191	13.1298	13.3352	14.2684	14.4171	14.1468	14.3268	15.5789	15.3658	15.6276	15.5548
sp|P61970|NTF2_HUMAN	NUTF2	Nuclear transport factor 2 OS=Homo sapiens OX=9606 GN=NUTF2 PE=1 SV=1	-0.697576	1.24056	0.00110301	3.74e-09	0.00190315	1.76e-08	12.299	12.318	12.8609	11.5819	12.0402	11.7629	12.0531	12.4806	12.2858	12.8258	13.8641	13.6096	13.6372	13.4966
sp|P09497|CLCB_HUMAN	CLTB	Clathrin light chain B OS=Homo sapiens OX=9606 GN=CLTB PE=1 SV=1	1.94007	1.24048	1.61e-19	2.36e-13	4.17e-18	2.23e-12	12.8122	12.7402	12.675	14.7559	14.6426	14.6491	13.8453	13.9637	13.9514	13.8049	15.0626	15.2313	15.1931	15.0401
sp|Q9NY46|SCN3A_HUMAN	SCN3A	Sodium channel protein type 3 subunit alpha OS=Homo sapiens OX=9606 GN=SCN3A PE=1 SV=2	0.281377	1.24044	0.404704	0.000170498	0.437812	0.000330463	0	11.0927	11.2585	10.9323	12.2806	11.1581	11.646	11.8557	11.4488	10.9424	12.7788	12.5474	12.4932	13.0352	Candidate cargo
sp|Q96PQ0|SORC2_HUMAN	SORCS2	VPS10 domain-containing receptor SorCS2 OS=Homo sapiens OX=9606 GN=SORCS2 PE=1 SV=3	-0.263269	1.23932	0.0470438	1.63e-09	0.0595653	8.18e-09	13.13	12.9608	13.1567	12.7011	12.6932	13.0635	13.9118	14.0977	13.9783	14.1688	15.2531	15.3374	15.3395	15.1839	Candidate cargo
sp|Q92537|SUSD6_HUMAN	SUSD6	Sushi domain-containing protein 6 OS=Homo sapiens OX=9606 GN=SUSD6 PE=1 SV=1	0.468961	1.23646	0.0966157	5.28e-05	0.116425	0.000111998	11.9425	11.5766	10.4441	11.8848	11.9033	11.5819	11.5177	11.5802	11.9542	11.7925	13.0779	12.7537	13.036	12.9228	Candidate cargo
sp|P21281|VATB2_HUMAN	ATP6V1B2	V-type proton ATPase subunit B, brain isoform OS=Homo sapiens OX=9606 GN=ATP6V1B2 PE=1 SV=3	2.23335	1.23433	3.9e-37	6.53e-23	5.76e-35	2.14e-21	13.4435	13.4665	13.8359	15.8176	15.9336	15.6949	14.213	14.2174	14.2294	14.4015	15.6329	15.5014	15.4274	15.437
sp|Q9H2E6|SEM6A_HUMAN	SEMA6A	Semaphorin-6A OS=Homo sapiens OX=9606 GN=SEMA6A PE=1 SV=2	1.24007	1.23181	1.18e-25	1.77e-29	5.8e-24	1.56e-27	13.3508	13.1397	13.0843	14.3547	14.5163	14.424	13.0423	13.1814	13.1336	13.2141	14.3527	14.4236	14.3793	14.3429	Candidate cargo
sp|Q02809|PLOD1_HUMAN	PLOD1	Procollagen-lysine,2-oxoglutarate 5-dioxygenase 1 OS=Homo sapiens OX=9606 GN=PLOD1 PE=1 SV=2	0.438044	1.2302	0.000684242	4.31e-16	0.00123785	5.76e-15	13.8519	13.4975	13.6177	13.9759	14.1479	14.1574	13.903	13.9156	13.8106	13.8907	15.1152	15.2351	15.0412	15.0493
sp|P20020|AT2B1_HUMAN	ATP2B1	Plasma membrane calcium-transporting ATPase 1 OS=Homo sapiens OX=9606 GN=ATP2B1 PE=1 SV=4	0.386225	1.229	0.00658706	3.06e-17	0.00976759	4.74e-16	12.459	12.5583	12.719	12.8143	13.0001	13.0806	12.8322	12.8291	12.9577	13.0916	14.0889	14.243	14.2368	14.0578	Candidate cargo
sp|Q9ULP0-7|NDRG4-7_HUMAN	NDRG4	Isoform of Q9ULP0, Isoform 7 of Protein NDRG4 OS=Homo sapiens OX=9606 GN=NDRG4 PE=1 SV=2	-0.137967	1.22254	0.377626	2.85e-12	0.41128	2.33e-11	12.9121	13.014	12.9566	12.8508	12.7673	12.8506	13.7775	13.5248	13.6693	13.7548	14.8494	14.9228	14.9055	14.9388
sp|P04216|THY1_HUMAN	THY1	Thy-1 membrane glycoprotein OS=Homo sapiens OX=9606 GN=THY1 PE=1 SV=2	3.16989	1.22249	5.2e-09	0.000168059	2.82e-08	0.000326806	18.3143	18.5297	18.1931	21.4475	21.9938	21.1055	16.1257	15.6963	15.4524	15.6037	17.1473	16.5475	17.1005	16.9728
sp|P60520|GBRL2_HUMAN	GABARAPL2	Gamma-aminobutyric acid receptor-associated protein-like 2 OS=Homo sapiens OX=9606 GN=GABARAPL2 PE=1 SV=1	1.65401	1.22183	2.58e-11	2.31e-09	2.2e-10	1.13e-08	13.7854	13.9328	14.1408	15.4773	15.8039	15.5398	14.0177	13.9248	14.0086	14.0953	15.2609	15.1631	15.2219	15.2879
sp|Q9Y5Y0|FLVC1_HUMAN	FLVCR1	Feline leukemia virus subgroup C receptor-related protein 1 OS=Homo sapiens OX=9606 GN=FLVCR1 PE=1 SV=1	1.7288	1.22155	2.01e-12	3.61e-10	2.06e-11	2.05e-09	13.9421	13.8862	13.9718	15.605	15.8308	15.5506	13.5884	13.6271	13.5002	13.7698	14.8197	14.8334	14.7514	14.9672	Candidate cargo
sp|O43491|E41L2_HUMAN	EPB41L2	Band 4.1-like protein 2 OS=Homo sapiens OX=9606 GN=EPB41L2 PE=1 SV=1	0.433542	1.22007	0.00155922	7.22e-15	0.00261393	8.28e-14	15.0139	15.1461	15.232	15.4666	15.6144	15.6117	16.3343	16.5106	16.5916	16.6123	17.5384	17.8715	17.9002	17.6191
sp|Q99758|ABCA3_HUMAN	ABCA3	Phospholipid-transporting ATPase ABCA3 OS=Homo sapiens OX=9606 GN=ABCA3 PE=1 SV=2	-0.242246	1.21737	0.119058	7.15e-15	0.141401	8.23e-14	14.0475	14.0235	13.9614	13.6745	13.716	13.9151	14.2078	14.2146	14.2259	14.3271	15.4492	15.5065	15.4438	15.4454
sp|Q9UK28|TM59L_HUMAN	TMEM59L	Transmembrane protein 59-like OS=Homo sapiens OX=9606 GN=TMEM59L PE=2 SV=1	-0.371161	1.21666	0.00738683	1.64e-12	0.0108401	1.38e-11	13.8176	13.9396	13.8456	13.4295	13.5527	13.5071	13.8954	13.707	13.8703	14.1106	15.0015	15.1081	15.1498	15.1906
sp|Q9UI12|VATH_HUMAN	ATP6V1H	V-type proton ATPase subunit H OS=Homo sapiens OX=9606 GN=ATP6V1H PE=1 SV=1	2.55289	1.21433	3.34e-33	1.69e-17	3.38e-31	2.74e-16	11.9855	11.9342	11.8948	14.4126	14.6481	14.4124	12.7164	12.8289	12.7602	13.1252	14.2426	14.059	13.959	14.0275
sp|P01130|LDLR_HUMAN	LDLR	Low-density lipoprotein receptor OS=Homo sapiens OX=9606 GN=LDLR PE=1 SV=1	1.95203	1.20682	1.41e-21	6.52e-14	4.68e-20	6.55e-13	13.7397	13.5891	13.7518	15.6242	15.7837	15.5288	13.5563	13.5931	13.6981	13.8377	14.7834	14.8511	14.9208	14.9571	Candidate cargo
sp|Q9Y6N8|CAD10_HUMAN	CDH10	Cadherin-10 OS=Homo sapiens OX=9606 GN=CDH10 PE=1 SV=2	-0.327906	1.2061	0.104496	1.28e-06	0.12524	3.68e-06	11.302	11.5826	10.7971	10.6296	11.1604	10.9079	12.0738	12.3796	11.9289	12.328	13.385	13.3493	13.491	13.3094	Candidate cargo
sp|Q9NQ34|TMM9B_HUMAN	TMEM9B	Transmembrane protein 9B OS=Homo sapiens OX=9606 GN=TMEM9B PE=1 SV=1	0.88334	1.20595	4.15e-08	5.2e-15	1.95e-07	6.04e-14	13.5146	13.503	13.7637	14.4627	14.4892	14.4794	14.2179	14.4418	14.279	14.326	15.4696	15.5143	15.6031	15.5015
sp|P11117|PPAL_HUMAN	ACP2	Lysosomal acid phosphatase OS=Homo sapiens OX=9606 GN=ACP2 PE=1 SV=3	0.159769	1.20559	0.161793	1.47e-20	0.188121	3.39e-19	13.9127	13.8751	13.8166	13.9702	14.0833	14.0301	14.1636	14.2113	14.2254	14.3204	15.3481	15.3815	15.446	15.5674
tr|A0A1W2PP10|A0A1W2PP10_HUMAN	VPS35	Isoform of Q96QK1, Vacuolar protein sorting-associated protein 35 OS=Homo sapiens OX=9606 GN=VPS35 PE=1 SV=1	1.52796	1.20122	1.43e-06	4.89e-06	4.78e-06	1.26e-05	14.0391	13.8279	13.9952	15.4738	15.2657	15.7066	13.5192	14.1452	13.7197	14.0365	14.9296	15.3985	15.2688	14.6287
sp|Q92562|FIG4_HUMAN	FIG4	Polyphosphoinositide phosphatase OS=Homo sapiens OX=9606 GN=FIG4 PE=1 SV=1	0.341835	1.19855	0.243549	0.000138123	0.274099	0.000271874	12.3672	12.3774	12.0614	12.5664	12.4822	12.7829	11.0132	10.3862	11.5161	11.7307	12.4682	12.6295	12.5285	11.8141
sp|Q9UPM9|B9D1_HUMAN	B9D1	B9 domain-containing protein 1 OS=Homo sapiens OX=9606 GN=B9D1 PE=1 SV=1	0.459503	1.19811	0.00451999	1.07e-10	0.00688686	6.69e-10	13.7	13.973	13.8927	14.218	14.586	14.1402	13.5519	13.4865	13.48	13.4028	14.6103	14.5451	14.8018	14.7564
sp|Q96L92|SNX27_HUMAN	SNX27	Sorting nexin-27 OS=Homo sapiens OX=9606 GN=SNX27 PE=1 SV=2	2.28751	1.19477	5.04e-29	1.75e-16	3.57e-27	2.51e-15	13.5219	13.8179	13.9251	15.9817	16.1562	15.9896	13.509	13.2954	13.4694	13.6017	14.6696	14.7182	14.6656	14.6012
sp|P04920|B3A2_HUMAN	SLC4A2	Anion exchange protein 2 OS=Homo sapiens OX=9606 GN=SLC4A2 PE=1 SV=4	0.892356	1.19096	5.86e-05	3.66e-08	0.000135883	1.43e-07	13.4216	13.4601	13.625	14.2798	14.4269	14.4771	13.4564	13.6213	13.5755	13.375	14.8502	14.811	14.5774	14.5534
sp|O15243|OBRG_HUMAN	LEPROT	Leptin receptor gene-related protein OS=Homo sapiens OX=9606 GN=LEPROT PE=1 SV=1	0.107259	1.18987	0.832845	0.013811	0.847431	0.0199186	12.4484	12.5134	11.4424	12.0957	11.4782	13.152	11.2101	11.7709	11.5556	11.9708	12.7403	13.3341	12.9789	12.2135
sp|Q8ND76|CCNY_HUMAN	CCNY	Cyclin-Y OS=Homo sapiens OX=9606 GN=CCNY PE=1 SV=2	0.818976	1.18952	0.00419294	6.49e-06	0.00643001	1.64e-05	12.9655	13.066	12.8137	13.7684	13.75	13.7838	13.6308	13.5596	13.7378	13.9228	14.8404	15.0085	14.8765	14.8837
sp|Q9H6A9|PCX3_HUMAN	PCNX3	Pecanex-like protein 3 OS=Homo sapiens OX=9606 GN=PCNX3 PE=1 SV=2	0.616625	1.18701	0.0141935	7.35e-07	0.0197262	2.21e-06	12.1022	11.989	12.0903	12.7871	12.7405	12.5039	12.3475	12.3464	12.413	12.1837	13.6072	13.4566	13.4615	13.5134	Candidate cargo
sp|P24821-6|TENA-6_HUMAN	TNC	Isoform of P24821, Isoform 6 of Tenascin OS=Homo sapiens OX=9606 GN=TNC PE=1 SV=3	-0.847519	1.1855	0.00111309	7.64e-06	0.00191868	1.91e-05	13.2411	12.4402	12.7951	11.7225	11.6482	12.5631	14.2316	14.0848	14.2938	13.9628	15.3309	15.2819	15.4455	15.2566
sp|O75581|LRP6_HUMAN	LRP6	Low-density lipoprotein receptor-related protein 6 OS=Homo sapiens OX=9606 GN=LRP6 PE=1 SV=2	2.12395	1.18343	6.26e-14	1.81e-08	8.19e-13	7.49e-08	13.1173	11.8435	12.4112	14.5351	14.3952	14.23	12.382	12.3898	12.3146	12.7118	13.6271	13.5009	13.4156	13.5673	Candidate cargo
sp|P53680|AP2S1_HUMAN	AP2S1	AP-2 complex subunit sigma OS=Homo sapiens OX=9606 GN=AP2S1 PE=1 SV=2	2.52464	1.18279	1.15e-25	3.37e-13	5.75e-24	3.13e-12	13.2434	13.3258	13.0668	15.7122	15.6916	15.8062	13.1361	13.2678	13.2085	13.4414	14.5576	14.6987	14.3656	14.163
sp|P42658|DPP6_HUMAN	DPP6	Dipeptidyl aminopeptidase-like protein 6 OS=Homo sapiens OX=9606 GN=DPP6 PE=1 SV=2	-0.285481	1.18056	0.0271465	2.26e-18	0.0358581	4.13e-17	13.5454	13.3922	13.4673	13.0652	13.1069	13.3762	13.8969	14.0648	14.1359	14.1748	15.2806	15.2504	15.2742	15.1893	Candidate cargo
sp|Q9NVC3|S38A7_HUMAN	SLC38A7	Putative sodium-coupled neutral amino acid transporter 7 OS=Homo sapiens OX=9606 GN=SLC38A7 PE=1 SV=1	0.599317	1.17909	0.0159785	1.24e-05	0.0219829	2.94e-05	13.1188	13.0307	12.7708	13.4528	13.2891	13.9765	13.294	13.3228	13.551	13.5006	14.6075	14.8955	14.6103	14.2715
sp|P21283|VATC1_HUMAN	ATP6V1C1	V-type proton ATPase subunit C 1 OS=Homo sapiens OX=9606 GN=ATP6V1C1 PE=1 SV=4	1.93501	1.17824	3.19e-11	7.21e-09	2.66e-10	3.21e-08	13.9144	13.8442	13.862	15.8332	15.6821	15.9102	14.4211	14.5303	14.5453	14.8036	15.8087	15.8904	15.8021	15.512
sp|Q9BTU6|P4K2A_HUMAN	PI4K2A	Phosphatidylinositol 4-kinase type 2-alpha OS=Homo sapiens OX=9606 GN=PI4K2A PE=1 SV=1	1.65132	1.17799	2.82e-31	2.86e-25	2.27e-29	1.27e-23	12.6593	12.7311	12.9111	14.4339	14.3531	14.4684	13.9216	14.0582	14.0189	14.0204	15.152	15.2124	15.28	15.0865
sp|P29320|EPHA3_HUMAN	EPHA3	Ephrin type-A receptor 3 OS=Homo sapiens OX=9606 GN=EPHA3 PE=1 SV=2	-0.108422	1.17742	0.520433	9.63e-11	0.55222	6.12e-10	12.8252	12.6745	12.8069	12.4929	12.881	12.6074	12.889	12.7828	12.7084	13.0445	13.9858	14.1018	14.1971	13.8497	Candidate cargo
sp|Q15036|SNX17_HUMAN	SNX17	Sorting nexin-17 OS=Homo sapiens OX=9606 GN=SNX17 PE=1 SV=1	0.668878	1.17702	9.87e-05	1.38e-12	0.000217628	1.17e-11	13.1352	13.2634	13.2238	13.9145	14.0185	13.696	12.4786	12.483	12.674	12.7341	13.7327	13.7886	13.7755	13.781
sp|Q8WV93|AFG1L_HUMAN	AFG1L	AFG1-like ATPase OS=Homo sapiens OX=9606 GN=AFG1L PE=1 SV=2	2.49867	1.17432	1.78e-13	2.83e-09	2.15e-12	1.36e-08	15.7728	15.7161	15.8624	18.3007	18.2634	18.2832	15.1626	15.0948	15.0594	15.1077	16.4176	16.3603	16.2013	16.1424
sp|Q2Y0W8|S4A8_HUMAN	SLC4A8	Electroneutral sodium bicarbonate exchanger 1 OS=Homo sapiens OX=9606 GN=SLC4A8 PE=1 SV=1	-0.301615	1.17084	0.337761	6.81e-05	0.370711	0.000141474	13.1626	13.2929	13.3454	12.8756	12.8736	13.1468	13.7025	13.5994	13.6252	13.8218	14.8706	14.8192	14.8779	14.8645	Candidate cargo
sp|P07711|CATL1_HUMAN	CTSL	Procathepsin L OS=Homo sapiens OX=9606 GN=CTSL PE=1 SV=2	1.24148	1.16661	3.06e-07	9.86e-08	1.19e-06	3.56e-07	13.0709	13.3615	13.1353	14.2458	14.6985	14.3478	12.915	12.5921	13.0342	12.7452	13.9622	13.8649	13.9938	14.1322
sp|Q16864|VATF_HUMAN	ATP6V1F	V-type proton ATPase subunit F OS=Homo sapiens OX=9606 GN=ATP6V1F PE=1 SV=2	1.51569	1.16403	4.58e-06	2.88e-05	1.37e-05	6.4e-05	12.5336	12.3869	11.9521	13.7039	13.5939	14.1218	12.5388	12.7041	12.8204	13.0563	14.2175	13.6549	14.1915	13.7117
sp|Q15768|EFNB3_HUMAN	EFNB3	Ephrin-B3 OS=Homo sapiens OX=9606 GN=EFNB3 PE=1 SV=1	0.508517	1.16367	0.00111608	9.5e-09	0.00192289	4.14e-08	12.6743	12.631	12.7067	13.2161	13.3501	12.9713	12.9531	12.9538	13.0128	12.9451	14.0643	13.9999	14.0827	14.3726	Candidate cargo
sp|Q9UF02|CCG5_HUMAN	CACNG5	Voltage-dependent calcium channel gamma-5 subunit OS=Homo sapiens OX=9606 GN=CACNG5 PE=2 SV=2	-0.44665	1.1629	0.167492	0.00045079	0.194174	0.000815333	14.3778	13.7646	13.9704	13.8282	13.3874	13.5573	14.4061	14.6512	14.6124	14.8047	15.4517	15.9607	15.8218	15.8917	Candidate cargo
sp|Q86YT6|MIB1_HUMAN	MIB1	E3 ubiquitin-protein ligase MIB1 OS=Homo sapiens OX=9606 GN=MIB1 PE=1 SV=1	0.470654	1.16249	0.00761578	1.96e-09	0.0111392	9.73e-09	12.3087	12.1184	12.4532	12.7473	12.7933	12.7517	12.0579	12.1242	12.1957	12.2965	13.0165	13.385	13.685	13.2378
sp|Q9Y4F9|RIPR2_HUMAN	RIPOR2	Rho family-interacting cell polarization regulator 2 OS=Homo sapiens OX=9606 GN=RIPOR2 PE=1 SV=4	-0.365605	1.16222	0.0773928	2.59e-06	0.0948738	7.03e-06	13.7306	14.7361	14.3894	13.6611	14.1677	13.9305	13.6221	13.6994	13.7653	13.5462	14.7717	14.8881	14.8464	14.7756
sp|P60201|MYPR_HUMAN	PLP1	Myelin proteolipid protein OS=Homo sapiens OX=9606 GN=PLP1 PE=1 SV=2	0.655309	1.16189	0.000333326	2.27e-10	0.000648357	1.34e-09	11.7916	12.3031	12.066	12.6123	12.6495	12.8649	12.6599	12.8481	12.7646	12.8843	13.7883	14.1706	13.9347	13.9109	Candidate cargo
sp|O43173|SIA8C_HUMAN	ST8SIA3	Sia-alpha-2,3-Gal-beta-1,4-GlcNAc-R:alpha 2,8-sialyltransferase OS=Homo sapiens OX=9606 GN=ST8SIA3 PE=1 SV=3	0.253693	1.1612	0.218346	3.38e-06	0.248257	8.97e-06	13.1612	13.5066	13.909	13.5344	14.2012	13.6023	14.6208	14.4724	14.5027	14.322	15.4765	15.5976	15.8091	15.6794
sp|O15394|NCAM2_HUMAN	NCAM2	Neural cell adhesion molecule 2 OS=Homo sapiens OX=9606 GN=NCAM2 PE=1 SV=2	-0.114564	1.16041	0.448989	1.81e-10	0.481603	1.08e-09	11.9513	11.8248	11.8011	11.6695	11.7068	11.8572	11.8984	11.8517	11.9821	12.0911	13.091	13.0652	13.2168	13.092	Candidate cargo
sp|Q9ULK5|VANG2_HUMAN	VANGL2	Vang-like protein 2 OS=Homo sapiens OX=9606 GN=VANGL2 PE=1 SV=2	1.55001	1.15949	1.83e-17	3.59e-15	3.58e-16	4.29e-14	12.8207	12.3744	12.3209	13.8818	14.0938	13.8453	13.0952	12.9112	12.9871	13.2289	14.2876	14.0716	14.2049	14.2962	Candidate cargo
sp|Q9NVA4|T184C_HUMAN	TMEM184C	Transmembrane protein 184C OS=Homo sapiens OX=9606 GN=TMEM184C PE=1 SV=2	1.82928	1.15929	0.00010059	0.00280331	0.000221422	0.00449672	14.2099	13.8589	14.4398	15.9609	15.7325	16.3031	15.9365	16.2166	16.1637	16.4188	17.3064	17.5278	17.4454	17.0933	Candidate cargo
sp|P51793|CLCN4_HUMAN	CLCN4	H(+)/Cl(-) exchange transporter 4 OS=Homo sapiens OX=9606 GN=CLCN4 PE=1 SV=2	0.663698	1.15711	2.71e-06	1.57e-15	8.5e-06	1.97e-14	12.9768	12.8918	12.8018	13.4369	13.4706	13.7539	13.9527	14.1969	14.0709	14.1171	15.2503	15.3619	15.1914	15.1624
sp|O00308|WWP2_HUMAN	WWP2	NEDD4-like E3 ubiquitin-protein ligase WWP2 OS=Homo sapiens OX=9606 GN=WWP2 PE=1 SV=2	1.79936	1.15489	8.56e-18	1.74e-12	1.79e-16	1.47e-11	13.7728	13.879	14.1504	15.7116	15.8455	15.6432	14.2933	14.4592	14.512	14.4636	15.5393	15.6142	15.5699	15.6245
sp|P26992|CNTFR_HUMAN	CNTFR	Ciliary neurotrophic factor receptor subunit alpha OS=Homo sapiens OX=9606 GN=CNTFR PE=1 SV=2	-0.996511	1.15293	3.38e-05	3.19e-08	8.33e-05	1.26e-07	13.1279	12.8073	13.2189	12.1568	12.0759	12.442	13.4659	13.6574	13.4932	13.6736	14.6616	14.9331	14.7717	14.5354
sp|Q9UN70|PCDGK_HUMAN	PCDHGC3	Protocadherin gamma-C3 OS=Homo sapiens OX=9606 GN=PCDHGC3 PE=1 SV=1	0.326468	1.15034	0.0339793	7.62e-13	0.0441271	6.76e-12	13.6075	13.1617	13.0355	13.689	13.3103	13.7847	13.2861	13.3485	13.3909	13.3978	14.5088	14.664	14.4596	14.3923	Candidate cargo
sp|P08758|ANXA5_HUMAN	ANXA5	Annexin A5 OS=Homo sapiens OX=9606 GN=ANXA5 PE=1 SV=2	0.376677	1.14801	0.0161931	3.89e-08	0.0222006	1.52e-07	14.1763	13.9472	14.1562	14.4389	14.3269	14.6438	13.9989	13.8993	13.9969	14.1412	14.919	15.2284	15.4014	15.0795
sp|Q9NV92|NFIP2_HUMAN	NDFIP2	NEDD4 family-interacting protein 2 OS=Homo sapiens OX=9606 GN=NDFIP2 PE=1 SV=2	1.1522	1.14665	0.000140641	2.13e-05	0.000299	4.85e-05	11.2231	11.1549	11.2138	12.3957	11.9874	12.6653	11.5788	11.9084	12.5442	12.1892	13.3089	13.235	13.1132	13.1501
sp|P43005|EAA3_HUMAN	SLC1A1	Excitatory amino acid transporter 3 OS=Homo sapiens OX=9606 GN=SLC1A1 PE=1 SV=2	1.01834	1.14495	1.89e-07	7.19e-10	7.77e-07	3.86e-09	14.2246	14.1137	14.4377	15.1682	15.4183	15.2446	13.8258	13.9316	14.1007	14.1016	15.0481	15.1654	15.1418	15.1842	Candidate cargo
sp|Q96GS6|AB17A_HUMAN	ABHD17A	Alpha/beta hydrolase domain-containing protein 17A OS=Homo sapiens OX=9606 GN=ABHD17A PE=1 SV=1	1.54012	1.14457	4.47e-05	0.000310599	0.000106747	0.000577689	13.5538	13.5779	13.8015	15.2988	15.1289	15.1259	15.0737	15.1363	14.9477	15.0689	16.1909	16.2653	16.192	16.1566
sp|P55283|CADH4_HUMAN	CDH4	Cadherin-4 OS=Homo sapiens OX=9606 GN=CDH4 PE=2 SV=2	1.24912	1.1432	8.24e-06	3.38e-06	2.33e-05	8.97e-06	11.5722	11.9767	11.4561	12.8658	13.087	12.7997	12.0028	12.4824	12.2896	12.5457	13.3589	13.4081	13.5846	13.5417	Candidate cargo
sp|Q9HCM4|E41L5_HUMAN	EPB41L5	Band 4.1-like protein 5 OS=Homo sapiens OX=9606 GN=EPB41L5 PE=1 SV=3	1.90645	1.14147	7.61e-10	1.71e-07	4.85e-09	5.93e-07	14.4666	15.1013	14.9364	16.7355	16.7599	16.7284	14.3765	14.2734	14.27	14.3685	15.3056	15.4326	15.6751	15.441
sp|O95180|CAC1H_HUMAN	CACNA1H	Voltage-dependent T-type calcium channel subunit alpha-1H OS=Homo sapiens OX=9606 GN=CACNA1H PE=1 SV=4	0.139002	1.14098	0.551956	2.15e-06	0.582414	5.92e-06	12.3577	12.2367	11.8501	12.3737	12.6262	11.8617	11.6827	11.9023	11.9565	12.4156	12.8982	13.012	13.2041	13.4067	Candidate cargo
sp|P50570|DYN2_HUMAN	DNM2	Dynamin-2 OS=Homo sapiens OX=9606 GN=DNM2 PE=1 SV=2	-0.21353	1.13988	0.0977936	1.33e-15	0.117684	1.69e-14	14.1609	14.0814	14.169	13.889	13.9664	13.9153	14.1807	14.0162	14.2037	14.2389	15.0995	15.292	15.4617	15.3458
sp|Q14849|STAR3_HUMAN	STARD3	StAR-related lipid transfer protein 3 OS=Homo sapiens OX=9606 GN=STARD3 PE=1 SV=2	0.908386	1.13958	5.54e-05	5.31e-08	0.000129554	2.02e-07	15.0477	15.0698	15.2626	15.9592	15.947	16.1991	15.0648	15.0923	15.0335	15.1577	16.2166	16.3727	16.2679	16.0493
sp|Q9Y2E5|MA2B2_HUMAN	MAN2B2	Epididymis-specific alpha-mannosidase OS=Homo sapiens OX=9606 GN=MAN2B2 PE=1 SV=4	-0.138536	1.13875	0.625461	2.3e-05	0.650802	5.19e-05	12.8157	12.6088	12.0812	12.3082	12.3974	12.3846	12.6059	12.5862	12.8126	12.8209	13.92	13.8263	13.8015	13.8328
sp|P09496|CLCA_HUMAN	CLTA	Clathrin light chain A OS=Homo sapiens OX=9606 GN=CLTA PE=1 SV=1	2.28871	1.13747	8.98e-25	1.15e-12	3.98e-23	9.93e-12	15.0066	15.1444	15.1374	17.4192	17.4278	17.3076	15.3869	15.3534	15.3178	15.3169	16.4041	16.5583	16.5256	16.4369
tr|A0A2R8Y635|A0A2R8Y635_HUMAN	ATP13A3	Isoform of Q9H7F0, Polyamine-transporting ATPase 13A3 OS=Homo sapiens OX=9606 GN=ATP13A3 PE=1 SV=2	1.71213	1.13613	9.21e-31	8.8e-23	7.09e-29	2.84e-21	13.1428	13.0618	13.2286	14.9447	14.7428	14.8822	13.3698	13.4651	13.4711	13.6452	14.5645	14.7463	14.6292	14.5557
sp|Q9HCU4|CELR2_HUMAN	CELSR2	Cadherin EGF LAG seven-pass G-type receptor 2 OS=Homo sapiens OX=9606 GN=CELSR2 PE=1 SV=1	0.113344	1.1352	0.48553	3.55e-12	0.517353	2.86e-11	13.7248	13.7509	13.6829	13.791	13.8839	13.8237	13.5177	13.6715	13.668	13.7368	14.8358	14.8791	14.7478	14.672	Candidate cargo
sp|Q9UBS5|GABR1_HUMAN	GABBR1	Gamma-aminobutyric acid type B receptor subunit 1 OS=Homo sapiens OX=9606 GN=GABBR1 PE=1 SV=1	-0.182836	1.13465	0.234967	9.47e-08	0.265368	3.43e-07	14.0155	14.0618	14.304	13.9377	13.9608	13.9343	13.7158	13.7512	13.8266	14.05	14.9741	14.957	15.0905	14.8607	Candidate cargo
sp|Q96QK1|VPS35_HUMAN	VPS35	Vacuolar protein sorting-associated protein 35 OS=Homo sapiens OX=9606 GN=VPS35 PE=1 SV=2	1.97263	1.13205	1.62e-09	6.03e-07	9.66e-09	1.84e-06	12.6204	12.6809	12.4115	14.5107	14.2818	14.8382	12.8895	13.0564	12.9471	13.0238	14.1624	14.3374	14.0138	13.9313
sp|Q9HAR2-2|AGRL3-2_HUMAN	ADGRL3	Isoform of Q9HAR2, Isoform 2 of Adhesion G protein-coupled receptor L3 OS=Homo sapiens OX=9606 GN=ADGRL3 PE=1 SV=2	-0.365914	1.12971	0.00418157	8.42e-18	0.00641537	1.43e-16	13.0148	12.8746	12.8219	12.4547	12.3697	12.7892	13.2031	13.3568	13.3567	13.2897	14.4015	14.3931	14.5463	14.3841	Candidate cargo
sp|Q8NBT3|TM145_HUMAN	TMEM145	Transmembrane protein 145 OS=Homo sapiens OX=9606 GN=TMEM145 PE=2 SV=2	-0.133086	1.12926	0.556313	1.47e-06	0.586604	4.14e-06	12.5423	12.4654	12.6466	12.5879	12.3466	12.3205	12.9325	13.0903	12.9704	12.7537	14.0295	14.1529	14.0753	14.0063	Candidate cargo
sp|P02786|TFR1_HUMAN	TFRC	Transferrin receptor protein 1 OS=Homo sapiens OX=9606 GN=TFRC PE=1 SV=2	2.87342	1.12741	6.24e-17	2.73e-11	1.12e-15	1.93e-10	13.451	13.5434	13.7399	16.575	16.3973	16.3822	13.7769	13.6651	13.7039	13.8515	14.9151	14.8528	14.9178	14.8214	Candidate cargo
sp|Q12999|TSN31_HUMAN	TSPAN31	Tetraspanin-31 OS=Homo sapiens OX=9606 GN=TSPAN31 PE=1 SV=1	2.24633	1.12638	1.36e-15	2.48e-08	2.1e-14	1e-07	12.9571	12.917	13.6087	15.3966	15.4343	15.391	14.5723	14.7028	14.6642	14.6558	15.7296	15.8846	15.8403	15.6462	Candidate cargo
sp|P49281-3|NRAM2-3_HUMAN	SLC11A2	Isoform of P49281, Isoform 3 of Natural resistance-associated macrophage protein 2 OS=Homo sapiens OX=9606 GN=SLC11A2 PE=1 SV=2	2.11188	1.12467	5.66e-10	8.11e-06	3.71e-09	2.01e-05	14.4047	14.9809	15.1241	16.784	17.2714	16.79	14.965	15.1491	14.999	15.0587	16.1767	16.1338	16.126	16.2338	Candidate cargo
sp|P45880|VDAC2_HUMAN	VDAC2	Voltage-dependent anion-selective channel protein 2 OS=Homo sapiens OX=9606 GN=VDAC2 PE=1 SV=2	-0.949341	1.12238	2.35e-06	3.35e-08	7.47e-06	1.32e-07	14.0661	14.0646	14.5736	13.2649	13.1961	13.3951	13.9	13.8924	14.0863	14.152	15.1202	15.2822	15.1941	14.9236
sp|Q96BI3|APH1A_HUMAN	APH1A	Gamma-secretase subunit APH-1A OS=Homo sapiens OX=9606 GN=APH1A PE=1 SV=1	0.788226	1.1209	0.0125645	0.000265783	0.0176421	0.000499842	13.2991	13.2035	13.5264	14.1709	13.7189	14.5039	13.8402	13.9472	14.0212	14.1684	15.1794	15.5355	14.9588	14.7867
sp|P61586|RHOA_HUMAN	RHOA	Transforming protein RhoA OS=Homo sapiens OX=9606 GN=RHOA PE=1 SV=1	2.11828	1.11934	2.71e-33	6.42e-20	2.91e-31	1.41e-18	14.0224	14.3945	14.3204	16.4478	16.5082	16.1361	14.0934	14.0735	14.0207	14.077	15.1526	15.132	15.2277	15.2297
sp|Q68CP4|HGNAT_HUMAN	HGSNAT	Heparan-alpha-glucosaminide N-acetyltransferase OS=Homo sapiens OX=9606 GN=HGSNAT PE=1 SV=2	-0.278792	1.11813	0.264832	5.44e-05	0.295704	0.000115031	11.4805	11.6594	11.6455	11.3457	11.1305	11.4727	11.6204	12.0527	11.6722	12.1763	13.1046	13.17	13.012	12.7076
sp|Q16827|PTPRO_HUMAN	PTPRO	Receptor-type tyrosine-protein phosphatase O OS=Homo sapiens OX=9606 GN=PTPRO PE=1 SV=2	-0.473838	1.11723	0.0491018	3.26e-06	0.0619276	8.68e-06	12.0451	12.5697	12.1648	11.7009	11.6855	11.9717	13.1647	13.0003	13.4762	12.8937	14.1771	14.3587	14.3821	14.0859	Candidate cargo
sp|P27105|STOM_HUMAN	STOM	Stomatin OS=Homo sapiens OX=9606 GN=STOM PE=1 SV=3	1.78661	1.11553	3.66e-22	2.18e-16	1.25e-20	3.02e-15	14.387	14.2582	14.68	16.2035	16.3991	16.0825	13.7651	13.7487	13.6351	13.648	14.8108	14.8517	14.7919	14.8046
sp|Q96FZ7|CHMP6_HUMAN	CHMP6	Charged multivesicular body protein 6 OS=Homo sapiens OX=9606 GN=CHMP6 PE=1 SV=3	1.63714	1.11441	1.2e-19	5.53e-15	3.18e-18	6.41e-14	13.6592	13.4585	13.6991	15.2497	15.2426	15.2358	13.6799	13.6683	13.6205	13.9475	14.8887	14.9011	14.8161	14.7681
sp|O75923-13|DYSF-13_HUMAN	DYSF	Isoform of O75923, Isoform 13 of Dysferlin OS=Homo sapiens OX=9606 GN=DYSF PE=1 SV=1	0.740198	1.11412	2.98e-10	9.1e-21	2.05e-09	2.24e-19	13.5043	13.3284	13.3764	14.0968	14.1638	14.1691	12.6301	12.6028	12.5443	12.7375	13.6717	13.7794	13.8082	13.7119	Candidate cargo
sp|Q8IWT6|LRC8A_HUMAN	LRRC8A	Volume-regulated anion channel subunit LRRC8A OS=Homo sapiens OX=9606 GN=LRRC8A PE=1 SV=1	1.10061	1.11323	1.68e-11	5.97e-14	1.49e-10	6.01e-13	13.8228	13.6882	13.5864	14.769	14.7405	14.8897	13.1933	13.3154	13.3389	13.4847	14.433	14.5751	14.5155	14.2616	Candidate cargo
sp|P34741|SDC2_HUMAN	SDC2	Syndecan-2 OS=Homo sapiens OX=9606 GN=SDC2 PE=1 SV=2	2.19	1.11267	1.05e-10	2.84e-07	7.92e-10	9.34e-07	13.2851	13.4014	13.5048	15.8568	15.5023	15.4022	13.0548	13.0764	13.0064	13.2576	14.178	14.2315	14.2699	14.1665	Candidate cargo
sp|O95714|HERC2_HUMAN	HERC2	E3 ubiquitin-protein ligase HERC2 OS=Homo sapiens OX=9606 GN=HERC2 PE=1 SV=2	1.75023	1.10942	5.28e-48	2.01e-36	3.74e-45	4.45e-34	13.2533	13.1627	13.2117	15.0293	14.8369	15.0123	13.1315	13.0706	13.0772	13.1925	14.2308	14.1974	14.3142	14.1669
sp|Q8NFP4|MDGA1_HUMAN	MDGA1	MAM domain-containing glycosylphosphatidylinositol anchor protein 1 OS=Homo sapiens OX=9606 GN=MDGA1 PE=1 SV=1	-0.887914	1.10839	1.39e-05	3.31e-09	3.75e-05	1.58e-08	12.3234	12.0577	12.3468	11.4651	11.4421	11.2572	12.2759	12.5302	12.2642	12.6505	13.5666	13.5225	13.4598	13.6053
sp|P08195|4F2_HUMAN	SLC3A2	4F2 cell-surface antigen heavy chain OS=Homo sapiens OX=9606 GN=SLC3A2 PE=1 SV=3	2.31262	1.10606	5.54e-50	9.84e-29	4.91e-47	7.42e-27	13.7647	13.7806	13.946	16.1339	16.3325	15.9628	13.2364	13.0561	13.2026	13.1992	14.2916	14.2776	14.2937	14.2557	Candidate cargo
sp|Q01459|DIAC_HUMAN	CTBS	Di-N-acetylchitobiase OS=Homo sapiens OX=9606 GN=CTBS PE=1 SV=1	-0.776685	1.10168	2.04e-08	1.12e-13	1.01e-07	1.09e-12	14.6244	14.3116	14.3556	13.445	13.6755	13.841	14.1586	14.0428	13.9144	13.9745	15.0639	15.1246	15.218	15.0905
sp|P78552|I13R1_HUMAN	IL13RA1	Interleukin-13 receptor subunit alpha-1 OS=Homo sapiens OX=9606 GN=IL13RA1 PE=1 SV=1	2.62418	1.09887	2e-11	9.34e-07	1.73e-10	2.75e-06	13.4249	13.1408	13.5189	16.0983	15.721	16.1378	13.017	13.08	13.0457	13.1107	14.1172	14.3286	14.394	13.8091	Candidate cargo
sp|P60033|CD81_HUMAN	CD81	CD81 antigen OS=Homo sapiens OX=9606 GN=CD81 PE=1 SV=1	1.00566	1.09359	0.000283963	2.54e-05	0.000561588	5.71e-05	12.8568	12.8433	12.6958	13.7147	13.5417	14.1565	12.7931	12.7806	12.9229	13.0119	13.7846	14.2584	14.1578	13.682	Candidate cargo
sp|Q9H7F4|T185B_HUMAN	TMEM185B	Transmembrane protein 185B OS=Homo sapiens OX=9606 GN=TMEM185B PE=1 SV=2	1.86322	1.09282	9.63e-09	2.15e-06	5.05e-08	5.92e-06	13.6506	13.6028	13.6449	15.4454	15.2293	15.8133	14.4512	14.7134	14.5638	14.6954	15.7036	15.7793	15.7918	15.5203	Candidate cargo
sp|Q9NVJ2|ARL8B_HUMAN	ARL8B	ADP-ribosylation factor-like protein 8B OS=Homo sapiens OX=9606 GN=ARL8B PE=1 SV=1	0.865801	1.09206	1.14e-05	1.11e-08	3.13e-05	4.74e-08	14.1141	14.2249	14.2314	15.0464	14.9791	15.1422	15.4639	15.5714	15.5559	15.5885	16.7537	16.724	16.6179	16.4523
sp|Q96QU1|PCD15_HUMAN	PCDH15	Protocadherin-15 OS=Homo sapiens OX=9606 GN=PCDH15 PE=1 SV=2	-0.76118	1.09202	0.000284934	9.99e-08	0.000563193	3.6e-07	13.2041	13.2006	13.146	12.4998	12.2089	12.5584	12.9223	12.7171	13.0696	13.0224	13.8896	14.019	14.0933	14.0977	Candidate cargo
sp|P52803|EFNA5_HUMAN	EFNA5	Ephrin-A5 OS=Homo sapiens OX=9606 GN=EFNA5 PE=1 SV=1	0.670476	1.08927	1.5e-05	9.65e-13	4.04e-05	8.42e-12	13.8384	13.5151	13.512	14.2281	14.3456	14.3031	14.1546	14.3511	14.2772	14.3168	15.413	15.312	15.3612	15.3706
sp|P51693-2|APLP1-2_HUMAN	APLP1	Isoform of P51693, Isoform 2 of Amyloid beta precursor like protein 1 OS=Homo sapiens OX=9606 GN=APLP1 PE=1 SV=3	-0.314654	1.08814	0.00868215	1.25e-09	0.0125436	6.44e-09	13.8826	13.8167	13.9532	13.3469	13.4875	13.8741	14.7261	14.769	14.7521	14.7785	15.881	15.8215	15.8304	15.8454	Candidate cargo
sp|Q9UL68|MYT1L_HUMAN	MYT1L	Myelin transcription factor 1-like protein OS=Homo sapiens OX=9606 GN=MYT1L PE=2 SV=3	0.953708	1.08519	0.00784543	0.00101656	0.0114421	0.00175791	12.3244	12.6963	13.2421	13.8312	13.4111	13.8816	13.9025	14.3248	14.0259	14.5299	15.0711	15.6277	15.3796	15.0456
sp|P42702|LIFR_HUMAN	LIFR	Leukemia inhibitory factor receptor OS=Homo sapiens OX=9606 GN=LIFR PE=1 SV=1	1.26875	1.08249	0.00177178	0.00203041	0.00294245	0.00334626	13.0127	13.0778	12.7104	14.1916	14.2291	14.1864	13.4223	13.6792	13.5805	13.7563	14.7051	14.6133	14.7454	14.7045	Candidate cargo
sp|Q8NFZ4|NLGN2_HUMAN	NLGN2	Neuroligin-2 OS=Homo sapiens OX=9606 GN=NLGN2 PE=1 SV=1	0.627033	1.0823	0.00310628	3.5e-08	0.00486463	1.38e-07	12.5131	12.4427	12.2898	13.0644	12.9725	13.0898	12.1476	12.349	12.4498	12.3804	13.4753	13.357	13.4514	13.3723	Candidate cargo
sp|O43597|SPY2_HUMAN	SPRY2	Protein sprouty homolog 2 OS=Homo sapiens OX=9606 GN=SPRY2 PE=1 SV=1	-0.216311	1.08175	0.410182	0.000142638	0.442634	0.000280583	12.4555	12.3906	12.4417	12.2918	12.67	11.6771	12.0702	12.0767	12.3817	12.2826	13.1571	13.1293	13.3591	13.4927
sp|Q9UKU6|TRHDE_HUMAN	TRHDE	Thyrotropin-releasing hormone-degrading ectoenzyme OS=Homo sapiens OX=9606 GN=TRHDE PE=2 SV=1	-0.3777	1.07881	0.0289581	6.28e-11	0.0380949	4.11e-10	14.0002	13.719	13.6481	13.27	13.3815	13.5828	14.2418	14.3295	14.3495	14.4679	15.4501	15.4464	15.4105	15.397	Candidate cargo
sp|O75204|TM127_HUMAN	TMEM127	Transmembrane protein 127 OS=Homo sapiens OX=9606 GN=TMEM127 PE=1 SV=1	0.872649	1.07868	0.000201786	3.58e-06	0.000415049	9.45e-06	14.1675	13.9085	13.6891	15.1922	14.5828	14.608	13.4923	13.4668	14.0492	13.6652	14.7201	14.741	14.74	14.7871	Candidate cargo
sp|Q9P286|PAK5_HUMAN	PAK5	Serine/threonine-protein kinase PAK 5 OS=Homo sapiens OX=9606 GN=PAK5 PE=1 SV=1	-0.256723	1.07829	0.10604	2.3e-07	0.126962	7.67e-07	13.4899	13.754	13.7995	13.5111	13.2372	13.5249	13.3229	13.5457	13.237	13.5114	14.338	14.3764	14.7254	14.4903
tr|A0A0D9SF30|A0A0D9SF30_HUMAN	NCAM1	Isoform of P13591, Neural cell adhesion molecule 1 (Fragment) OS=Homo sapiens OX=9606 GN=NCAM1 PE=1 SV=1	-0.418863	1.07806	0.00236139	1.24e-14	0.00380398	1.37e-13	13.2681	13.2572	13.448	12.7271	12.9181	13.0714	14.4337	14.4778	14.4487	14.5256	15.462	15.5924	15.6001	15.5435	Candidate cargo
sp|Q9Y287|ITM2B_HUMAN	ITM2B	Integral membrane protein 2B OS=Homo sapiens OX=9606 GN=ITM2B PE=1 SV=1	1.81067	1.07715	2.75e-15	1.51e-09	4.12e-14	7.64e-09	13.2574	13.2184	13.4369	15.0583	15.1113	15.175	13.722	13.5858	13.6705	13.9118	14.8606	14.8763	14.7429	14.7189
sp|P50993|AT1A2_HUMAN	ATP1A2	Sodium/potassium-transporting ATPase subunit alpha-2 OS=Homo sapiens OX=9606 GN=ATP1A2 PE=1 SV=1	0.550045	1.07451	0.300172	0.0220841	0.332026	0.0308585	13.0092	13.1204	13.2115	13.6264	13.3898	13.9749	12.7053	13.0399	12.5955	12.8469	13.891	14.0185	13.8852	13.691
sp|P63096|GNAI1_HUMAN	GNAI1	Guanine nucleotide-binding protein G(i) subunit alpha-1 OS=Homo sapiens OX=9606 GN=GNAI1 PE=1 SV=2	1.07143	1.07435	1.27e-08	1.85e-10	6.52e-08	1.1e-09	12.3376	11.9721	12.2127	13.3796	12.9904	13.3666	13.6447	13.6434	13.5524	13.494	14.5944	14.6949	14.7487	14.5939
sp|P02787|TRFE_HUMAN	TF	Serotransferrin OS=Homo sapiens OX=9606 GN=TF PE=1 SV=3	2.62529	1.07433	2.28e-57	1.23e-29	4.05e-54	1.18e-27	13.6282	13.805	13.7988	16.4472	16.385	16.2757	13.6859	13.6677	13.7228	13.8761	14.7572	14.7793	14.8654	14.8478
sp|O75348|VATG1_HUMAN	ATP6V1G1	V-type proton ATPase subunit G 1 OS=Homo sapiens OX=9606 GN=ATP6V1G1 PE=1 SV=3	3.20834	1.07226	1.01e-09	0.000237773	6.28e-09	0.000450029	12.7046	13.1413	13.3626	16.3316	16.7017	15.8002	13.1422	12.9591	13.0646	13.1261	14.1569	14.1185	14.0577	14.2481
sp|Q9HBF4|ZFYV1_HUMAN	ZFYVE1	Zinc finger FYVE domain-containing protein 1 OS=Homo sapiens OX=9606 GN=ZFYVE1 PE=1 SV=1	0.119043	1.07199	0.213195	5.49e-22	0.243025	1.56e-20	13.7425	13.6474	13.6096	13.792	13.7102	13.8543	14.135	14.1637	14.1419	14.1672	15.2676	15.2601	15.1752	15.1928
sp|Q9H0X4|F234A_HUMAN	FAM234A	Protein FAM234A OS=Homo sapiens OX=9606 GN=FAM234A PE=1 SV=1	1.62643	1.07148	1.54e-17	3.24e-13	3.05e-16	3.02e-12	13.8626	13.7908	13.6987	15.4687	15.2711	15.4916	13.3631	13.3792	13.4843	13.5495	14.5846	14.5188	14.5275	14.4312	Candidate cargo
sp|Q04771|ACVR1_HUMAN	ACVR1	Activin receptor type-1 OS=Homo sapiens OX=9606 GN=ACVR1 PE=1 SV=1	1.14549	1.06827	6.73e-07	2.47e-07	2.43e-06	8.17e-07	13.7582	14.0265	13.875	15.1025	14.9627	15.031	14.3624	14.4437	14.4347	14.3878	15.4041	15.5957	15.5866	15.3153	Candidate cargo
sp|P24821|TENA_HUMAN	TNC	Tenascin OS=Homo sapiens OX=9606 GN=TNC PE=1 SV=3	-0.427661	1.06617	0.000763971	8.62e-17	0.0013702	1.28e-15	13.1314	13.1935	13.3151	12.5824	12.8444	12.9302	14.7074	14.7718	14.736	14.7722	15.8585	15.7747	15.7635	15.8553
sp|Q99570|PI3R4_HUMAN	PIK3R4	Phosphoinositide 3-kinase regulatory subunit 4 OS=Homo sapiens OX=9606 GN=PIK3R4 PE=1 SV=3	-0.14661	1.06456	0.365039	5.16e-07	0.398674	1.6e-06	13.1096	13.0675	13.0215	12.7585	13.2071	12.7931	12.6278	12.9751	12.6009	12.9836	14.025	13.8449	13.8006	13.7752
sp|Q96PY5|FMNL2_HUMAN	FMNL2	Formin-like protein 2 OS=Homo sapiens OX=9606 GN=FMNL2 PE=1 SV=3	0.494716	1.06228	0.00113813	3.71e-12	0.00195985	2.96e-11	13.3684	13.3809	13.2798	13.7907	13.9184	13.8042	13.8508	13.9002	13.9138	13.9405	15.0149	15.0094	14.9347	14.8953
sp|Q9H2B2|SYT4_HUMAN	SYT4	Synaptotagmin-4 OS=Homo sapiens OX=9606 GN=SYT4 PE=1 SV=1	-0.326129	1.06192	0.00229034	1.22e-19	0.00369962	2.54e-18	13.8113	13.6059	13.7522	13.261	13.5005	13.4295	14.6246	14.807	14.6193	14.7414	15.7059	15.7174	15.8716	15.7451
tr|F5H8L4|F5H8L4_HUMAN	SIDT2	Isoform of Q8NBJ9, SID1 transmembrane family member 2 OS=Homo sapiens OX=9606 GN=SIDT2 PE=1 SV=1	-1.13067	1.05998	0.0188163	0.00602908	0.02554	0.00921254	0	11.6595	11.3197	11.1326	10.5185	9.42579	11.5952	11.3482	11.3937	11.8519	12.5892	12.6494	12.8902	12.3002
sp|Q5JWF2|GNAS1_HUMAN	GNAS	Guanine nucleotide-binding protein G(s) subunit alpha isoforms XLas OS=Homo sapiens OX=9606 GN=GNAS PE=1 SV=2	1.01441	1.05896	3.01e-15	3.42e-19	4.49e-14	6.84e-18	13.1348	12.9964	12.8985	13.948	14.0471	14.0778	13.2529	13.3326	13.3512	13.3889	14.2879	14.514	14.5466	14.2129
sp|Q9NWD8|TM248_HUMAN	TMEM248	Transmembrane protein 248 OS=Homo sapiens OX=9606 GN=TMEM248 PE=1 SV=1	2.06	1.05698	4.13e-13	3.2e-08	4.66e-12	1.26e-07	11.5775	12.8829	11.7547	13.7855	13.6457	13.9756	12.2336	12.2293	12.462	12.549	13.3888	13.3223	13.4768	13.5139
sp|Q9Y5K8|VATD_HUMAN	ATP6V1D	V-type proton ATPase subunit D OS=Homo sapiens OX=9606 GN=ATP6V1D PE=1 SV=1	1.66095	1.05641	8.9e-21	7.21e-14	2.74e-19	7.16e-13	13.2259	13.4071	13.4353	14.9608	15.2019	14.8885	13.5841	13.6764	13.7718	13.9278	14.6651	14.7751	14.8992	14.8463
sp|Q86VY9|T200A_HUMAN	TMEM200A	Transmembrane protein 200A OS=Homo sapiens OX=9606 GN=TMEM200A PE=1 SV=1	1.09474	1.0551	0.000509009	8.73e-05	0.000950494	0.000178126	12.7453	12.9714	13.1889	14.1612	14.6324	14.0199	13.9131	13.9891	14.2296	14.3323	14.9645	15.0852	15.2256	15.4093	Candidate cargo
sp|Q9C004|SPY4_HUMAN	SPRY4	Protein sprouty homolog 4 OS=Homo sapiens OX=9606 GN=SPRY4 PE=1 SV=2	1.01815	1.05409	6.03e-08	3.49e-10	2.75e-07	1.99e-09	14.7153	14.6634	14.8382	15.7498	15.7602	15.7612	15.4299	15.5725	15.4384	15.727	16.5683	16.5665	16.6065	16.6428
sp|P40967|PMEL_HUMAN	PMEL	Melanocyte protein PMEL OS=Homo sapiens OX=9606 GN=PMEL PE=1 SV=2	1.02205	1.05029	8.11e-10	3.12e-12	5.14e-09	2.53e-11	13.8305	13.9922	13.675	14.8317	14.9407	14.7914	14.7795	15.1657	15.0254	14.8903	16.0542	15.9929	15.9975	16.0174
sp|P41440|S19A1_HUMAN	SLC19A1	Reduced folate transporter OS=Homo sapiens OX=9606 GN=SLC19A1 PE=1 SV=3	2.373	1.04838	1.62e-11	3.81e-07	1.45e-10	1.21e-06	13.0337	13.6166	13.6535	15.8027	15.9377	15.6823	12.943	12.8248	12.9794	13.0827	14.1064	13.9604	13.9617	13.9948	Candidate cargo
sp|P04156|PRIO_HUMAN	PRNP	Major prion protein OS=Homo sapiens OX=9606 GN=PRNP PE=1 SV=1	1.03893	1.04774	9.79e-05	1.8e-05	0.000215949	4.17e-05	13.9786	13.0482	13.407	14.5303	14.2304	14.7899	13.813	14.1578	13.8809	14.0686	15.1704	15.0242	14.9788	14.9379
sp|Q53GT1|KLH22_HUMAN	KLHL22	Kelch-like protein 22 OS=Homo sapiens OX=9606 GN=KLHL22 PE=1 SV=2	-0.5985	1.04548	0.013805	3.63e-05	0.0192315	7.96e-05	15.07	14.2463	13.8396	13.6333	13.8009	13.9263	14.2685	14.5642	14.553	14.497	15.5985	15.4084	15.4282	15.6297
sp|Q5T3U5|MRP7_HUMAN	ABCC10	ATP-binding cassette sub-family C member 10 OS=Homo sapiens OX=9606 GN=ABCC10 PE=1 SV=1	-0.264015	1.0444	0.223186	2.25e-05	0.253029	5.1e-05	12.3844	12.2741	12.7901	12.1143	12.0134	12.529	12.3304	12.8038	12.2661	12.8051	13.4109	13.8804	13.5914	13.5004	Candidate cargo
tr|F8VWL3|F8VWL3_HUMAN	FGD4	Isoform of Q96M96, FYVE, RhoGEF and PH domain-containing protein 4 OS=Homo sapiens OX=9606 GN=FGD4 PE=1 SV=1	2.33182	1.04339	4.83e-14	1.79e-09	6.44e-13	8.91e-09	13.086	12.9961	13.2116	15.4303	15.5389	15.32	12.8499	12.8392	12.9754	13.118	13.9618	13.8648	14.1179	14.0116
sp|P52799|EFNB2_HUMAN	EFNB2	Ephrin-B2 OS=Homo sapiens OX=9606 GN=EFNB2 PE=1 SV=1	-0.284134	1.04301	0.0343682	6.48e-11	0.0445831	4.22e-10	14.4428	14.277	14.3255	14.0343	13.9746	14.1841	14.2196	14.346	14.3472	14.5594	15.3524	15.4075	15.494	15.3903	Candidate cargo
sp|Q92581|SL9A6_HUMAN	SLC9A6	Sodium/hydrogen exchanger 6 OS=Homo sapiens OX=9606 GN=SLC9A6 PE=1 SV=2	1.57627	1.04042	3.83e-18	7.6e-13	8.27e-17	6.75e-12	12.6351	12.693	12.8926	14.341	14.1889	14.4196	13.5733	13.7942	13.7303	13.778	14.8079	14.847	14.6983	14.6843	Candidate cargo
sp|Q9UIW2|PLXA1_HUMAN	PLXNA1	Plexin-A1 OS=Homo sapiens OX=9606 GN=PLXNA1 PE=1 SV=3	0.303542	1.04023	0.0175926	8.1e-16	0.0240263	1.06e-14	13.6994	13.5365	13.6883	13.8283	13.8811	14.1255	13.6432	13.8693	13.8694	13.9776	14.8014	14.8941	14.9741	14.8508	Candidate cargo
sp|P42262|GRIA2_HUMAN	GRIA2	Glutamate receptor 2 OS=Homo sapiens OX=9606 GN=GRIA2 PE=1 SV=3	-0.454052	1.03949	0.127614	0.000223899	0.150755	0.000426273	13.7144	13.3463	13.095	12.9666	13.0368	12.7902	13.4991	13.284	13.3358	13.7098	14.5019	14.5733	14.5785	14.3331	Candidate cargo
sp|Q9H3S7|PTN23_HUMAN	PTPN23	Tyrosine-protein phosphatase non-receptor type 23 OS=Homo sapiens OX=9606 GN=PTPN23 PE=1 SV=1	0.955378	1.03941	1.66e-10	5.41e-14	1.19e-09	5.48e-13	13.4412	13.1934	13.2136	14.2077	14.4192	14.0873	13.1226	13.1753	13.2434	13.2333	14.1867	14.2647	14.2215	14.2594
sp|Q9Y2J2-2|E41L3-2_HUMAN	EPB41L3	Isoform of Q9Y2J2, Isoform 2 of Band 4.1-like protein 3 OS=Homo sapiens OX=9606 GN=EPB41L3 PE=1 SV=2	-0.53826	1.03878	0.00129447	4.52e-11	0.00220346	3.04e-10	12.651	12.7759	12.9522	12.0923	12.1976	12.4745	14.0116	14.0955	14.1227	14.1692	15.0038	15.1714	15.2624	15.1166
sp|P98196|AT11A_HUMAN	ATP11A	Phospholipid-transporting ATPase IH OS=Homo sapiens OX=9606 GN=ATP11A PE=1 SV=3	1.82055	1.03853	6.8e-12	3.71e-07	6.41e-11	1.19e-06	12.8049	12.5373	12.4991	14.5832	14.3907	14.329	12.9009	12.9396	12.9852	13.075	13.9881	14.0483	14.1387	13.8798	Candidate cargo
sp|Q9H0E2|TOLIP_HUMAN	TOLLIP	Toll-interacting protein OS=Homo sapiens OX=9606 GN=TOLLIP PE=1 SV=1	0.709102	1.02885	4.31e-05	5.8e-08	0.000103162	2.18e-07	14.292	14.5018	14.9232	15.1708	15.4554	15.2182	14.4502	14.4123	14.4306	14.4797	15.4576	15.4698	15.5412	15.4196
sp|Q96RD7|PANX1_HUMAN	PANX1	Pannexin-1 OS=Homo sapiens OX=9606 GN=PANX1 PE=1 SV=4	1.28419	1.02587	0.00055793	0.00127279	0.00103199	0.00216509	12.465	12.1444	12.7653	13.8072	13.32	14.1	12.7486	13.177	13.2768	13.4634	14.1266	14.4006	14.3617	13.8803	Candidate cargo
sp|Q68CQ7|GL8D1_HUMAN	GLT8D1	Glycosyltransferase 8 domain-containing protein 1 OS=Homo sapiens OX=9606 GN=GLT8D1 PE=1 SV=2	0.460673	1.0245	0.0226649	5.84e-07	0.0302883	1.78e-06	13.2388	13.0424	13.3513	13.5726	13.8672	13.5746	13.1322	12.9501	12.9579	12.874	13.9298	13.8347	14.1802	14.0676	Candidate cargo
sp|Q9NP79|VTA1_HUMAN	VTA1	Vacuolar protein sorting-associated protein VTA1 homolog OS=Homo sapiens OX=9606 GN=VTA1 PE=1 SV=1	1.54757	1.02412	1.11e-08	5e-07	5.77e-08	1.56e-06	12.3132	12.4683	12.5352	13.9615	14.2259	13.7721	12.3697	12.0465	12.5135	12.3588	13.4756	13.1198	13.3852	13.4044
sp|Q9UGT4|SUSD2_HUMAN	SUSD2	Sushi domain-containing protein 2 OS=Homo sapiens OX=9606 GN=SUSD2 PE=1 SV=1	0.468729	1.02288	0.0342998	1.32e-06	0.0445106	3.76e-06	12.707	12.4032	12.7397	13.1951	12.6751	13.3859	12.7673	12.9804	12.8532	13.1795	13.9916	13.9897	14.0295	13.8611	Candidate cargo
sp|Q8TBZ3|WDR20_HUMAN	WDR20	WD repeat-containing protein 20 OS=Homo sapiens OX=9606 GN=WDR20 PE=1 SV=2	2.1744	1.02189	4.72e-16	2.27e-07	7.81e-15	7.57e-07	12.7814	13.1145	13.1588	15.1193	15.3569	15.1017	12.5626	12.7979	12.6758	13.3814	13.8626	13.8896	13.9284	13.8247
sp|P98172|EFNB1_HUMAN	EFNB1	Ephrin-B1 OS=Homo sapiens OX=9606 GN=EFNB1 PE=1 SV=1	0.486953	1.02113	3.02e-05	1.92e-16	7.56e-05	2.69e-15	12.6323	12.5489	12.5196	12.9685	13.1608	13.0325	12.4169	12.626	12.5785	12.6329	13.5697	13.4745	13.7163	13.5784	Candidate cargo
sp|O76095|JTB_HUMAN	JTB	Protein JTB OS=Homo sapiens OX=9606 GN=JTB PE=1 SV=1	1.58524	1.01962	9.49e-07	9.23e-05	3.32e-06	0.000187595	12.857	13.6774	13.7896	15.1115	15.1978	14.7704	14.3255	14.4589	14.1897	14.1495	15.1735	15.2487	15.4465	15.3335	Candidate cargo
sp|Q5ZPR3|CD276_HUMAN	CD276	CD276 antigen OS=Homo sapiens OX=9606 GN=CD276 PE=1 SV=1	2.12878	1.01893	1.31e-27	7.88e-14	8.03e-26	7.74e-13	13.6916	13.9113	14.0307	16.0328	16.0888	15.8983	14.3253	14.3497	14.381	14.3903	15.3667	15.3524	15.4303	15.3725	Candidate cargo
sp|Q8TDW7-1|FAT3-1_HUMAN	FAT3	Isoform of Q8TDW7, Isoform 3 of Protocadherin Fat 3 OS=Homo sapiens OX=9606 GN=FAT3 PE=2 SV=3	0.11001	1.01806	0.297633	4.1e-17	0.329628	6.32e-16	12.4876	12.5093	12.4676	12.5557	12.5634	12.6753	12.6021	12.6699	12.633	12.6546	13.6747	13.6781	13.6489	13.6302	Candidate cargo
sp|Q5MNZ6|WIPI3_HUMAN	WDR45B	WD repeat domain phosphoinositide-interacting protein 3 OS=Homo sapiens OX=9606 GN=WDR45B PE=1 SV=2	0.6203	1.01686	0.0135145	7.01e-05	0.0188565	0.000145309	13.195	12.706	12.8733	13.4255	13.3213	13.8884	12.2127	12.4151	12.4521	12.576	13.1838	13.5835	13.5562	13.3999
sp|P35625|TIMP3_HUMAN	TIMP3	Metalloproteinase inhibitor 3 OS=Homo sapiens OX=9606 GN=TIMP3 PE=1 SV=2	0.0312054	1.01431	0.812818	6.87e-08	0.829435	2.55e-07	13.4995	13.0433	13.1215	13.3939	13.1633	13.2007	14.1186	14.2935	14.428	14.3241	15.1693	15.3267	15.3716	15.3539
sp|P20783|NTF3_HUMAN	NTF3	Neurotrophin-3 OS=Homo sapiens OX=9606 GN=NTF3 PE=1 SV=1	0.865374	1.00932	0.00744792	0.000521159	0.0109162	0.000936397	13.3111	13.5186	13.6968	14.2021	14.4993	14.4212	15.4313	15.452	15.1746	15.2704	16.2979	16.0781	16.5107	16.4789
sp|Q9UNH6|SNX7_HUMAN	SNX7	Sorting nexin-7 OS=Homo sapiens OX=9606 GN=SNX7 PE=1 SV=1	2.06182	1.00848	3.49e-10	1.32e-06	2.36e-09	3.77e-06	13.1191	12.9024	12.9373	15.2378	14.7275	15.1789	12.748	12.7037	12.7206	13.0808	13.8517	13.8129	13.8193	13.8031
sp|Q9ULC3|RAB23_HUMAN	RAB23	Ras-related protein Rab-23 OS=Homo sapiens OX=9606 GN=RAB23 PE=1 SV=1	1.79256	1.00785	2.56e-10	1.54e-07	1.77e-09	5.39e-07	11.8832	12.3172	12.2652	13.8865	14.0528	13.904	12.5457	12.3993	12.3444	12.2783	13.2445	13.3737	13.5148	13.4659
sp|Q13554|KCC2B_HUMAN	CAMK2B	Calcium/calmodulin-dependent protein kinase type II subunit beta OS=Homo sapiens OX=9606 GN=CAMK2B PE=1 SV=3	0.0406161	1.00617	0.9153	0.00668222	0.923639	0.0101017	12.5006	12.7173	12.665	12.6816	13.0795	12.2436	12.4477	12.2292	12.3975	11.8712	13.1047	13.2909	12.9301	13.6446
sp|Q96PX8|SLIK1_HUMAN	SLITRK1	SLIT and NTRK-like protein 1 OS=Homo sapiens OX=9606 GN=SLITRK1 PE=1 SV=2	-0.692054	1.00527	0.006276	6.84e-05	0.00932585	0.000141969	12.4994	12.4893	12.4795	11.6729	11.7134	12.0056	12.5373	12.7598	12.8059	12.9707	13.8133	13.9252	13.915	13.4414	Candidate cargo
sp|Q4G0F5|VP26B_HUMAN	VPS26B	Vacuolar protein sorting-associated protein 26B OS=Homo sapiens OX=9606 GN=VPS26B PE=1 SV=2	1.86534	1.00427	2.25e-19	4.96e-11	5.7e-18	3.3e-10	13.1594	13.1684	13.0896	14.819	15.2226	14.9718	13.5607	13.674	13.551	13.6921	14.7333	14.6407	14.542	14.5787
sp|Q8NFM7|I17RD_HUMAN	IL17RD	Interleukin-17 receptor D OS=Homo sapiens OX=9606 GN=IL17RD PE=1 SV=3	0.608048	1.0034	6.48e-07	4.53e-17	2.36e-06	6.89e-16	12.563	12.3496	12.5894	13.0484	13.1649	13.1129	13.2016	13.4543	13.3485	13.3491	14.3275	14.2408	14.4185	14.3804	Candidate cargo
sp|Q92854|SEM4D_HUMAN	SEMA4D	Semaphorin-4D OS=Homo sapiens OX=9606 GN=SEMA4D PE=1 SV=1	1.17142	0.997354	1.66e-13	2.65e-13	2.02e-12	2.49e-12	13.3777	13.311	13.516	14.4288	14.6621	14.628	13.3619	13.1076	13.1824	13.1889	14.1702	14.1372	14.3575	14.1653
tr|A0A1C7CYV9|A0A1C7CYV9_HUMAN	SLC22A17	Isoform of Q8WUG5, Solute carrier family 22 member 17 OS=Homo sapiens OX=9606 GN=SLC22A17 PE=1 SV=2	1.8088	0.995039	2.86e-16	7.05e-09	4.9e-15	3.14e-08	12.3926	12.3022	12.3839	14.1835	14.1839	14.1378	13.3288	13.2245	13.2678	13.4018	14.2887	14.2671	14.162	14.4853
sp|Q00610|CLH1_HUMAN	CLTC	Clathrin heavy chain 1 OS=Homo sapiens OX=9606 GN=CLTC PE=1 SV=5	2.18838	0.993697	3.4e-13	8.53e-09	3.94e-12	3.76e-08	13.8097	13.861	13.8436	16.1667	15.8532	16.0596	14.0025	13.9646	13.9733	13.9862	14.9815	15.109	14.9937	14.8172
sp|P07948|LYN_HUMAN	LYN	Tyrosine-protein kinase Lyn OS=Homo sapiens OX=9606 GN=LYN PE=1 SV=3	1.65881	0.992935	3.03e-10	7.19e-07	2.07e-09	2.16e-06	14.2205	14.2223	14.3444	15.9571	15.9412	15.8653	13.0348	12.9369	12.9152	13.0098	13.828	13.9635	14.0854	13.9915
tr|M0R0I4|M0R0I4_HUMAN	NAPA	Isoform of P54920, Alpha-soluble NSF attachment protein (Fragment) OS=Homo sapiens OX=9606 GN=NAPA PE=1 SV=1	0.293964	0.992079	0.320881	0.000960605	0.353278	0.00166602	12.2542	11.076	11.3917	11.8339	11.4698	12.3001	11.6725	12.2154	11.9191	11.9668	12.9213	13.1473	13.064	12.6096
sp|Q4KMQ2|ANO6_HUMAN	ANO6	Anoctamin-6 OS=Homo sapiens OX=9606 GN=ANO6 PE=1 SV=2	1.54718	0.989624	2.56e-17	4.64e-12	4.87e-16	3.66e-11	14.3421	14.7011	14.6254	16.188	15.8584	16.2638	13.8823	13.9367	13.9465	13.9813	14.8534	14.9186	14.9244	15.009
sp|P55285|CADH6_HUMAN	CDH6	Cadherin-6 OS=Homo sapiens OX=9606 GN=CDH6 PE=1 SV=1	-0.211683	0.988467	0.21433	9.77e-10	0.244082	5.12e-09	13.3278	13.3027	13.2561	12.8752	13.0197	13.3565	14.3632	14.501	14.5102	14.4656	15.3892	15.4415	15.4971	15.466
sp|Q8IZR5|CKLF4_HUMAN	CMTM4	CKLF-like MARVEL transmembrane domain-containing protein 4 OS=Homo sapiens OX=9606 GN=CMTM4 PE=1 SV=1	1.56385	0.987749	1.97e-07	1.17e-05	8.07e-07	2.79e-05	14.238	14.659	14.935	16.1457	16.2286	16.1493	15.0193	14.7618	14.5996	14.8451	15.7717	15.803	15.6501	15.9521
sp|A6NGN9|IGLO5_HUMAN	IGLON5	IgLON family member 5 OS=Homo sapiens OX=9606 GN=IGLON5 PE=1 SV=4	2.94665	0.986697	8.59e-13	1.34e-06	9.23e-12	3.82e-06	12.1045	12.6576	12.5002	15.3629	15.3686	15.3707	13.3092	13.2903	13.7477	13.3587	14.5345	14.3852	14.2811	14.4519
sp|Q9NY47|CA2D2_HUMAN	CACNA2D2	Voltage-dependent calcium channel subunit alpha-2/delta-2 OS=Homo sapiens OX=9606 GN=CACNA2D2 PE=1 SV=2	0.361466	0.984673	0.0145925	1.72e-10	0.0202332	1.03e-09	13.9847	13.8636	13.9241	14.2273	14.3548	14.2746	13.7953	13.9408	13.8559	13.9213	14.7388	14.8417	14.9213	14.9502
sp|P30825|SL7A1_HUMAN	SLC7A1	High affinity cationic amino acid transporter 1 OS=Homo sapiens OX=9606 GN=SLC7A1 PE=1 SV=1	2.13152	0.984373	2.75e-09	1.45e-05	1.56e-08	3.41e-05	14.2419	13.7668	14.0104	16.2819	15.7942	16.3375	14.1108	14.3373	14.1271	14.3184	15.1902	15.3335	15.285	15.0225
sp|Q9Y6I3|EPN1_HUMAN	EPN1	Epsin-1 OS=Homo sapiens OX=9606 GN=EPN1 PE=1 SV=2	2.7285	0.984102	1.59e-09	0.000149198	9.49e-09	0.0002927	12.5616	13.2329	13.4744	15.7701	16.071	15.6132	13.5238	13.1182	12.9907	13.03	14.1968	14.2975	14.1254	13.9793
sp|Q9ULB1|NRX1A_HUMAN	NRXN1	Neurexin-1 OS=Homo sapiens OX=9606 GN=NRXN1 PE=1 SV=1	0.134888	0.983699	0.551813	1.43e-05	0.582414	3.37e-05	13.2223	13.5854	13.604	13.5857	13.6501	13.5806	13.8839	13.8146	13.6986	13.8017	14.7532	14.7732	14.8872	14.72
sp|Q9HB90|RRAGC_HUMAN	RRAGC	Ras-related GTP-binding protein C OS=Homo sapiens OX=9606 GN=RRAGC PE=1 SV=1	0.20552	0.982951	0.361707	5.36e-06	0.3954	1.38e-05	13.3797	13.2947	13.5405	13.5351	13.4532	13.8432	13.1116	13.258	13.3099	13.8428	14.2728	14.4945	14.5421	14.1446
sp|P09471|GNAO_HUMAN	GNAO1	Guanine nucleotide-binding protein G(o) subunit alpha OS=Homo sapiens OX=9606 GN=GNAO1 PE=1 SV=4	-0.00235253	0.979423	0.985733	3.16e-13	0.987126	2.94e-12	13.7004	13.5942	13.8001	13.6982	13.5006	13.8889	14.7743	14.8535	14.8107	14.987	15.8182	15.8857	15.8425	15.7969
sp|P63010|AP2B1_HUMAN	AP2B1	AP-2 complex subunit beta OS=Homo sapiens OX=9606 GN=AP2B1 PE=1 SV=1	2.19665	0.978772	2.27e-13	7.83e-09	2.71e-12	3.47e-08	13.589	13.8187	13.8606	16.1343	15.7134	16.0105	13.8561	13.7764	13.8111	13.8328	14.8486	14.9101	14.7442	14.6886
sp|Q9NUJ7|PLCX1_HUMAN	PLCXD1	PI-PLC X domain-containing protein 1 OS=Homo sapiens OX=9606 GN=PLCXD1 PE=2 SV=1	1.72462	0.978028	2.74e-09	1.11e-06	1.55e-08	3.24e-06	12.1595	12.2758	12.018	14.0203	13.8473	13.7595	11.7677	11.566	11.3471	12.0159	12.8146	12.6347	12.5945	12.5651
sp|Q9H3G5|CPVL_HUMAN	CPVL	Probable serine carboxypeptidase CPVL OS=Homo sapiens OX=9606 GN=CPVL PE=1 SV=2	1.50404	0.976161	3.8e-20	4.16e-14	1.08e-18	4.3e-13	13.988	13.8604	14.0864	15.5312	15.5408	15.375	14.0766	14.0488	14.1212	14.2967	15.0362	15.2633	15.124	15.0243
sp|P51512|MMP16_HUMAN	MMP16	Matrix metalloproteinase-16 OS=Homo sapiens OX=9606 GN=MMP16 PE=1 SV=2	0.829951	0.974248	4.22e-05	1.57e-07	0.00010137	5.48e-07	13.9604	14.0203	14.0856	14.9059	14.8258	14.8246	14.0668	14.0183	14.0237	14.122	15.0561	15.0905	15.0155	14.9656
sp|Q8IWA5|CTL2_HUMAN	SLC44A2	Choline transporter-like protein 2 OS=Homo sapiens OX=9606 GN=SLC44A2 PE=1 SV=3	1.51629	0.974023	3.3e-12	1.49e-08	3.29e-11	6.28e-08	13.9464	13.9855	14.0248	15.419	15.9166	15.1699	14.0621	13.9435	13.6565	13.7195	14.8815	14.7407	14.7139	14.9417
tr|M0R213|M0R213_HUMAN	NAPA	Isoform of P54920, Alpha-soluble NSF attachment protein (Fragment) OS=Homo sapiens OX=9606 GN=NAPA PE=1 SV=1	0.41063	0.972708	0.415365	0.0355411	0.447705	0.0478879	12.2053	12.1539	12.1398	12.9265	11.8186	12.9858	12.0722	12.4399	12.4967	12.7035	13.0471	13.8968	13.6976	12.9616
sp|Q9P273|TEN3_HUMAN	TENM3	Teneurin-3 OS=Homo sapiens OX=9606 GN=TENM3 PE=1 SV=3	1.64856	0.972018	4.18e-27	1.34e-17	2.43e-25	2.21e-16	13.1159	12.9752	12.9009	14.6861	14.5301	14.7215	12.8218	12.9076	12.9186	12.9496	13.9012	13.909	13.9403	13.7352
sp|Q15012|LAP4A_HUMAN	LAPTM4A	Lysosomal-associated transmembrane protein 4A OS=Homo sapiens OX=9606 GN=LAPTM4A PE=1 SV=1	0.983648	0.968021	0.00626125	0.00220476	0.00930783	0.00361178	13.7832	13.4898	13.6569	14.5525	14.8884	14.44	13.2476	13.2993	13.483	13.2541	14.4833	14.0365	14.2269	14.4093
sp|O15068|MCF2L_HUMAN	MCF2L	Guanine nucleotide exchange factor DBS OS=Homo sapiens OX=9606 GN=MCF2L PE=1 SV=2	1.20026	0.963879	9.44e-08	5.66e-07	4.13e-07	1.73e-06	12.9508	13.0708	12.9891	14.1774	14.136	14.2981	12.8019	12.8121	12.9449	12.9373	13.825	13.9199	13.8239	13.7829
sp|Q9BZD2|S29A3_HUMAN	SLC29A3	Equilibrative nucleoside transporter 3 OS=Homo sapiens OX=9606 GN=SLC29A3 PE=1 SV=3	0.588775	0.962521	0.00656883	1.96e-05	0.00974463	4.51e-05	14.1997	13.8665	13.8107	14.4667	14.2985	14.878	13.7147	13.3733	13.4286	13.9223	14.4296	14.785	14.616	14.4583
sp|P51790|CLCN3_HUMAN	CLCN3	H(+)/Cl(-) exchange transporter 3 OS=Homo sapiens OX=9606 GN=CLCN3 PE=1 SV=2	1.29143	0.962517	2.06e-15	1.51e-12	3.12e-14	1.28e-11	12.9247	12.9641	12.9598	14.3067	14.0423	14.3738	13.8373	14.0487	13.9779	14.0362	15.002	14.9907	14.9474	14.8101
sp|Q7Z3T8|ZFY16_HUMAN	ZFYVE16	Zinc finger FYVE domain-containing protein 16 OS=Homo sapiens OX=9606 GN=ZFYVE16 PE=1 SV=3	0.432547	0.962099	0.000303735	2.33e-15	0.000595703	2.83e-14	13.1954	13.202	13.087	13.6104	13.4963	13.6753	12.8752	12.9015	12.9543	13.1793	13.8379	14.0258	14.0721	13.8229
sp|P11166|GTR1_HUMAN	SLC2A1	Solute carrier family 2, facilitated glucose transporter member 1 OS=Homo sapiens OX=9606 GN=SLC2A1 PE=1 SV=2	1.94198	0.961799	4.34e-09	9.08e-06	2.39e-08	2.22e-05	13.4458	13.3258	13.5198	15.2339	15.7838	15.0996	13.1332	12.873	12.993	12.7985	13.7978	14.0097	13.7532	14.0844
sp|Q08380|LG3BP_HUMAN	LGALS3BP	Galectin-3-binding protein OS=Homo sapiens OX=9606 GN=LGALS3BP PE=1 SV=1	-0.059432	0.961231	0.664985	1.18e-12	0.688089	1.02e-11	14.2706	14.0132	13.9857	14.0787	13.8133	14.1992	14.1891	14.2855	14.2636	14.3782	15.0839	15.2929	15.3017	15.2827
sp|Q08289|CACB2_HUMAN	CACNB2	Voltage-dependent L-type calcium channel subunit beta-2 OS=Homo sapiens OX=9606 GN=CACNB2 PE=1 SV=3	0.00617807	0.959531	0.963009	1.76e-07	0.966281	6.06e-07	12.9315	13.1537	13.1554	12.9938	13.1515	13.1139	13.5432	13.627	13.5319	13.846	14.5239	14.554	14.8075	14.5008
sp|P78368|KC1G2_HUMAN	CSNK1G2	Casein kinase I isoform gamma-2 OS=Homo sapiens OX=9606 GN=CSNK1G2 PE=1 SV=1	0.857322	0.959187	0.00103325	8.85e-05	0.00178976	0.000180374	11.4542	11.6313	11.917	12.4008	12.383	12.7905	11.4008	11.992	11.8955	11.9667	12.8979	12.9706	12.5246	12.6985
sp|Q86VP1-2|TAXB1-2_HUMAN	TAX1BP1	Isoform of Q86VP1, Isoform 2 of Tax1-binding protein 1 OS=Homo sapiens OX=9606 GN=TAX1BP1 PE=1 SV=2	2.18775	0.95868	2.06e-47	3.73e-24	1.04e-44	1.42e-22	13.6543	13.6383	13.8052	15.8371	16.0545	15.7696	13.1806	13.173	13.2176	13.2974	14.2724	14.1718	14.1728	14.0865
sp|O95782|AP2A1_HUMAN	AP2A1	AP-2 complex subunit alpha-1 OS=Homo sapiens OX=9606 GN=AP2A1 PE=1 SV=3	2.62556	0.958125	1.09e-61	2.44e-29	3.85e-58	2.06e-27	13.4956	13.6775	13.6248	16.2384	16.1551	16.2811	13.4732	13.5243	13.496	13.5476	14.5301	14.5331	14.4505	14.36
sp|Q8IVU1|IGDC3_HUMAN	IGDCC3	Immunoglobulin superfamily DCC subclass member 3 OS=Homo sapiens OX=9606 GN=IGDCC3 PE=2 SV=2	0.34166	0.958088	0.014881	1.03e-07	0.0206009	3.69e-07	12.9219	13.0634	13.1995	13.3322	13.4997	13.3779	13.729	13.9598	13.5737	13.4553	14.7596	14.4948	14.5649	14.7309
sp|O43278-2|SPIT1-2_HUMAN	SPINT1	Isoform of O43278, Isoform 2 of Kunitz-type protease inhibitor 1 OS=Homo sapiens OX=9606 GN=SPINT1 PE=1 SV=2	3.05542	0.957456	2.64e-14	1.87e-07	3.59e-13	6.41e-07	15.3285	15.3706	15.255	18.4019	18.5622	18.1563	14.6497	14.6064	14.6888	14.3309	15.526	15.4785	15.5493	15.5518
sp|Q6UXG2|ELAP1_HUMAN	ELAPOR1	Endosome/lysosome-associated apoptosis and autophagy regulator 1 OS=Homo sapiens OX=9606 GN=ELAPOR1 PE=1 SV=2	-0.86467	0.956667	0.00481446	0.000176693	0.00730101	0.000341535	14.2498	12.8886	13.5617	12.2314	12.5978	12.2183	12.8287	12.7398	12.8859	12.6777	13.8773	13.2222	13.8771	13.9822
sp|Q9H305|CDIP1_HUMAN	CDIP1	Cell death-inducing p53-target protein 1 OS=Homo sapiens OX=9606 GN=CDIP1 PE=1 SV=1	1.12286	0.950346	8.77e-06	1.16e-05	2.47e-05	2.76e-05	13.9415	13.5586	13.8292	14.9784	14.5928	15.1266	14.2054	14.5375	14.3925	14.5847	15.3184	15.498	15.4243	15.2807
sp|Q8IVB5|LIX1L_HUMAN	LIX1L	LIX1-like protein OS=Homo sapiens OX=9606 GN=LIX1L PE=2 SV=1	0.153633	0.95007	0.56856	0.000235212	0.597562	0.000445897	14.3082	14.041	13.9545	14.2937	14.2148	14.2561	14.9731	14.7472	14.5423	14.5807	15.7619	15.4909	15.6352	15.7555
sp|P20339|RAB5A_HUMAN	RAB5A	Ras-related protein Rab-5A OS=Homo sapiens OX=9606 GN=RAB5A PE=1 SV=2	2.07774	0.949146	2.9e-18	2.83e-08	6.35e-17	1.14e-07	13.5606	13.543	13.5415	15.6585	15.7025	15.5174	13.5126	13.4531	13.3438	13.5819	14.5474	14.5322	14.2587	14.3497
sp|O75054|IGSF3_HUMAN	IGSF3	Immunoglobulin superfamily member 3 OS=Homo sapiens OX=9606 GN=IGSF3 PE=2 SV=3	0.558619	0.947946	2.9e-10	7.46e-25	2e-09	3.04e-23	13.1169	13.1935	13.1665	13.7049	13.6842	13.7637	13.8144	13.9126	13.7705	13.9203	14.8591	14.8565	14.7924	14.7015
sp|O14672|ADA10_HUMAN	ADAM10	Disintegrin and metalloproteinase domain-containing protein 10 OS=Homo sapiens OX=9606 GN=ADAM10 PE=1 SV=1	1.67611	0.947692	9.88e-23	4.72e-13	3.61e-21	4.32e-12	12.9592	12.9874	12.9341	14.567	14.7663	14.5756	13.276	13.3343	13.2191	13.2897	14.207	14.2035	14.2892	14.2103
sp|Q96FE5|LIGO1_HUMAN	LINGO1	Leucine-rich repeat and immunoglobulin-like domain-containing nogo receptor-interacting protein 1 OS=Homo sapiens OX=9606 GN=LINGO1 PE=1 SV=2	0.796457	0.945971	2.28e-10	2.39e-15	1.6e-09	2.89e-14	12.7061	12.5044	12.5359	13.3054	13.5433	13.2871	12.5486	12.7297	12.6184	12.8715	13.5903	13.5666	13.7465	13.6488
sp|Q6IAA8|LTOR1_HUMAN	LAMTOR1	Ragulator complex protein LAMTOR1 OS=Homo sapiens OX=9606 GN=LAMTOR1 PE=1 SV=2	0.774218	0.944418	0.000439294	2.54e-06	0.000833881	6.93e-06	12.8877	12.7574	12.722	13.5247	13.7239	13.4411	12.9532	12.902	12.8154	13.1327	14.0402	13.6949	13.8091	14.0366
sp|Q13772|NCOA4_HUMAN	NCOA4	Nuclear receptor coactivator 4 OS=Homo sapiens OX=9606 GN=NCOA4 PE=1 SV=1	2.01233	0.943459	5.91e-14	1.46e-07	7.76e-13	5.12e-07	12.5329	12.5929	12.7968	14.5362	14.6779	14.7455	11.8803	12.4333	12.055	12.3786	13.097	12.979	13.1326	13.3125
sp|Q12923|PTN13_HUMAN	PTPN13	Tyrosine-protein phosphatase non-receptor type 13 OS=Homo sapiens OX=9606 GN=PTPN13 PE=1 SV=2	-0.531954	0.943182	0.00674978	7.84e-06	0.00997965	1.95e-05	13.1938	13.2015	13.1638	12.5869	12.5542	12.8222	12.7004	12.8977	12.9611	12.8274	13.4028	13.6745	14.1428	13.9392
sp|P58335|ANTR2_HUMAN	ANTXR2	Anthrax toxin receptor 2 OS=Homo sapiens OX=9606 GN=ANTXR2 PE=1 SV=5	0.203478	0.942666	0.186171	1.1e-06	0.21401	3.21e-06	14.8608	14.5849	14.6422	14.941	14.8316	14.9257	15.1708	15.1914	15.2887	15.2966	16.1734	16.3137	16.2494	15.9818
sp|Q9NYQ7|CELR3_HUMAN	CELSR3	Cadherin EGF LAG seven-pass G-type receptor 3 OS=Homo sapiens OX=9606 GN=CELSR3 PE=1 SV=2	0.0848088	0.942459	0.524668	2.1e-07	0.55638	7.09e-07	13.5655	13.5096	13.4871	13.7151	13.7571	13.3444	13.634	13.6384	13.8604	13.5072	14.6851	14.5423	14.5366	14.646
sp|Q14416|GRM2_HUMAN	GRM2	Metabotropic glutamate receptor 2 OS=Homo sapiens OX=9606 GN=GRM2 PE=1 SV=2	-0.505124	0.941513	0.000680787	8.96e-11	0.00123223	5.72e-10	13.1908	12.991	13.0539	12.5295	12.5985	12.5924	13.1586	13.4474	13.5001	13.5555	14.342	14.5164	14.3548	14.2144
sp|Q14344|GNA13_HUMAN	GNA13	Guanine nucleotide-binding protein subunit alpha-13 OS=Homo sapiens OX=9606 GN=GNA13 PE=1 SV=2	1.2347	0.939075	1.08e-07	6.41e-07	4.67e-07	1.95e-06	12.7018	12.7638	12.8892	13.9752	13.9267	14.1569	12.8479	13.0377	12.9866	13.1183	13.8907	14.2374	13.8001	13.8187
sp|O00592|PODXL_HUMAN	PODXL	Podocalyxin OS=Homo sapiens OX=9606 GN=PODXL PE=1 SV=2	1.83236	0.935867	5.73e-19	4.82e-10	1.38e-17	2.68e-09	15.2804	15.2131	15.3302	17.1126	17.0855	17.1227	13.8013	13.3617	13.3136	13.3564	14.5472	14.2707	14.4357	14.3229
sp|P36894|BMR1A_HUMAN	BMPR1A	Bone morphogenetic protein receptor type-1A OS=Homo sapiens OX=9606 GN=BMPR1A PE=1 SV=2	1.644	0.933505	3.26e-12	6.19e-08	3.25e-11	2.32e-07	13.0943	13.2775	13.261	14.7511	15.1546	14.6592	13.1945	13.3542	13.3208	13.508	14.2124	14.3696	14.3215	14.208
sp|P51809|VAMP7_HUMAN	VAMP7	Vesicle-associated membrane protein 7 OS=Homo sapiens OX=9606 GN=VAMP7 PE=1 SV=3	0.442983	0.93147	0.0417672	5.36e-05	0.0533032	0.00011362	15.0189	14.6657	14.5954	15.2607	14.8002	15.5481	14.648	14.913	14.862	14.8854	15.8049	15.7986	15.869	15.5617
sp|Q9Y2G0|EFR3B_HUMAN	EFR3B	Protein EFR3 homolog B OS=Homo sapiens OX=9606 GN=EFR3B PE=1 SV=2	0.604261	0.930859	0.00722684	1.34e-05	0.0106274	3.16e-05	12.4072	12.5931	12.5381	13.0826	12.9391	13.3295	12.8061	12.8144	12.9198	12.9099	13.7917	13.815	13.9197	13.6474
sp|P53634|CATC_HUMAN	CTSC	Dipeptidyl peptidase 1 OS=Homo sapiens OX=9606 GN=CTSC PE=1 SV=2	1.34312	0.930746	1.17e-17	1.31e-13	2.39e-16	1.27e-12	13.4214	13.3566	13.3973	14.8252	14.5618	14.8177	12.5578	12.5198	12.6015	12.6962	13.6789	13.5537	13.5075	13.3583
sp|Q9NQX7|ITM2C_HUMAN	ITM2C	Integral membrane protein 2C OS=Homo sapiens OX=9606 GN=ITM2C PE=1 SV=1	2.24808	0.930292	5.76e-09	8.68e-05	3.1e-08	0.00017739	13.2854	12.9729	13.3197	15.5329	15.0752	15.7141	12.9392	13.2075	13.0746	13.3135	14.1856	14.1596	14.0282	13.8826
sp|O94973|AP2A2_HUMAN	AP2A2	AP-2 complex subunit alpha-2 OS=Homo sapiens OX=9606 GN=AP2A2 PE=1 SV=2	1.54836	0.930104	4.34e-07	4.07e-05	1.63e-06	8.83e-05	12.9816	13.067	12.9843	14.6037	14.2392	14.8351	13.4345	13.4516	13.5514	13.5974	14.3756	14.7197	14.5035	14.1565
sp|Q96DA2|RB39B_HUMAN	RAB39B	Ras-related protein Rab-39B OS=Homo sapiens OX=9606 GN=RAB39B PE=1 SV=1	0.311643	0.928832	0.0340699	4.13e-07	0.0442284	1.3e-06	14.4152	14.2761	14.2722	14.5764	14.4816	14.8405	15.4398	15.5993	15.524	15.5455	16.5165	16.5865	16.4667	16.2543
sp|P56377|AP1S2_HUMAN	AP1S2	AP-1 complex subunit sigma-2 OS=Homo sapiens OX=9606 GN=AP1S2 PE=1 SV=1	2.73563	0.926525	1.13e-11	8.75e-06	1.03e-10	2.15e-05	12.7829	13.3077	13.5928	15.8277	16.1362	15.9264	13.5477	13.4805	13.5391	13.5019	14.4211	14.4971	14.3181	14.5391
sp|Q9H2A9|CHST8_HUMAN	CHST8	Carbohydrate sulfotransferase 8 OS=Homo sapiens OX=9606 GN=CHST8 PE=1 SV=2	-0.509795	0.92498	0.00261477	1.08e-06	0.00417233	3.16e-06	13.4463	13.6853	13.831	13.0296	13.1213	13.2824	13.405	13.6101	13.6933	13.4472	14.3477	14.4839	14.6726	14.3513
sp|Q9C0C4|SEM4C_HUMAN	SEMA4C	Semaphorin-4C OS=Homo sapiens OX=9606 GN=SEMA4C PE=1 SV=2	1.61858	0.924293	6.77e-35	4.64e-22	8.27e-33	1.35e-20	13.4027	13.7034	13.7021	15.2054	15.3102	15.1484	13.4621	13.4238	13.2457	13.4078	14.3239	14.2797	14.2682	14.3649
sp|P42566|EPS15_HUMAN	EPS15	Epidermal growth factor receptor substrate 15 OS=Homo sapiens OX=9606 GN=EPS15 PE=1 SV=2	2.32815	0.924064	1.34e-50	1.16e-23	1.59e-47	4.15e-22	12.8258	12.6763	12.7487	15.1165	15.0996	15.0191	13.0164	13.0779	13.1478	13.1628	14.0997	14.1153	13.9967	13.8895
sp|P04899|GNAI2_HUMAN	GNAI2	Guanine nucleotide-binding protein G(i) subunit alpha-2 OS=Homo sapiens OX=9606 GN=GNAI2 PE=1 SV=3	1.02036	0.922956	7.46e-25	3.97e-26	3.39e-23	1.98e-24	13.3883	13.5108	13.6111	14.5669	14.494	14.5104	13.7044	13.7658	13.6868	13.7704	14.6314	14.6944	14.6958	14.5977
sp|Q96IG2|FXL20_HUMAN	FBXL20	F-box/LRR-repeat protein 20 OS=Homo sapiens OX=9606 GN=FBXL20 PE=1 SV=2	0.0866133	0.9207	0.70924	0.000227868	0.730682	0.000433365	13.0922	12.8485	12.9085	13.0629	12.8886	13.1575	13.8329	14.1722	13.9863	14.2361	14.8927	15.1443	15.0707	14.8025
sp|Q92581-3|SL9A6-3_HUMAN	SLC9A6	Isoform of Q92581, Isoform 3 of Sodium/hydrogen exchanger 6 OS=Homo sapiens OX=9606 GN=SLC9A6 PE=1 SV=2	0.990709	0.920093	0.000110203	5.21e-05	0.000239754	0.000110898	12.8665	12.8941	12.8459	13.8227	13.5451	14.2109	13.2608	13.3083	13.266	13.3238	14.2154	14.3737	14.3238	13.9264
sp|O43306|ADCY6_HUMAN	ADCY6	Adenylate cyclase type 6 OS=Homo sapiens OX=9606 GN=ADCY6 PE=1 SV=2	0.169809	0.919005	0.325165	9.67e-08	0.357772	3.49e-07	14.0164	13.7883	13.6363	13.9242	14.0747	13.9515	13.7295	13.5241	13.6038	13.7537	14.4791	14.5918	14.5172	14.6991
sp|P62745|RHOB_HUMAN	RHOB	Rho-related GTP-binding protein RhoB OS=Homo sapiens OX=9606 GN=RHOB PE=1 SV=1	0.451311	0.918043	0.0376869	3.58e-06	0.0484624	9.45e-06	13.9524	13.8866	14.0561	14.4062	14.5979	14.2448	14.3076	14.4265	14.3666	14.6432	15.2897	15.3821	15.3867	15.3575
sp|P80723|BASP1_HUMAN	BASP1	Brain acid soluble protein 1 OS=Homo sapiens OX=9606 GN=BASP1 PE=1 SV=2	0.588529	0.917823	2.74e-07	1.76e-15	1.08e-06	2.2e-14	13.7323	13.5932	13.6573	14.2682	14.0703	14.4099	14.352	14.4149	14.4387	14.6197	15.2136	15.4464	15.5618	15.2748
sp|Q9BXP2|S12A9_HUMAN	SLC12A9	Solute carrier family 12 member 9 OS=Homo sapiens OX=9606 GN=SLC12A9 PE=1 SV=1	1.06355	0.914956	1.89e-06	2.06e-06	6.15e-06	5.69e-06	14.5605	14.2777	14.3648	15.4583	15.2406	15.6949	15.3104	15.5749	15.4148	15.5346	16.4391	16.5495	16.2887	16.2173
sp|Q6T4P5|PLPR3_HUMAN	PLPPR3	Phospholipid phosphatase-related protein type 3 OS=Homo sapiens OX=9606 GN=PLPPR3 PE=2 SV=1	0.903846	0.913424	0.000841889	8.47e-05	0.00149632	0.000173494	13.2102	11.6303	11.879	12.8648	12.9372	12.9938	12.462	12.7135	12.5031	12.8816	13.6385	13.4535	13.6072	13.5147
sp|Q9NPF0|CD320_HUMAN	CD320	CD320 antigen OS=Homo sapiens OX=9606 GN=CD320 PE=1 SV=1	1.46447	0.912511	8.21e-28	3.07e-20	5.19e-26	6.98e-19	13.4123	13.3016	13.3142	14.8203	14.8653	14.736	12.836	12.7554	12.9125	12.82	13.7462	13.7832	13.7117	13.7329
sp|P01034|CYTC_HUMAN	CST3	Cystatin-C OS=Homo sapiens OX=9606 GN=CST3 PE=1 SV=1	-0.309166	0.91168	0.124437	3.89e-05	0.147346	8.49e-05	13.9607	14.0763	13.7369	13.5499	13.6878	13.6087	14.5835	14.6334	14.3835	14.6505	15.3538	15.4003	15.4862	15.6573
sp|Q8NBJ9|SIDT2_HUMAN	SIDT2	SID1 transmembrane family member 2 OS=Homo sapiens OX=9606 GN=SIDT2 PE=1 SV=2	0.738127	0.907221	0.0184455	0.00111607	0.0250558	0.00191969	13.7025	13.354	13.6152	14.3455	14.2431	14.2975	13.5393	13.5786	13.6802	13.8805	14.5918	14.7022	14.5075	14.506
sp|Q8IW00|VSTM4_HUMAN	VSTM4	V-set and transmembrane domain-containing protein 4 OS=Homo sapiens OX=9606 GN=VSTM4 PE=1 SV=3	-0.31535	0.906683	0.102725	2.48e-05	0.123326	5.59e-05	13.224	13.4157	13.2344	12.9325	12.9527	13.0428	12.5897	12.4042	12.7428	12.6482	13.6251	13.5058	13.4205	13.4603
sp|Q9NXN4|GDAP2_HUMAN	GDAP2	Ganglioside-induced differentiation-associated protein 2 OS=Homo sapiens OX=9606 GN=GDAP2 PE=1 SV=1	0.0772681	0.902907	0.470014	1.35e-15	0.502179	1.71e-14	12.2603	12.1812	12.0765	12.3051	12.2339	12.2109	12.7479	12.8147	12.7416	12.6644	13.7088	13.7274	13.6469	13.4971
sp|Q6UW56|ARAID_HUMAN	ATRAID	All-trans retinoic acid-induced differentiation factor OS=Homo sapiens OX=9606 GN=ATRAID PE=1 SV=2	0.513914	0.900097	0.0548662	0.000304765	0.068806	0.000567432	15.387	15.3542	15.3267	15.8821	16.0149	15.7126	15.7352	15.9271	15.8891	15.7715	16.7536	16.721	16.6965	16.7522
sp|Q16739|CEGT_HUMAN	UGCG	Ceramide glucosyltransferase OS=Homo sapiens OX=9606 GN=UGCG PE=1 SV=1	0.78724	0.898168	8.08e-05	3.22e-06	0.000181955	8.59e-06	13.307	13.0152	13.2249	14.0299	13.7842	14.0948	12.9366	13.3643	13.503	13.2381	14.1767	14.0817	14.2064	14.1699
sp|P53985|MOT1_HUMAN	SLC16A1	Monocarboxylate transporter 1 OS=Homo sapiens OX=9606 GN=SLC16A1 PE=1 SV=3	2.06846	0.897762	1.87e-13	2.03e-05	2.26e-12	4.63e-05	14.0731	14.4309	14.6025	16.413	16.5967	16.3022	13.0266	12.8768	12.4592	12.7882	13.8112	13.6202	13.6842	13.6262
sp|Q9P265|DIP2B_HUMAN	DIP2B	Disco-interacting protein 2 homolog B OS=Homo sapiens OX=9606 GN=DIP2B PE=1 SV=3	1.21894	0.893772	0.000501323	0.00207928	0.000937111	0.00341886	14.8552	14.7999	14.7087	16.1626	15.5329	16.3251	14.8624	14.8882	15.1544	15.1824	15.8258	16.2375	16.0491	15.5503
sp|P14415|AT1B2_HUMAN	ATP1B2	Sodium/potassium-transporting ATPase subunit beta-2 OS=Homo sapiens OX=9606 GN=ATP1B2 PE=1 SV=3	-0.216029	0.892855	0.40588	0.000205324	0.438682	0.000392621	14.8363	14.5945	14.7076	14.4584	14.4869	14.545	14.7567	14.7492	14.8673	14.8514	15.66	15.5959	15.8241	15.7161
sp|P50895|BCAM_HUMAN	BCAM	Basal cell adhesion molecule OS=Homo sapiens OX=9606 GN=BCAM PE=1 SV=2	1.35335	0.891454	1.99e-24	2.1e-17	8.49e-23	3.3e-16	13.0772	13.0645	13.1951	14.4436	14.5694	14.3839	12.4439	12.6012	12.4879	12.3515	13.3642	13.2261	13.4141	13.4461
sp|Q567U6|CCD93_HUMAN	CCDC93	Coiled-coil domain-containing protein 93 OS=Homo sapiens OX=9606 GN=CCDC93 PE=1 SV=2	2.21751	0.889943	7.53e-10	2.76e-05	4.81e-09	6.16e-05	11.0215	10.7462	10.492	12.9414	12.9022	13.0687	11.4744	11.1575	11.0185	11.2287	12.32	11.9188	12.1311	12.0689
sp|Q8IWU2|LMTK2_HUMAN	LMTK2	Serine/threonine-protein kinase LMTK2 OS=Homo sapiens OX=9606 GN=LMTK2 PE=1 SV=2	0.322955	0.888109	0.00481142	2.19e-14	0.00729951	2.37e-13	13.7569	13.4877	13.4049	13.8527	13.8536	13.9119	13.5182	13.6161	13.6098	13.5138	14.333	14.4581	14.4421	14.5772
sp|Q5VUB5|F1711_HUMAN	FAM171A1	Protein FAM171A1 OS=Homo sapiens OX=9606 GN=FAM171A1 PE=1 SV=1	0.403724	0.887768	0.0990039	0.000128864	0.1191	0.000255351	12.7849	12.825	12.8718	13.2276	13.2129	13.2523	13.2353	13.4042	13.2584	13.1641	14.126	14.1499	14.2797	14.0574
sp|Q9H2V7|SPNS1_HUMAN	SPNS1	Protein spinster homolog 1 OS=Homo sapiens OX=9606 GN=SPNS1 PE=1 SV=1	0.175409	0.885119	0.228268	1.29e-06	0.258213	3.68e-06	13.4535	13.32	13.3721	13.4227	13.4604	13.7887	13.2051	13.5393	13.6051	13.5691	14.351	14.5624	14.3441	14.2016
sp|Q9NQ11|AT132_HUMAN	ATP13A2	Polyamine-transporting ATPase 13A2 OS=Homo sapiens OX=9606 GN=ATP13A2 PE=1 SV=2	0.32959	0.883471	0.039772	6.15e-09	0.0509773	2.79e-08	12.6323	12.4675	12.564	12.7985	12.8816	12.9725	12.5584	12.6628	12.6564	12.3902	13.4501	13.5869	13.4361	13.3285
sp|Q96S97|MYADM_HUMAN	MYADM	Myeloid-associated differentiation marker OS=Homo sapiens OX=9606 GN=MYADM PE=1 SV=2	2.3815	0.882997	0.000843143	0.101441	0.00149779	0.126578	16.5162	15.2768	15.4067	18.0482	17.5719	18.7241	15.4933	15.861	15.7163	15.9746	16.8147	16.9929	16.465	16.3046
sp|Q9UBI4|STML1_HUMAN	STOML1	Stomatin-like protein 1 OS=Homo sapiens OX=9606 GN=STOML1 PE=1 SV=1	-0.142206	0.881076	0.540059	9.35e-05	0.571504	0.000189977	13.4472	13.6786	13.4624	13.334	13.4983	13.3293	14.1621	14.0954	13.9827	13.8509	14.9775	14.8875	14.8277	14.9226
sp|P63010-3|AP2B1-3_HUMAN	AP2B1	Isoform of P63010, Isoform 3 of AP-2 complex subunit beta OS=Homo sapiens OX=9606 GN=AP2B1 PE=1 SV=1	1.55974	0.880254	0.000156344	0.00586047	0.000328248	0.00897812	12.1666	12.4228	11.7524	13.6237	13.1104	14.2869	11.8645	11.8564	12.0325	11.6791	12.5226	13.1163	12.9421	12.3725
sp|Q13308|PTK7_HUMAN	PTK7	Inactive tyrosine-protein kinase 7 OS=Homo sapiens OX=9606 GN=PTK7 PE=1 SV=2	1.52026	0.879294	6.71e-22	2.41e-13	2.27e-20	2.27e-12	13.104	13.151	13.2411	14.6829	14.7096	14.6645	13.2468	13.3052	13.3998	13.2772	14.2295	14.167	14.2271	14.1227
sp|P49810|PSN2_HUMAN	PSEN2	Presenilin-2 OS=Homo sapiens OX=9606 GN=PSEN2 PE=1 SV=1	0.591318	0.876733	0.00742074	1.56e-05	0.0108854	3.64e-05	12.7853	12.4031	12.8113	13.1749	13.175	13.4239	12.983	12.9831	12.8211	13.0515	13.8251	13.9046	13.7957	13.8202
sp|Q13332|PTPRS_HUMAN	PTPRS	Receptor-type tyrosine-protein phosphatase S OS=Homo sapiens OX=9606 GN=PTPRS PE=1 SV=3	0.285875	0.875862	0.00642579	1.8e-16	0.00954043	2.58e-15	13.4938	13.4315	13.4371	13.7267	13.7796	13.7137	13.313	13.3951	13.4142	13.428	14.2876	14.1291	14.2783	14.3587
sp|Q5XKK7|F219B_HUMAN	FAM219B	Protein FAM219B OS=Homo sapiens OX=9606 GN=FAM219B PE=1 SV=1	1.56219	0.873509	2.75e-05	0.00192526	6.94e-05	0.0031848	13.4673	13.8109	13.7554	15.2805	15.5927	14.847	15.0366	15.0642	14.9064	14.7264	15.8429	15.6321	15.7534	15.9991
sp|Q9NTN9|SEM4G_HUMAN	SEMA4G	Semaphorin-4G OS=Homo sapiens OX=9606 GN=SEMA4G PE=1 SV=1	0.138648	0.872982	0.525146	0.000170275	0.55672	0.000330211	12.3719	12.4788	12.4776	12.0937	12.4428	12.3893	13.0437	13.1464	13.0493	13.0346	14.0479	13.6748	13.8114	14.2318
sp|Q9NTI2|AT8A2_HUMAN	ATP8A2	Phospholipid-transporting ATPase IB OS=Homo sapiens OX=9606 GN=ATP8A2 PE=1 SV=3	-0.0329115	0.871941	0.858779	3.72e-05	0.871192	8.13e-05	13.2839	13.3665	13.5114	13.3444	13.1407	13.5779	14.2762	14.5517	14.4594	14.6728	15.2986	15.4716	15.4847	15.1929
sp|P62879|GBB2_HUMAN	GNB2	Guanine nucleotide-binding protein G(I)/G(S)/G(T) subunit beta-2 OS=Homo sapiens OX=9606 GN=GNB2 PE=1 SV=3	0.848132	0.871732	6.38e-07	8.54e-09	2.32e-06	3.76e-08	14.7855	14.5958	14.6877	15.3974	15.6046	15.6113	15.0729	15.1025	15.1069	15.1959	16.0021	16.0114	15.9746	15.9771
tr|H0YJ05|H0YJ05_HUMAN	STON2	Isoform of Q8WXE9, Stonin-2 (Fragment) OS=Homo sapiens OX=9606 GN=STON2 PE=1 SV=2	3.11721	0.869575	4.45e-10	0.000780794	2.94e-09	0.00137229	12.4709	12.5133	12.5771	15.7597	15.1785	15.9747	13.2907	13.5584	13.5456	13.7103	14.5639	14.6465	14.3735	13.9994
sp|Q13492|PICAL_HUMAN	PICALM	Phosphatidylinositol-binding clathrin assembly protein OS=Homo sapiens OX=9606 GN=PICALM PE=1 SV=2	1.69037	0.868904	1.12e-10	1.47e-05	8.37e-10	3.44e-05	13.8682	13.5472	13.7032	15.4016	15.4283	15.3597	13.4575	13.4939	13.5706	13.3938	14.309	14.2836	14.5314	14.2674
sp|Q9H0M0|WWP1_HUMAN	WWP1	NEDD4-like E3 ubiquitin-protein ligase WWP1 OS=Homo sapiens OX=9606 GN=WWP1 PE=1 SV=1	1.17955	0.867834	9.49e-10	7.56e-08	5.92e-09	2.78e-07	14.9227	14.8675	15.0359	16.0073	16.3191	16.0383	15.039	15.1273	15.0457	15.088	15.9122	15.9848	15.9064	15.9679
sp|P09486|SPRC_HUMAN	SPARC	SPARC OS=Homo sapiens OX=9606 GN=SPARC PE=1 SV=1	1.59752	0.867729	1.52e-18	8.67e-10	3.43e-17	4.56e-09	13.1096	12.7823	12.8539	14.4754	14.5511	14.5119	14.2616	14.4852	14.2582	14.3463	15.1424	15.2518	15.2848	15.1432
sp|Q9P0K1|ADA22_HUMAN	ADAM22	Disintegrin and metalloproteinase domain-containing protein 22 OS=Homo sapiens OX=9606 GN=ADAM22 PE=1 SV=1	0.0867356	0.864112	0.440802	6.31e-08	0.473252	2.35e-07	13.9217	14.302	14.2628	14.1866	14.4146	14.1455	14.1702	14.0603	14.1015	14.2269	14.9427	15.0493	15.0146	15.0088
sp|Q9UQN3|CHM2B_HUMAN	CHMP2B	Charged multivesicular body protein 2b OS=Homo sapiens OX=9606 GN=CHMP2B PE=1 SV=1	1.88473	0.863964	4.57e-13	9.72e-09	5.15e-12	4.21e-08	14.7233	14.7061	14.7846	16.8076	16.7095	16.3511	14.0783	14.0539	14.0099	14.0489	14.8948	14.8584	14.9436	14.95
sp|Q96JQ0|PCD16_HUMAN	DCHS1	Protocadherin-16 OS=Homo sapiens OX=9606 GN=DCHS1 PE=1 SV=1	-0.0668032	0.862909	0.454289	1.79e-19	0.486994	3.7e-18	12.8073	12.6115	12.625	12.5738	12.6821	12.5876	12.9589	13.1326	13.001	13.1259	14.0145	13.9386	13.7958	13.9212
sp|P30926|ACHB4_HUMAN	CHRNB4	Neuronal acetylcholine receptor subunit beta-4 OS=Homo sapiens OX=9606 GN=CHRNB4 PE=1 SV=2	0.348112	0.860594	0.209593	0.00169516	0.23915	0.00283116	15.647	15.5263	15.4671	15.8961	15.6884	16.1002	15.9916	16.3246	16.439	16.2365	17.0515	17.297	17.3645	16.7211
sp|A4D1U4|DEN11_HUMAN	DENND11	DENN domain-containing protein 11 OS=Homo sapiens OX=9606 GN=DENND11 PE=1 SV=1	2.17242	0.859866	1.02e-23	3.07e-08	4.14e-22	1.22e-07	13.5317	12.9687	12.9688	15.3498	15.3229	14.9299	12.5259	12.9046	12.5226	12.9971	13.4444	13.3791	13.3182	13.516
sp|Q9P2S2|NRX2A_HUMAN	NRXN2	Neurexin-2 OS=Homo sapiens OX=9606 GN=NRXN2 PE=2 SV=1	0.234846	0.85911	0.18707	2.39e-07	0.214903	7.94e-07	13.2268	13.0248	13.0098	13.2412	13.4717	13.253	13.6044	13.5885	13.5199	13.5671	14.4757	14.4824	14.3906	14.3677
sp|P51148|RAB5C_HUMAN	RAB5C	Ras-related protein Rab-5C OS=Homo sapiens OX=9606 GN=RAB5C PE=1 SV=2	2.21436	0.858241	1.26e-25	7.81e-09	6.05e-24	3.46e-08	13.7571	13.8223	13.9702	16.0953	16.024	16.0734	14.3064	14.3225	14.2768	14.4207	15.2593	15.2782	15.1687	15.053
sp|P08754|GNAI3_HUMAN	GNAI3	Guanine nucleotide-binding protein G(i) subunit alpha-3 OS=Homo sapiens OX=9606 GN=GNAI3 PE=1 SV=3	1.26332	0.857622	8.66e-06	0.000133319	2.44e-05	0.000263148	12.8804	13.4502	13.7272	14.7202	14.808	14.3197	13.7122	13.6189	13.5362	13.413	14.4511	14.2683	14.4184	14.573
sp|Q92597|NDRG1_HUMAN	NDRG1	Protein NDRG1 OS=Homo sapiens OX=9606 GN=NDRG1 PE=1 SV=1	-0.612515	0.857265	0.00264193	4.89e-06	0.00421188	1.26e-05	12.5963	12.71	12.6736	11.9596	12.2392	11.9436	13.1493	13.0656	13.042	13.1418	14.0047	14.1215	14.0826	13.6189
sp|Q9H223|EHD4_HUMAN	EHD4	EH domain-containing protein 4 OS=Homo sapiens OX=9606 GN=EHD4 PE=1 SV=1	1.04492	0.855311	1.17e-09	5.15e-09	7.19e-09	2.37e-08	13.686	13.3675	13.4521	14.5179	14.6959	14.4266	12.8748	12.5792	12.7467	12.6474	13.6824	13.4875	13.5661	13.5334
sp|Q8TB96|TIP_HUMAN	ITFG1	T-cell immunomodulatory protein OS=Homo sapiens OX=9606 GN=ITFG1 PE=1 SV=1	0.707254	0.854949	0.00445878	0.000110172	0.00680149	0.000220656	12.1908	12.2803	12.1154	12.8663	12.9391	12.903	13.7486	14.0037	13.8966	13.8818	14.6616	14.6109	14.8714	14.8066
sp|P62993|GRB2_HUMAN	GRB2	Growth factor receptor-bound protein 2 OS=Homo sapiens OX=9606 GN=GRB2 PE=1 SV=1	0.252573	0.849395	0.0251254	5.28e-13	0.033325	4.79e-12	14.2988	14.2237	14.1292	14.3939	14.472	14.5434	14.4494	14.3801	14.3451	14.5156	15.2776	15.3096	15.2305	15.2702
sp|O60271|JIP4_HUMAN	SPAG9	C-Jun-amino-terminal kinase-interacting protein 4 OS=Homo sapiens OX=9606 GN=SPAG9 PE=1 SV=4	-0.607828	0.844956	0.000953277	5.2e-07	0.00167165	1.61e-06	12.9377	12.8768	12.7665	12.2559	12.2002	12.3014	13.5219	13.5618	13.513	13.742	14.3975	14.4831	14.5228	14.3151
sp|Q9UBN1|CCG4_HUMAN	CACNG4	Voltage-dependent calcium channel gamma-4 subunit OS=Homo sapiens OX=9606 GN=CACNG4 PE=1 SV=1	-0.259299	0.84488	0.324358	0.00137647	0.356996	0.0023325	12.5958	12.6554	12.8699	12.3897	12.2824	12.6711	14.0954	14.5112	14.5691	14.7661	15.3066	15.5531	15.2369	15.2247
sp|Q9UBX1|CATF_HUMAN	CTSF	Cathepsin F OS=Homo sapiens OX=9606 GN=CTSF PE=1 SV=1	1.26539	0.844556	7.26e-18	3.65e-13	1.53e-16	3.37e-12	13.3048	13.1144	13.2845	14.4721	14.4391	14.5888	13.2847	13.3368	13.3091	13.3677	14.2155	14.2173	14.0686	14.1752
sp|Q6ZMI0|PPR21_HUMAN	PPP1R21	Protein phosphatase 1 regulatory subunit 21 OS=Homo sapiens OX=9606 GN=PPP1R21 PE=1 SV=1	0.751414	0.84344	0.00233742	0.000238377	0.0037688	0.000450932	12.6733	13.1654	12.9129	13.4063	13.9074	13.6921	13.4054	13.1026	13.5314	13.4111	14.1173	14.1955	14.1706	14.3408
sp|P62834|RAP1A_HUMAN	RAP1A	Ras-related protein Rap-1A OS=Homo sapiens OX=9606 GN=RAP1A PE=1 SV=1	1.2183	0.843275	1.04e-06	1.7e-05	3.62e-06	3.94e-05	15.8234	15.9399	15.9735	17.5098	16.8735	17.0084	16.1293	16.0883	15.9527	16.34	16.8634	17.103	17.0173	16.8998
sp|Q06481|APLP2_HUMAN	APLP2	Amyloid beta precursor like protein 2 OS=Homo sapiens OX=9606 GN=APLP2 PE=1 SV=2	1.55792	0.841408	2.35e-37	1.88e-22	3.63e-35	5.71e-21	13.2872	13.4117	13.5042	14.9699	15.0567	14.8503	13.3365	13.491	13.4003	13.5756	14.3013	14.2212	14.3436	14.3028
sp|Q9Y6R0|NUMBL_HUMAN	NUMBL	Numb-like protein OS=Homo sapiens OX=9606 GN=NUMBL PE=1 SV=1	1.17175	0.837352	6.66e-12	7.55e-10	6.3e-11	4.05e-09	13.9364	14.0164	13.9237	15.0975	15.2012	15.093	13.9197	14.0742	13.9213	13.9938	14.7737	14.7995	14.8372	14.848
sp|O75781-2|PALM-2_HUMAN	PALM	Isoform of O75781, Isoform 2 of Paralemmin-1 OS=Homo sapiens OX=9606 GN=PALM PE=1 SV=2	-0.0892655	0.83578	0.598145	2.11e-05	0.625318	4.82e-05	11.9669	11.7835	12.1644	11.5258	12.1001	12.021	13.4467	13.3703	13.3411	13.3646	14.2446	14.2086	14.1768	14.2358
tr|A0A1W2PNE7|A0A1W2PNE7_HUMAN	CCDC7	Isoform of Q96M83, Coiled-coil domain-containing protein 7 (Fragment) OS=Homo sapiens OX=9606 GN=CCDC7 PE=1 SV=1	2.25893	0.833863	0.000818981	0.101788	0.00146294	0.126966	17.2688	17.0618	17.0022	19.5443	18.3308	20.2344	17.2004	17.9585	17.9483	17.9338	18.5568	19.0281	18.8602	17.9314
sp|Q9H6Y7|RN167_HUMAN	RNF167	E3 ubiquitin-protein ligase RNF167 OS=Homo sapiens OX=9606 GN=RNF167 PE=1 SV=1	0.44738	0.833589	0.0059107	3.31e-06	0.0088163	8.82e-06	14.6602	14.6755	14.6068	15.0584	15.03	15.1963	14.4342	14.3103	14.3755	14.6418	15.3064	15.4917	15.1933	15.1048
sp|O75436|VP26A_HUMAN	VPS26A	Vacuolar protein sorting-associated protein 26A OS=Homo sapiens OX=9606 GN=VPS26A PE=1 SV=2	0.998893	0.830442	2.65e-07	4.62e-07	1.05e-06	1.45e-06	13.3545	13.4465	13.4807	14.4548	14.1915	14.632	13.2121	13.1139	13.1149	13.0981	13.9666	14.1494	13.9612	13.7837
sp|Q13443|ADAM9_HUMAN	ADAM9	Disintegrin and metalloproteinase domain-containing protein 9 OS=Homo sapiens OX=9606 GN=ADAM9 PE=1 SV=1	1.31556	0.828303	8.29e-08	4.41e-05	3.67e-07	9.5e-05	13.4222	13.1503	13.4337	14.5666	14.8674	14.5188	13.1706	13.2359	13.5122	13.4568	14.1529	14.0391	14.2352	14.2615
sp|Q92930|RAB8B_HUMAN	RAB8B	Ras-related protein Rab-8B OS=Homo sapiens OX=9606 GN=RAB8B PE=1 SV=2	1.15431	0.827795	5.74e-12	1.39e-09	5.49e-11	7.07e-09	14.43	14.4059	14.5021	15.6323	15.6994	15.4691	15.8184	15.8905	15.7019	15.8358	16.5735	16.6602	16.639	16.6851
sp|P58549|FXYD7_HUMAN	FXYD7	FXYD domain-containing ion transport regulator 7 OS=Homo sapiens OX=9606 GN=FXYD7 PE=1 SV=1	-0.434198	0.826753	0.0666493	0.000200837	0.0824163	0.000385056	14.2047	13.5753	13.9114	13.3941	13.5103	13.4843	14.3945	14.3388	14.2779	14.1887	15.0912	15.2097	15.1708	15.0352
sp|Q8TAF3|WDR48_HUMAN	WDR48	WD repeat-containing protein 48 OS=Homo sapiens OX=9606 GN=WDR48 PE=1 SV=1	2.11229	0.824985	1.88e-34	2.26e-14	2.14e-32	2.43e-13	13.0086	13.3052	13.3836	15.3009	15.3654	15.3679	13.4546	13.4636	13.3695	13.575	14.1995	14.3643	14.3681	14.2306
sp|Q969P0|IGSF8_HUMAN	IGSF8	Immunoglobulin superfamily member 8 OS=Homo sapiens OX=9606 GN=IGSF8 PE=1 SV=1	1.60475	0.822922	1.63e-19	6.55e-10	4.18e-18	3.56e-09	13.5385	13.5406	13.648	15.1122	15.3591	15.07	13.2545	13.4373	13.3155	13.4369	14.2218	14.1011	14.2093	14.2037
sp|P50148|GNAQ_HUMAN	GNAQ	Guanine nucleotide-binding protein G(q) subunit alpha OS=Homo sapiens OX=9606 GN=GNAQ PE=1 SV=4	1.27249	0.82095	1.65e-11	4.61e-08	1.47e-10	1.77e-07	12.864	12.9176	13.0807	14.1346	14.4821	14.0631	13.6238	13.6239	13.6687	13.6441	14.4424	14.454	14.4833	14.4645
sp|O75165|DJC13_HUMAN	DNAJC13	DnaJ homolog subfamily C member 13 OS=Homo sapiens OX=9606 GN=DNAJC13 PE=1 SV=5	1.99316	0.818492	7.51e-13	7.43e-08	8.18e-12	2.74e-07	13.3478	13.3315	13.4256	15.4662	15.197	15.4212	14.145	14.2894	14.1848	14.168	15.0193	15.1093	15.0253	14.9072
sp|Q7Z5G4|GOGA7_HUMAN	GOLGA7	Golgin subfamily A member 7 OS=Homo sapiens OX=9606 GN=GOLGA7 PE=1 SV=2	0.618733	0.81713	0.00101507	1.34e-05	0.00176343	3.16e-05	15.2123	15.2494	15.1681	16.0806	15.6549	15.7505	15.2139	15.2452	15.0638	15.4319	16.196	16.1118	16.0099	15.9055
sp|P61018|RAB4B_HUMAN	RAB4B	Ras-related protein Rab-4B OS=Homo sapiens OX=9606 GN=RAB4B PE=1 SV=1	1.02815	0.816598	5.83e-14	1.87e-12	7.68e-13	1.57e-11	12.6911	12.3664	12.3206	13.5061	13.4101	13.5463	12.8557	13.0771	12.9255	13.0736	13.7492	14.0097	13.7394	13.6999
sp|Q9UPX0|TUTLB_HUMAN	IGSF9B	Protein turtle homolog B OS=Homo sapiens OX=9606 GN=IGSF9B PE=2 SV=2	0.229148	0.815877	0.0163751	4.44e-12	0.0224327	3.52e-11	12.7424	12.6829	12.5167	12.8744	12.7674	12.9876	12.8072	12.9978	12.8077	12.8796	13.6621	13.7205	13.6938	13.6794
sp|Q9UN74|PCDA4_HUMAN	PCDHA4	Protocadherin alpha-4 OS=Homo sapiens OX=9606 GN=PCDHA4 PE=1 SV=1	-0.581801	0.815416	1.35e-05	1.21e-10	3.66e-05	7.46e-10	13.071	12.8146	12.8563	12.4189	12.2185	12.359	12.6677	12.7451	12.962	13.0972	13.6864	13.7032	13.7732	13.5709
sp|P27448|MARK3_HUMAN	MARK3	MAP/microtubule affinity-regulating kinase 3 OS=Homo sapiens OX=9606 GN=MARK3 PE=1 SV=5	0.832273	0.813547	4.71e-09	7.29e-11	2.57e-08	4.72e-10	12.0659	11.7033	11.5985	12.5091	12.4225	12.5312	12.9217	13.0055	12.8721	12.9319	13.6474	13.7386	13.8214	13.778
sp|Q01650|LAT1_HUMAN	SLC7A5	Large neutral amino acids transporter small subunit 1 OS=Homo sapiens OX=9606 GN=SLC7A5 PE=1 SV=2	0.87661	0.813241	0.000765776	0.000408843	0.00137274	0.000742631	13.5868	12.889	13.1277	14.1024	13.709	14.422	12.1012	12.2348	12.2407	12.499	13.1166	13.2305	13.1098	12.8718
sp|Q92609|TBCD5_HUMAN	TBC1D5	TBC1 domain family member 5 OS=Homo sapiens OX=9606 GN=TBC1D5 PE=1 SV=1	1.97115	0.808848	1.39e-11	1.38e-06	1.25e-10	3.91e-06	13.173	12.9703	12.3611	14.5115	14.7955	14.6381	12.7058	12.6578	12.7528	12.6085	13.6453	13.6058	13.4311	13.2781
sp|Q6ZVF9|GRIN3_HUMAN	GPRIN3	G protein-regulated inducer of neurite outgrowth 3 OS=Homo sapiens OX=9606 GN=GPRIN3 PE=2 SV=2	-0.683816	0.808744	0.000286837	3.62e-06	0.000566008	9.55e-06	12.8825	12.8052	13.0034	12.2266	12.0209	12.3922	13.6124	13.8327	13.8909	14.0559	14.5372	14.9468	14.6701	14.4727
sp|P14209|CD99_HUMAN	CD99	CD99 antigen OS=Homo sapiens OX=9606 GN=CD99 PE=1 SV=1	1.91596	0.807703	2.15e-10	0.000124559	1.52e-09	0.000247271	12.9256	12.0411	12.7958	14.6421	14.3546	14.5139	13.6783	13.5374	13.4008	13.8514	14.3186	14.53	14.4587	14.3914
sp|O60637|TSN3_HUMAN	TSPAN3	Tetraspanin-3 OS=Homo sapiens OX=9606 GN=TSPAN3 PE=2 SV=1	0.574615	0.8066	0.00288742	9.32e-06	0.00456221	2.27e-05	12.1556	12.49	12.5634	12.8391	13.0061	13.0876	12.5896	12.5046	12.6003	12.5509	13.4785	13.3565	13.1729	13.4639
sp|Q15811-2|ITSN1-2_HUMAN	ITSN1	Isoform of Q15811, Isoform 2 of Intersectin-1 OS=Homo sapiens OX=9606 GN=ITSN1 PE=1 SV=3	1.83306	0.805749	3.99e-26	4.2e-11	2.17e-24	2.85e-10	13.3767	12.9693	13.2565	14.8657	15.0405	14.9447	12.9584	12.9186	12.8401	13.0615	13.84	13.8955	13.7314	13.5346
sp|Q9UN36|NDRG2_HUMAN	NDRG2	Protein NDRG2 OS=Homo sapiens OX=9606 GN=NDRG2 PE=1 SV=2	0.0427023	0.803176	0.827456	0.00016481	0.842916	0.000321547	12.9931	12.3716	12.2688	12.5512	12.721	12.4894	12.438	12.8237	12.8496	12.5171	13.3859	13.3127	13.7078	13.4347
sp|P21554|CNR1_HUMAN	CNR1	Cannabinoid receptor 1 OS=Homo sapiens OX=9606 GN=CNR1 PE=1 SV=1	-0.6786	0.801283	3.81e-06	4.32e-09	1.16e-05	2.01e-08	13.8849	14.0537	13.8282	13.1771	13.2138	13.3401	13.6506	13.9062	13.6854	13.8664	14.5774	14.5981	14.5222	14.616
sp|Q96FE7|P3IP1_HUMAN	PIK3IP1	Phosphoinositide-3-kinase-interacting protein 1 OS=Homo sapiens OX=9606 GN=PIK3IP1 PE=1 SV=2	-0.217252	0.800779	0.147346	3.42e-07	0.172626	1.1e-06	14.2337	14.1551	14.2251	13.884	14.1164	13.9618	14.4408	14.4456	14.4233	14.3938	15.2135	15.3349	15.127	15.2312
sp|Q8WUN7|UBTD2_HUMAN	UBTD2	Ubiquitin domain-containing protein 2 OS=Homo sapiens OX=9606 GN=UBTD2 PE=1 SV=2	1.40938	0.800189	8.65e-10	3.99e-07	5.44e-09	1.26e-06	12.1806	12.4019	12.2528	13.6642	13.721	13.6782	12.496	12.9004	12.8051	13.0436	13.5237	13.757	13.6005	13.5646
sp|O00186|STXB3_HUMAN	STXBP3	Syntaxin-binding protein 3 OS=Homo sapiens OX=9606 GN=STXBP3 PE=1 SV=2	2.21314	0.799194	9.94e-24	8.82e-10	4.09e-22	4.63e-09	12.8658	13.1741	13.3569	15.3411	15.537	15.1581	12.8768	12.8948	13.0069	12.9445	13.7801	13.6235	13.7154	13.8008
tr|F8VVZ0|F8VVZ0_HUMAN	RAB5B	Isoform of P61020, Ras-related protein Rab-5B (Fragment) OS=Homo sapiens OX=9606 GN=RAB5B PE=1 SV=1	0.362844	0.79828	0.0197026	5.07e-06	0.026641	1.31e-05	13.7503	13.9275	13.6175	14.002	14.1519	14.23	13.1439	13.1642	13.1154	13.3057	13.9074	14.2044	13.882	13.9286
sp|P21796|VDAC1_HUMAN	VDAC1	Voltage-dependent anion-selective channel protein 1 OS=Homo sapiens OX=9606 GN=VDAC1 PE=1 SV=2	-0.948969	0.798219	1.16e-05	1.64e-05	3.19e-05	3.82e-05	13.6028	13.4979	14.2745	12.6932	12.7869	13.0481	13.2515	13.2104	13.3682	13.4992	14.2094	14.0724	14.1828	14.0575
sp|Q9NQ84|GPC5C_HUMAN	GPRC5C	G-protein coupled receptor family C group 5 member C OS=Homo sapiens OX=9606 GN=GPRC5C PE=1 SV=2	1.18691	0.797032	2.37e-07	6.56e-06	9.52e-07	1.66e-05	13.3023	12.7006	12.8342	14.0577	14.2593	14.0809	13.0516	13.0045	13.1536	13.0437	13.8282	13.8195	13.9376	13.8562
sp|P59190|RAB15_HUMAN	RAB15	Ras-related protein Rab-15 OS=Homo sapiens OX=9606 GN=RAB15 PE=1 SV=1	1.58945	0.796561	2.36e-07	0.00070817	9.46e-07	0.00125023	14.8612	15.0518	15.514	16.7317	16.4613	17.0024	16.109	16.2135	16.4716	16.4047	16.9393	17.3485	17.2258	16.8714
sp|P33527|MRP1_HUMAN	ABCC1	Multidrug resistance-associated protein 1 OS=Homo sapiens OX=9606 GN=ABCC1 PE=1 SV=3	0.827326	0.796308	1.74e-06	4.28e-07	5.7e-06	1.35e-06	13.5654	13.4809	13.4513	14.2652	14.4551	14.2594	12.8807	12.796	12.9044	12.9735	13.6335	13.71	13.7683	13.628
sp|Q9BS91|S35A5_HUMAN	SLC35A5	Probable UDP-sugar transporter protein SLC35A5 OS=Homo sapiens OX=9606 GN=SLC35A5 PE=1 SV=2	3.16574	0.795571	5.24e-17	7.37e-05	9.52e-16	0.000152215	11.2325	11.3065	11.1791	14.4548	14.428	14.3326	13.7578	13.6136	13.5573	13.497	14.4102	14.2375	14.4895	14.4708
sp|O95415|BRI3_HUMAN	BRI3	Brain protein I3 OS=Homo sapiens OX=9606 GN=BRI3 PE=1 SV=1	0.259383	0.794897	0.288097	0.00120337	0.319467	0.00205686	14.1146	14.1395	14.0931	14.3574	14.7175	14.0505	14.4977	14.3372	14.4675	14.1717	15.2162	15.1054	14.8932	15.4389
sp|Q16720|AT2B3_HUMAN	ATP2B3	Plasma membrane calcium-transporting ATPase 3 OS=Homo sapiens OX=9606 GN=ATP2B3 PE=1 SV=3	-0.200665	0.794793	0.241624	1.65e-06	0.272451	4.61e-06	12.2335	12.1844	11.9358	11.952	11.8874	11.9123	12.8602	12.9653	12.5976	12.6274	13.5265	13.6544	13.606	13.4428
sp|P54709|AT1B3_HUMAN	ATP1B3	Sodium/potassium-transporting ATPase subunit beta-3 OS=Homo sapiens OX=9606 GN=ATP1B3 PE=1 SV=1	1.37694	0.793701	1.27e-15	2.19e-09	1.97e-14	1.07e-08	12.5354	12.4782	12.4564	13.8925	13.7681	13.9402	12.4271	12.5138	12.453	12.5415	13.253	13.3332	13.2623	13.2618
sp|Q05655|KPCD_HUMAN	PRKCD	Protein kinase C delta type OS=Homo sapiens OX=9606 GN=PRKCD PE=1 SV=2	1.90619	0.792757	2.42e-10	7.63e-06	1.69e-09	1.91e-05	13.3944	13.6438	13.8089	15.6712	15.3366	15.5579	13.2336	13.0402	13.0141	13.248	13.8396	13.8865	14.0681	13.9129
sp|O15431|COPT1_HUMAN	SLC31A1	High affinity copper uptake protein 1 OS=Homo sapiens OX=9606 GN=SLC31A1 PE=1 SV=1	1.88759	0.792619	1.04e-10	3.48e-06	7.88e-10	9.21e-06	12.6041	12.7615	12.9278	14.71	14.5018	14.7443	12.1492	12.3507	12.4541	12.1883	13.1929	13.0427	13.106	12.971
sp|O43865|SAHH2_HUMAN	AHCYL1	S-adenosylhomocysteine hydrolase-like protein 1 OS=Homo sapiens OX=9606 GN=AHCYL1 PE=1 SV=2	1.37949	0.791378	1.65e-19	1.51e-11	4.2e-18	1.1e-10	13.8295	14.0156	13.8657	15.2121	15.3379	15.2992	13.5722	13.4931	13.4033	13.4909	14.2837	14.3275	14.3333	14.1805
sp|Q96JH8|RADIL_HUMAN	RADIL	Ras-associating and dilute domain-containing protein OS=Homo sapiens OX=9606 GN=RADIL PE=1 SV=5	0.85812	0.790426	0.000204822	0.000109077	0.000420075	0.000218587	13.0039	13.265	13.3178	13.9702	14.2734	13.9175	15.0405	14.973	15.1942	15.1975	15.9875	15.9834	15.6472	15.9488
sp|Q6ZSJ9|SHSA6_HUMAN	SHISA6	Protein shisa-6 OS=Homo sapiens OX=9606 GN=SHISA6 PE=1 SV=2	-0.318416	0.787684	0.0952178	2.3e-05	0.114897	5.2e-05	12.2247	12.2298	12.2872	11.77	12.2905	11.726	12.7051	12.6817	12.8128	12.8968	13.7353	13.4221	13.5064	13.5834
sp|P61019|RAB2A_HUMAN	RAB2A	Ras-related protein Rab-2A OS=Homo sapiens OX=9606 GN=RAB2A PE=1 SV=1	0.495377	0.783633	0.00796705	3.51e-06	0.0116003	9.29e-06	12.785	12.1448	12.3201	12.9556	12.7515	13.0289	13.6384	13.7771	13.6749	13.7879	14.5422	14.5728	14.535	14.3627
sp|Q86UN3|R4RL2_HUMAN	RTN4RL2	Reticulon-4 receptor-like 2 OS=Homo sapiens OX=9606 GN=RTN4RL2 PE=1 SV=1	0.351557	0.783306	0.00428998	1.15e-10	0.00655896	7.18e-10	13.3291	13.28	13.366	13.5262	13.7751	13.7286	14.3072	14.4308	14.3847	14.407	15.3115	15.2626	14.9486	15.1403
sp|P49768|PSN1_HUMAN	PSEN1	Presenilin-1 OS=Homo sapiens OX=9606 GN=PSEN1 PE=1 SV=1	0.2181	0.783248	0.151356	9.19e-06	0.177032	2.25e-05	13.9609	14.0396	13.8704	14.1553	14.0862	14.2836	13.9	14.0147	13.8481	13.9832	14.7366	14.9891	14.6168	14.5365
sp|O00560|SDCB1_HUMAN	SDCBP	Syntenin-1 OS=Homo sapiens OX=9606 GN=SDCBP PE=1 SV=1	1.27079	0.782281	6.18e-12	1.89e-07	5.87e-11	6.45e-07	12.8442	12.5003	12.5177	13.8586	14.0478	13.7682	12.6302	12.6379	12.6178	12.8297	13.3842	13.4009	13.4198	13.6398
sp|Q12959|DLG1_HUMAN	DLG1	Disks large homolog 1 OS=Homo sapiens OX=9606 GN=DLG1 PE=1 SV=2	0.976104	0.777015	1.7e-05	4.45e-05	4.5e-05	9.58e-05	11.9533	12.2733	12.5626	13.1764	13.4391	13.102	12.1413	12.2583	12.3028	12.484	13.1376	12.9806	12.8895	13.2867
sp|P62873|GBB1_HUMAN	GNB1	Guanine nucleotide-binding protein G(I)/G(S)/G(T) subunit beta-1 OS=Homo sapiens OX=9606 GN=GNB1 PE=1 SV=3	0.60736	0.776964	0.000943728	3.73e-06	0.00165901	9.83e-06	13.1914	13.4372	13.5844	13.8313	14.3014	13.9024	13.8214	13.8555	14.0035	13.8894	14.7772	14.524	14.6709	14.7055
sp|Q9HAB3|S52A2_HUMAN	SLC52A2	Solute carrier family 52, riboflavin transporter, member 2 OS=Homo sapiens OX=9606 GN=SLC52A2 PE=1 SV=1	0.912674	0.77645	3.42e-06	4.27e-06	1.05e-05	1.12e-05	14.2656	14.4285	14.3217	15.1488	15.4295	15.1754	13.9252	14.1761	14.0869	14.1923	14.8859	15.0207	14.8723	14.7075
sp|Q8WUD1|RAB2B_HUMAN	RAB2B	Ras-related protein Rab-2B OS=Homo sapiens OX=9606 GN=RAB2B PE=1 SV=1	0.283568	0.775041	0.16379	3.36e-05	0.190194	7.38e-05	12.6767	12.2102	12.3954	12.5758	12.7016	12.8556	13.6419	13.8235	13.7598	13.6551	14.5783	14.5121	14.5117	14.3783
sp|Q9Y2X7|GIT1_HUMAN	GIT1	ARF GTPase-activating protein GIT1 OS=Homo sapiens OX=9606 GN=GIT1 PE=1 SV=2	-0.0306105	0.773861	0.844973	5.28e-07	0.858539	1.63e-06	14.187	14	14.1915	14.1394	14.1883	13.959	14.6913	14.6375	14.681	14.5943	15.3196	15.3795	15.4314	15.5691
sp|Q01814|AT2B2_HUMAN	ATP2B2	Plasma membrane calcium-transporting ATPase 2 OS=Homo sapiens OX=9606 GN=ATP2B2 PE=1 SV=2	0.326693	0.772024	0.0332368	7.68e-06	0.043242	1.92e-05	12.8052	12.7653	12.6989	13.0799	12.9203	13.2492	13.3814	13.5376	13.3604	13.5045	14.19	14.3061	14.2943	14.0816
sp|P04626|ERBB2_HUMAN	ERBB2	Receptor tyrosine-protein kinase erbB-2 OS=Homo sapiens OX=9606 GN=ERBB2 PE=1 SV=1	2.2186	0.771847	1.06e-11	0.0028225	9.73e-11	0.00452544	13.0164	12.8609	12.9395	15.1723	15.2044	15.0959	12.6653	12.5282	12.845	12.9017	13.5424	13.3324	13.2496	13.2477
sp|Q10567|AP1B1_HUMAN	AP1B1	AP-1 complex subunit beta-1 OS=Homo sapiens OX=9606 GN=AP1B1 PE=1 SV=2	1.99095	0.770137	6.62e-12	1.06e-06	6.27e-11	3.11e-06	13.3204	13.2642	13.427	15.4044	15.0495	15.5305	13.6031	13.6115	13.5981	13.7827	14.4325	14.5718	14.4275	14.2441
sp|Q92953|KCNB2_HUMAN	KCNB2	Potassium voltage-gated channel subfamily B member 2 OS=Homo sapiens OX=9606 GN=KCNB2 PE=2 SV=2	-0.852092	0.768649	0.000275491	0.000184013	0.000547837	0.000354526	13.2394	13.3887	13.6544	12.2755	12.4704	12.9804	12.9422	13.4296	13.2456	13.5058	14.1462	14.0013	14.0174	14.0329
sp|Q9H7P6|MB12B_HUMAN	MVB12B	Multivesicular body subunit 12B OS=Homo sapiens OX=9606 GN=MVB12B PE=1 SV=2	0.31623	0.767981	0.0250088	2.62e-06	0.0331952	7.11e-06	14.4034	14.3778	14.314	14.6436	14.7494	14.6509	14.4643	14.4259	14.5125	14.6865	15.2469	15.3756	15.3645	15.1743
sp|Q9Y5G3|PCDGD_HUMAN	PCDHGB1	Protocadherin gamma-B1 OS=Homo sapiens OX=9606 GN=PCDHGB1 PE=1 SV=1	0.453615	0.767647	0.0037578	4.92e-06	0.00582251	1.27e-05	13.6703	13.374	13.5423	13.9403	14.1891	13.818	13.8416	14.0925	14.1533	14.0547	14.7859	14.7323	14.9099	14.7847
sp|Q8TD43|TRPM4_HUMAN	TRPM4	Transient receptor potential cation channel subfamily M member 4 OS=Homo sapiens OX=9606 GN=TRPM4 PE=1 SV=1	0.270088	0.766193	0.210178	9.67e-05	0.239739	0.000195755	13.1785	12.7299	12.7564	13.0448	13.2641	13.1661	13.0134	13.1318	13.1867	13.3865	13.8442	13.8949	13.9926	14.0515
sp|Q8IXL6|FA20C_HUMAN	FAM20C	Extracellular serine/threonine protein kinase FAM20C OS=Homo sapiens OX=9606 GN=FAM20C PE=1 SV=2	-0.545434	0.764876	0.0346315	0.00170928	0.0448589	0.00285014	11.2852	11.0364	11.9548	11.0582	11.0467	10.5352	11.9724	12.5044	12.276	11.7584	13.0473	12.8525	12.9414	12.7294
sp|Q9NS64|RPRM_HUMAN	RPRM	Protein reprimo OS=Homo sapiens OX=9606 GN=RPRM PE=1 SV=1	-0.491477	0.764839	0.00216453	5.61e-06	0.00351724	1.44e-05	14.1624	13.9063	14.123	13.5969	13.5367	13.5837	13.9801	14.0347	14.1692	13.7638	14.8426	14.819	14.6563	14.6893
sp|Q9UBG0|MRC2_HUMAN	MRC2	C-type mannose receptor 2 OS=Homo sapiens OX=9606 GN=MRC2 PE=1 SV=2	1.71612	0.762084	1.32e-35	1.9e-16	1.73e-33	2.68e-15	13.2137	13.128	13.1619	14.9168	14.783	14.9521	13.2064	13.1963	13.2605	13.3342	13.9671	14.0619	13.9899	14.0269
sp|Q9BRA2|TXD17_HUMAN	TXNDC17	Thioredoxin domain-containing protein 17 OS=Homo sapiens OX=9606 GN=TXNDC17 PE=1 SV=1	-0.197245	0.756301	0.268369	9.57e-05	0.29937	0.000193954	13.4339	13.402	13.5204	13.3778	13.4517	12.935	13.8071	13.283	13.6112	13.8781	14.2458	14.4938	14.4506	14.4143
sp|P02671|FIBA_HUMAN	FGA	Fibrinogen alpha chain OS=Homo sapiens OX=9606 GN=FGA PE=1 SV=2	0.838292	0.754616	0.00856718	0.00667113	0.0123876	0.0100904	15.2706	15.0381	14.6727	15.5043	15.6413	16.3507	14.6646	14.3602	14.6021	15.6242	15.2732	15.5383	15.646	15.8121
sp|Q9NZH0|GPC5B_HUMAN	GPRC5B	G-protein coupled receptor family C group 5 member B OS=Homo sapiens OX=9606 GN=GPRC5B PE=2 SV=2	1.62588	0.754021	1.33e-13	9.33e-06	1.66e-12	2.27e-05	14.1876	14.3711	14.4004	15.8115	16.3598	15.6654	14.0978	14.0822	14.1001	14.1228	14.9278	14.8148	14.7618	14.9145
sp|Q9NT99|LRC4B_HUMAN	LRRC4B	Leucine-rich repeat-containing protein 4B OS=Homo sapiens OX=9606 GN=LRRC4B PE=2 SV=3	0.431849	0.753641	0.0155501	4.63e-05	0.0214268	9.95e-05	13.0541	13.1846	13.26	13.6361	13.4062	13.752	13.6179	13.8086	13.7581	13.637	14.5202	14.6456	14.4663	14.204
sp|Q02818|NUCB1_HUMAN	NUCB1	Nucleobindin-1 OS=Homo sapiens OX=9606 GN=NUCB1 PE=1 SV=4	0.933269	0.751841	4.64e-06	1.12e-05	1.39e-05	2.69e-05	14.3268	14.349	14.4471	15.4324	15.35	15.1404	14.2526	14.3103	14.2242	14.1695	14.7716	14.7743	15.1123	15.3058
sp|Q9Y250|LZTS1_HUMAN	LZTS1	Leucine zipper putative tumor suppressor 1 OS=Homo sapiens OX=9606 GN=LZTS1 PE=1 SV=3	0.0760957	0.751231	0.459249	6.24e-13	0.492012	5.59e-12	13.0527	12.9332	13.1249	13.0766	13.1616	13.1009	13.3057	13.2155	13.4932	13.4752	14.093	14.1834	14.1112	14.1071
sp|P60880|SNP25_HUMAN	SNAP25	Synaptosomal-associated protein 25 OS=Homo sapiens OX=9606 GN=SNAP25 PE=1 SV=1	-0.354537	0.74864	0.114978	0.000158873	0.136877	0.000310649	12.2998	12.2628	12.2644	11.8289	12.0428	12.1414	13.6434	13.4598	13.5959	13.56	14.3192	14.3856	14.3016	14.2473
sp|P51795|CLCN5_HUMAN	CLCN5	H(+)/Cl(-) exchange transporter 5 OS=Homo sapiens OX=9606 GN=CLCN5 PE=1 SV=2	0.683002	0.743269	0.00310221	0.0002482	0.0048604	0.000468514	13.5396	13.5515	13.6154	14.3228	14.0477	14.385	13.8415	13.9041	13.9018	13.9601	14.5211	14.6549	14.6302	14.7743
sp|Q13618|CUL3_HUMAN	CUL3	Cullin-3 OS=Homo sapiens OX=9606 GN=CUL3 PE=1 SV=2	-0.113427	0.740403	0.334489	8.96e-07	0.367234	2.65e-06	13.3615	13.0131	13.1405	13.1154	12.8482	13.2114	13.1164	13.3329	13.2531	13.2032	13.8535	14.0522	14.0036	13.9579
sp|Q86XD5|F131B_HUMAN	FAM131B	Protein FAM131B OS=Homo sapiens OX=9606 GN=FAM131B PE=1 SV=3	0.19577	0.737108	0.223611	3.99e-05	0.253378	8.68e-05	14.6416	14.5793	14.606	14.9251	14.64	14.8491	15.4997	15.2921	15.2122	15.3072	16.0686	16.0479	16.0427	16.1005
sp|Q08174-2|PCDH1-2_HUMAN	PCDH1	Isoform of Q08174, Isoform 2 of Protocadherin-1 OS=Homo sapiens OX=9606 GN=PCDH1 PE=1 SV=2	2.61908	0.733794	1.56e-38	5.16e-10	3.08e-36	2.86e-09	12.7018	12.8601	12.8547	15.4899	15.5441	15.245	12.9671	12.7951	12.8459	13.0292	13.7119	13.4931	13.7	13.6677
sp|P10586|PTPRF_HUMAN	PTPRF	Receptor-type tyrosine-protein phosphatase F OS=Homo sapiens OX=9606 GN=PTPRF PE=1 SV=2	1.58636	0.733328	2.49e-17	1.78e-07	4.78e-16	6.13e-07	13.8196	13.6687	13.6389	15.2806	15.3766	15.229	13.5557	13.5944	13.53	13.608	14.393	14.3363	14.3308	14.1613
sp|Q10472|GALT1_HUMAN	GALNT1	Polypeptide N-acetylgalactosaminyltransferase 1 OS=Homo sapiens OX=9606 GN=GALNT1 PE=1 SV=1	0.395934	0.732789	0.00186808	1.04e-09	0.00309078	5.4e-09	13.5149	13.6852	13.8201	14.0198	14.0974	14.0907	13.086	13.0313	13.2029	13.2638	13.8477	13.8737	14.0633	13.7303
sp|Q15493|RGN_HUMAN	RGN	Regucalcin OS=Homo sapiens OX=9606 GN=RGN PE=1 SV=1	-0.952773	0.732163	0.000179123	0.000564315	0.000372105	0.0010073	13.5672	13.7436	13.2292	12.3343	12.3285	13.0188	12.6324	13.0787	12.9089	13.0559	13.6176	13.3665	13.897	13.7234
sp|Q96QD8|S38A2_HUMAN	SLC38A2	Sodium-coupled neutral amino acid transporter 2 OS=Homo sapiens OX=9606 GN=SLC38A2 PE=1 SV=2	2.26053	0.729958	7.61e-12	0.00181381	7.12e-11	0.00301451	13.1157	12.8671	12.7382	15.3174	14.6127	15.5724	12.527	12.2113	12.4686	12.5013	13.1811	13.2434	13.2766	12.9269
sp|P55287|CAD11_HUMAN	CDH11	Cadherin-11 OS=Homo sapiens OX=9606 GN=CDH11 PE=1 SV=2	0.233563	0.72708	0.515418	0.0240085	0.54739	0.0333242	13.708	13.4393	13.58	13.7764	13.7823	13.8693	13.5321	13.4249	13.7988	13.6484	14.1937	14.3955	14.2913	14.4321
sp|O00115|DNS2A_HUMAN	DNASE2	Deoxyribonuclease-2-alpha OS=Homo sapiens OX=9606 GN=DNASE2 PE=1 SV=2	1.7221	0.725997	2.2e-07	0.000846452	8.92e-07	0.00148255	13.9497	14.4831	15.1222	16.1563	16.5058	16.0592	13.515	13.3015	13.0673	13.2836	14.1613	13.9467	13.9726	13.9909
sp|P98155|VLDLR_HUMAN	VLDLR	Very low-density lipoprotein receptor OS=Homo sapiens OX=9606 GN=VLDLR PE=1 SV=1	2.76466	0.721585	1.05e-32	1.12e-07	1.03e-30	4e-07	13.0673	12.8736	12.9483	15.7386	15.6523	15.7922	12.6355	12.6807	12.665	12.651	13.549	13.2514	13.4297	13.2885
sp|P49419|AL7A1_HUMAN	ALDH7A1	Alpha-aminoadipic semialdehyde dehydrogenase OS=Homo sapiens OX=9606 GN=ALDH7A1 PE=1 SV=5	-0.207817	0.720798	0.160369	1.83e-05	0.186688	4.23e-05	12.4625	12.1758	12.4081	12.1785	12.1527	12.0919	13.2489	12.7402	12.8142	12.762	13.5341	13.5236	13.7407	13.6501
sp|O75716|STK16_HUMAN	STK16	Serine/threonine-protein kinase 16 OS=Homo sapiens OX=9606 GN=STK16 PE=1 SV=4	1.72144	0.719991	2.66e-13	1.01e-05	3.12e-12	2.44e-05	12.7091	12.1563	12.0689	13.8353	13.755	13.8461	12.7569	12.7505	12.5873	12.7165	13.4307	13.5003	13.3848	13.3755
sp|Q14332|FZD2_HUMAN	FZD2	Frizzled-2 OS=Homo sapiens OX=9606 GN=FZD2 PE=1 SV=1	1.74323	0.715508	2.65e-07	0.00119604	1.05e-06	0.00204532	12.4472	13.1584	12.5025	14.4113	14.5485	14.378	12.1425	11.9495	11.9991	11.558	12.844	12.6994	12.7792	12.1885
sp|O95297|MPZL1_HUMAN	MPZL1	Myelin protein zero-like protein 1 OS=Homo sapiens OX=9606 GN=MPZL1 PE=1 SV=1	2.79512	0.715008	4.89e-06	0.186709	1.45e-05	0.223458	12.4319	12.0816	12.3792	14.8263	14.9125	15.0684	12.4679	12.286	12.5783	12.6366	12.3771	13.4283	13.5511	13.0465
sp|Q8TD84|DSCL1_HUMAN	DSCAML1	Down syndrome cell adhesion molecule-like protein 1 OS=Homo sapiens OX=9606 GN=DSCAML1 PE=1 SV=2	0.830891	0.714711	0.000833704	0.00088457	0.00148326	0.00154169	13.5448	13.2875	13.5253	14.3283	13.9587	14.5632	13.3411	13.5418	13.6378	13.6329	14.5496	14.4566	14.1332	13.8731
sp|P82970|HMGN5_HUMAN	HMGN5	High mobility group nucleosome-binding domain-containing protein 5 OS=Homo sapiens OX=9606 GN=HMGN5 PE=1 SV=1	-0.0886011	0.713859	0.805667	0.0327353	0.822374	0.0443265	14.5016	14.4581	14.1711	14.3247	13.9046	14.6357	14.3623	14.2768	14.3784	14.4164	14.9765	15.5566	15.0999	14.6563
sp|Q92692|NECT2_HUMAN	NECTIN2	Nectin-2 OS=Homo sapiens OX=9606 GN=NECTIN2 PE=1 SV=1	2.41131	0.711451	4.73e-30	4.88e-08	3.49e-28	1.87e-07	13.5968	13.5411	13.7209	16.0175	16.104	15.9712	13.3162	13.029	13.2322	13.2134	14.0501	13.8197	13.8535	13.9132
sp|A8MVW0|F1712_HUMAN	FAM171A2	Protein FAM171A2 OS=Homo sapiens OX=9606 GN=FAM171A2 PE=1 SV=1	-0.164342	0.709932	0.29057	1.29e-06	0.322109	3.68e-06	13.4201	13.1227	13.2016	13.1717	12.955	13.1247	12.9642	13.3178	13.4096	13.2688	13.9919	13.9839	13.9683	13.8561
sp|Q13794|APR_HUMAN	PMAIP1	Phorbol-12-myristate-13-acetate-induced protein 1 OS=Homo sapiens OX=9606 GN=PMAIP1 PE=1 SV=1	2.26606	0.709217	0.000453091	0.135828	0.000857775	0.166096	11.4688	13.211	12.8376	14.8497	15.8516	13.6143	10.6826	11.2045	11.2801	11.9641	11.9221	12.3846	11.8751	11.7863
sp|Q9Y6M5|ZNT1_HUMAN	SLC30A1	Zinc transporter 1 OS=Homo sapiens OX=9606 GN=SLC30A1 PE=1 SV=3	1.44327	0.707668	7.91e-09	1.65e-05	4.17e-08	3.84e-05	14.8866	14.5734	14.9117	16.3918	16.1259	16.1837	14.5071	14.5213	14.412	14.3843	15.1734	15.3437	15.1523	14.9859
sp|Q9Y5X3|SNX5_HUMAN	SNX5	Sorting nexin-5 OS=Homo sapiens OX=9606 GN=SNX5 PE=1 SV=1	1.13297	0.703495	3.1e-19	1.23e-12	7.74e-18	1.06e-11	13.7782	13.6788	13.5239	14.8064	14.7141	14.8594	13.3343	13.4092	13.4498	13.5807	14.1559	14.2035	14.0759	14.1526
sp|P04629|NTRK1_HUMAN	NTRK1	High affinity nerve growth factor receptor OS=Homo sapiens OX=9606 GN=NTRK1 PE=1 SV=4	-0.729106	0.701141	0.000108146	2.3e-05	0.000235713	5.19e-05	14.3217	14.2344	14.0725	13.3744	13.4548	13.6121	13.9074	14.1548	13.976	14.0023	14.7217	14.7476	14.6715	14.7042
sp|Q08345|DDR1_HUMAN	DDR1	Epithelial discoidin domain-containing receptor 1 OS=Homo sapiens OX=9606 GN=DDR1 PE=1 SV=1	1.78204	0.700337	3.57e-38	2.12e-15	6.33e-36	2.61e-14	12.9878	12.7811	12.8048	14.6802	14.6049	14.6348	12.7809	12.8475	12.7186	12.8206	13.6495	13.5442	13.3939	13.3813
sp|Q5TF39|MFS4B_HUMAN	MFSD4B	Sodium-dependent glucose transporter 1 OS=Homo sapiens OX=9606 GN=MFSD4B PE=1 SV=1	1.57919	0.698631	2.52e-05	0.00647287	6.43e-05	0.00983134	15.3915	12.6046	14.9875	14.7493	14.3297	14.9414	13.6946	13.5502	13.4786	13.8133	14.2411	14.5614	14.4481	14.0806
sp|Q4KMZ8|NKAI1_HUMAN	NKAIN1	Sodium/potassium-transporting ATPase subunit beta-1-interacting protein 1 OS=Homo sapiens OX=9606 GN=NKAIN1 PE=2 SV=3	-0.701214	0.698175	0.15626	0.106306	0.182235	0.132137	12.4227	11.2813	11.9591	11.395	10.9252	11.2392	11.9109	11.4531	11.1445	11.908	11.4007	12.7249	12.9027	12.1809
sp|Q01151|CD83_HUMAN	CD83	CD83 antigen OS=Homo sapiens OX=9606 GN=CD83 PE=1 SV=1	1.58002	0.697684	9.77e-08	0.000324166	4.26e-07	0.000600401	12.5045	12.4309	12.7186	14.2188	14.2551	13.9202	12.5063	13.0244	13.1385	12.592	13.3491	13.6698	13.6869	13.3462
sp|Q8IVF5|TIAM2_HUMAN	TIAM2	Rho guanine nucleotide exchange factor TIAM2 OS=Homo sapiens OX=9606 GN=TIAM2 PE=2 SV=4	0.523087	0.693975	0.00156831	2.33e-05	0.0026267	5.26e-05	14.3849	14.1537	14.1957	14.6977	14.8324	14.7734	13.26	13.4812	13.5171	13.5123	14.1195	14.1374	14.292	13.9976
sp|O94973-2|AP2A2-2_HUMAN	AP2A2	Isoform of O94973, Isoform 2 of AP-2 complex subunit alpha-2 OS=Homo sapiens OX=9606 GN=AP2A2 PE=1 SV=2	1.26623	0.693638	3.83e-05	0.00283293	9.29e-05	0.00453806	13.0423	12.5572	12.2621	13.785	14.3473	13.528	12.3805	12.6708	12.4805	12.2936	12.9572	13.5481	12.8611	13.2336
sp|O75509|TNR21_HUMAN	TNFRSF21	Tumor necrosis factor receptor superfamily member 21 OS=Homo sapiens OX=9606 GN=TNFRSF21 PE=1 SV=1	1.05659	0.690807	6.88e-13	2.81e-09	7.59e-12	1.35e-08	13.0454	12.7326	12.9961	13.9073	14.0102	14.0263	12.9033	12.8275	12.8262	13.1128	13.6592	13.6096	13.5986	13.5657
sp|Q8N158|GPC2_HUMAN	GPC2	Glypican-2 OS=Homo sapiens OX=9606 GN=GPC2 PE=1 SV=1	0.570998	0.68797	9.48e-07	1.76e-10	3.32e-06	1.05e-09	12.2807	12.0367	12.2217	12.6493	12.7823	12.8205	13.5745	13.7736	13.7205	13.5559	14.327	14.3333	14.3675	14.3485
sp|Q12913|PTPRJ_HUMAN	PTPRJ	Receptor-type tyrosine-protein phosphatase eta OS=Homo sapiens OX=9606 GN=PTPRJ PE=1 SV=3	1.07555	0.686999	4.68e-11	2.16e-07	3.82e-10	7.26e-07	13.821	13.6227	13.6617	14.7391	14.9404	14.6525	12.888	13.0071	12.7655	12.9655	13.6221	13.455	13.6061	13.691
sp|Q63HQ0|AP1AR_HUMAN	AP1AR	AP-1 complex-associated regulatory protein OS=Homo sapiens OX=9606 GN=AP1AR PE=1 SV=1	2.45176	0.684718	5.26e-44	1.08e-13	1.87e-41	1.06e-12	13.2665	13.2681	13.2441	15.7501	15.7211	15.6628	13.8776	13.9371	13.8804	13.7629	14.5679	14.6138	14.5185	14.4967
sp|Q12846|STX4_HUMAN	STX4	Syntaxin-4 OS=Homo sapiens OX=9606 GN=STX4 PE=1 SV=2	1.30206	0.682018	1.66e-09	4.98e-05	9.83e-09	0.0001063	13.1983	13.0707	13.1288	14.344	14.4758	14.4842	12.9209	12.9626	13.0173	13.0192	13.6813	13.6218	13.6424	13.7026
sp|P23560|BDNF_HUMAN	BDNF	Brain-derived neurotrophic factor OS=Homo sapiens OX=9606 GN=BDNF PE=1 SV=1	-0.144382	0.681733	0.198523	3.75e-09	0.22703	1.77e-08	12.7184	12.7295	12.6166	12.4546	12.5394	12.6374	13.5429	13.7933	13.665	13.6852	14.199	14.3708	14.4638	14.3798
sp|Q9UKJ3|GPTC8_HUMAN	GPATCH8	G patch domain-containing protein 8 OS=Homo sapiens OX=9606 GN=GPATCH8 PE=1 SV=2	-0.494514	0.680857	0.0889531	0.0106595	0.107999	0.0156407	13.6552	13.4267	13.5174	13.041	13.0803	12.9946	13.5066	13.4978	13.4502	13.3298	14.1651	13.5697	14.2257	14.5474
sp|Q8WUM9|S20A1_HUMAN	SLC20A1	Sodium-dependent phosphate transporter 1 OS=Homo sapiens OX=9606 GN=SLC20A1 PE=1 SV=1	1.42032	0.678032	1.82e-08	4.28e-05	9.07e-08	9.27e-05	13.4433	13.2373	13.3517	14.7987	14.5348	14.9597	13.5262	13.4585	13.5031	13.6175	14.1595	14.3032	14.2288	14.1259
sp|P11171|EPB41_HUMAN	EPB41	Protein 4.1 OS=Homo sapiens OX=9606 GN=EPB41 PE=1 SV=4	-0.250811	0.67633	0.203164	0.000196133	0.231963	0.000376648	12.903	13.7	13.7386	12.9181	13.5245	13.1465	14.1324	13.999	13.9988	14.1413	14.6547	14.7646	14.8102	14.7474
sp|Q9Y3L5|RAP2C_HUMAN	RAP2C	Ras-related protein Rap-2c OS=Homo sapiens OX=9606 GN=RAP2C PE=1 SV=1	1.48264	0.676091	5.14e-10	4.47e-06	3.39e-09	1.16e-05	14.3687	14.354	14.3469	15.7995	15.7809	15.9371	14.5837	14.7599	14.6343	14.7448	15.4252	15.4009	15.2262	15.3748
sp|O75324|SNN_HUMAN	SNN	Stannin OS=Homo sapiens OX=9606 GN=SNN PE=1 SV=1	0.938049	0.675743	5.6e-05	0.000528215	0.000130708	0.000948112	14.2011	14.0661	13.8643	14.9729	15.2184	14.7543	15.0811	14.9215	14.9027	14.9858	15.6639	15.5779	15.5851	15.7672
sp|Q9UPR5|NAC2_HUMAN	SLC8A2	Sodium/calcium exchanger 2 OS=Homo sapiens OX=9606 GN=SLC8A2 PE=2 SV=2	-0.494303	0.673125	0.00283064	9.02e-06	0.00448248	2.21e-05	13.1436	13.187	13.0673	12.6658	12.3903	12.8589	13.4697	13.4913	13.6689	13.6658	14.3532	14.3845	14.3166	13.934
sp|Q9BXW6|OSBL1_HUMAN	OSBPL1A	Oxysterol-binding protein-related protein 1 OS=Homo sapiens OX=9606 GN=OSBPL1A PE=1 SV=2	-0.288525	0.671774	0.0810258	0.000112903	0.0988828	0.000225616	13.4619	12.9257	13.0062	12.8559	12.8003	12.872	13.2527	13.3142	13.0073	13.2757	13.8486	13.978	13.9775	13.7328
sp|Q9Y5F2|PCDBB_HUMAN	PCDHB11	Protocadherin beta-11 OS=Homo sapiens OX=9606 GN=PCDHB11 PE=2 SV=1	-0.199859	0.671567	0.258931	0.000295753	0.289754	0.000551232	14.1144	13.9284	13.7285	13.8455	13.4889	13.8372	14.1657	14.2431	14.4339	14.3525	14.8426	15.0978	15.0611	14.88
sp|P62068|UBP46_HUMAN	USP46	Ubiquitin carboxyl-terminal hydrolase 46 OS=Homo sapiens OX=9606 GN=USP46 PE=1 SV=1	1.50325	0.67112	2.29e-10	0.000169531	1.61e-09	0.000329308	13.4969	13.7031	13.7398	15.2822	15.1089	15.0583	13.3694	13.4282	13.2707	13.4843	13.9777	14.014	14.1309	14.1144
sp|P19022|CADH2_HUMAN	CDH2	Cadherin-2 OS=Homo sapiens OX=9606 GN=CDH2 PE=1 SV=4	0.17489	0.668928	0.104275	8.72e-11	0.1251	5.57e-10	13.7572	13.6588	13.6235	13.7993	13.7578	14.0071	14.3509	14.434	14.3345	14.4234	14.9511	15.0681	15.1272	15.0721
sp|Q96RU3|FNBP1_HUMAN	FNBP1	Formin-binding protein 1 OS=Homo sapiens OX=9606 GN=FNBP1 PE=1 SV=2	0.918388	0.668723	1.21e-05	8.58e-05	3.31e-05	0.000175616	14.2552	14.0167	14.0225	15.0396	14.8628	15.1471	14.1363	14.2722	14.2601	14.2855	14.8296	14.9707	15.0947	14.734
sp|P51151|RAB9A_HUMAN	RAB9A	Ras-related protein Rab-9A OS=Homo sapiens OX=9606 GN=RAB9A PE=1 SV=1	1.68796	0.667672	1.54e-10	0.000994446	1.11e-09	0.00172218	14.3186	14.3927	14.5634	16.082	16.2079	16.0487	14.2947	14.3703	14.4823	14.3821	15.0209	15.1176	14.9055	15.156
sp|Q9UPZ6|THS7A_HUMAN	THSD7A	Thrombospondin type-1 domain-containing protein 7A OS=Homo sapiens OX=9606 GN=THSD7A PE=1 SV=4	-0.827632	0.666249	5.66e-05	0.000168246	0.000131715	0.000326991	13.6439	13.6316	13.4788	12.7049	12.7592	12.8073	14.1418	14.2754	14.1777	14.3488	14.9082	14.6699	14.9748	15.0559
sp|Q9UHW9|S12A6_HUMAN	SLC12A6	Solute carrier family 12 member 6 OS=Homo sapiens OX=9606 GN=SLC12A6 PE=1 SV=2	0.866127	0.66617	1.4e-07	7.08e-07	5.91e-07	2.14e-06	12.9808	12.5982	13.0561	13.697	13.7822	13.7544	13.2096	13.2524	13.3636	13.3658	13.9762	14.0554	13.9743	13.8501
sp|Q02383|SEMG2_HUMAN	SEMG2	Semenogelin-2 OS=Homo sapiens OX=9606 GN=SEMG2 PE=1 SV=1	-1.61339	0.665816	0.0162783	0.220954	0.0223087	0.260486	14.9734	16.1979	14.5231	13.8069	13.6736	13.3737	14.2224	14.3787	14.3123	14.4921	13.9213	16.9371	14.1167	15.0936
sp|P78348|ASIC1_HUMAN	ASIC1	Acid-sensing ion channel 1 OS=Homo sapiens OX=9606 GN=ASIC1 PE=1 SV=3	0.0956528	0.663718	0.596801	0.000466209	0.62428	0.00084193	12.7626	12.4512	12.9782	12.6187	13.0301	12.8302	13.1865	12.5251	12.8123	12.8286	13.5571	13.4767	13.4759	13.4977
sp|Q96ST2|IWS1_HUMAN	IWS1	Protein IWS1 homolog OS=Homo sapiens OX=9606 GN=IWS1 PE=1 SV=2	-0.766334	0.662372	1.06e-05	1.08e-05	2.93e-05	2.6e-05	16.0876	16.2492	16.3059	15.3901	15.4876	15.4661	15.3238	15.3605	15.2899	15.3581	15.9458	16.0967	16.1237	15.8155
sp|Q96MM7|H6ST2_HUMAN	HS6ST2	Heparan-sulfate 6-O-sulfotransferase 2 OS=Homo sapiens OX=9606 GN=HS6ST2 PE=1 SV=2	0.479538	0.660964	0.0588654	0.00499817	0.073354	0.00776107	14.3675	13.6368	14.0392	14.8372	13.9767	14.6683	13.181	12.8035	12.6951	12.7944	13.5053	13.4283	13.7132	13.4711
sp|P35052|GPC1_HUMAN	GPC1	Glypican-1 OS=Homo sapiens OX=9606 GN=GPC1 PE=1 SV=2	1.50511	0.656429	4.66e-06	0.0040893	1.39e-05	0.00641726	12.8497	12.1311	11.7004	13.6464	13.9843	13.5658	12.3298	12.5613	12.6369	12.6634	13.2696	13.2218	13.0788	13.2468
sp|Q9H2G2|SLK_HUMAN	SLK	STE20-like serine/threonine-protein kinase OS=Homo sapiens OX=9606 GN=SLK PE=1 SV=1	0.504122	0.655838	0.00308894	7.61e-05	0.00484389	0.000156932	12.9984	12.6572	12.9423	13.3489	13.4445	13.3169	13.8901	13.8024	14.0833	13.8895	14.2267	14.6381	14.7731	14.6508
sp|P0DOX2|IGA2_HUMAN		Immunoglobulin alpha-2 heavy chain OS=Homo sapiens OX=9606 PE=1 SV=2	-0.69339	0.654449	0.130435	0.101378	0.153882	0.126544	12.5798	13.596	11.508	11.7802	11.8239	11.9996	11.7651	12.1506	12.3705	12.3212	12.3736	12.2492	13.9084	12.694
sp|Q86VI4|LAP4B_HUMAN	LAPTM4B	Lysosomal-associated transmembrane protein 4B OS=Homo sapiens OX=9606 GN=LAPTM4B PE=1 SV=2	0.801098	0.654122	0.00019703	0.000350101	0.000405738	0.000644417	13.8581	13.7582	13.6719	14.5932	14.4522	14.646	12.6183	13.256	12.648	12.8858	13.5993	13.6758	13.5369	13.2126
sp|Q08AM6|VAC14_HUMAN	VAC14	Protein VAC14 homolog OS=Homo sapiens OX=9606 GN=VAC14 PE=1 SV=1	0.635887	0.653137	0.000649592	0.000124577	0.00117999	0.000247271	13.7223	13.8296	13.8909	14.4657	14.2927	14.5922	13.7157	13.9578	13.9903	14.0583	14.63	14.6945	14.6084	14.4017
sp|Q96AG4|LRC59_HUMAN	LRRC59	Leucine-rich repeat-containing protein 59 OS=Homo sapiens OX=9606 GN=LRRC59 PE=1 SV=1	-0.325416	0.653135	0.0189834	2.06e-06	0.025757	5.69e-06	14.7169	14.89	14.9589	14.3028	14.7034	14.5834	14.4015	14.6588	14.6354	14.6915	15.2466	15.3201	15.2754	15.1577
sp|Q13444|ADA15_HUMAN	ADAM15	Disintegrin and metalloproteinase domain-containing protein 15 OS=Homo sapiens OX=9606 GN=ADAM15 PE=1 SV=4	1.53875	0.648393	1.24e-06	0.007178	4.23e-06	0.0107868	12.9122	12.2092	13.5128	14.3758	14.4165	14.4581	12.4365	12.765	12.684	12.8072	13.1829	13.4665	13.3149	13.3221
sp|Q9Y277|VDAC3_HUMAN	VDAC3	Voltage-dependent anion-selective channel protein 3 OS=Homo sapiens OX=9606 GN=VDAC3 PE=1 SV=1	-0.574838	0.647101	0.00301504	0.000320805	0.0047406	0.000594798	13.7669	13.6855	14.1487	13.0146	13.4288	13.4332	13.897	13.968	14.1983	14.0415	14.6302	14.8661	14.8155	14.3814
sp|Q14114|LRP8_HUMAN	LRP8	Low-density lipoprotein receptor-related protein 8 OS=Homo sapiens OX=9606 GN=LRP8 PE=1 SV=4	1.83349	0.646134	1.5e-26	1.15e-08	8.43e-25	4.93e-08	12.7192	12.7798	12.7956	14.5646	14.7373	14.4931	12.5623	12.4793	12.6975	12.7785	13.2434	13.1949	13.2844	13.3795
sp|Q9UPT8|ZC3H4_HUMAN	ZC3H4	Zinc finger CCCH domain-containing protein 4 OS=Homo sapiens OX=9606 GN=ZC3H4 PE=1 SV=3	0.966973	0.645009	0.00161814	0.0124638	0.00270376	0.0181157	13.2053	12.6425	12.5015	14.0239	13.6299	13.5964	13.0972	12.6765	13.0151	13.246	13.7067	13.6016	13.5996	13.707
sp|Q5SYE7-2|NHSL1-2_HUMAN	NHSL1	Isoform of Q5SYE7, Isoform 2 of NHS-like protein 1 OS=Homo sapiens OX=9606 GN=NHSL1 PE=1 SV=2	0.434954	0.642935	0.0947316	0.0126723	0.114349	0.0184106	12.829	12.7348	12.4157	13.503	13.2068	12.5746	10.7151	11.092	10.6387	0	10.9941	11.6794	11.5743	11.5851
sp|Q15286|RAB35_HUMAN	RAB35	Ras-related protein Rab-35 OS=Homo sapiens OX=9606 GN=RAB35 PE=1 SV=1	1.23355	0.64095	1.48e-09	8.12e-05	8.9e-09	0.00016671	14.1955	14.3037	14.5413	15.6911	15.2853	15.7648	15.1978	15.3674	15.15	15.4544	15.9074	16.0046	16.0631	15.7583
sp|Q9HBR0|S38AA_HUMAN	SLC38A10	Putative sodium-coupled neutral amino acid transporter 10 OS=Homo sapiens OX=9606 GN=SLC38A10 PE=1 SV=2	0.40601	0.640929	0.0722095	0.00278121	0.088827	0.00446785	12.594	13.3014	13.0985	13.0101	13.8289	13.373	13.3984	13.2457	13.289	13.6117	13.9325	13.9411	14.3484	13.8865
sp|P36383|CXG1_HUMAN	GJC1	Gap junction gamma-1 protein OS=Homo sapiens OX=9606 GN=GJC1 PE=1 SV=2	0.466414	0.63425	0.0237657	0.00115632	0.0316519	0.00198603	14.0813	13.729	13.5049	14.2515	14.3899	14.0731	13.5948	13.4037	13.2883	13.3691	14.1167	13.9345	13.9044	14.2373
sp|Q9HCN3|PGAP6_HUMAN	PGAP6	Post-GPI attachment to proteins factor 6 OS=Homo sapiens OX=9606 GN=PGAP6 PE=1 SV=3	1.17949	0.632784	5.09e-08	2.56e-05	2.35e-07	5.75e-05	14.1532	14.3823	14.0503	15.5099	15.3684	15.246	13.685	13.721	13.6454	13.6757	14.3894	14.4352	14.1813	14.2524
sp|Q96CS7|PKHB2_HUMAN	PLEKHB2	Pleckstrin homology domain-containing family B member 2 OS=Homo sapiens OX=9606 GN=PLEKHB2 PE=1 SV=1	0.672433	0.630025	0.00148996	0.000761661	0.00251493	0.00134066	13.4707	13.6027	13.5103	14.4293	13.7319	14.4398	13.9189	13.9737	14.0547	14.1549	14.5277	14.757	14.7741	14.5634
sp|O75110|ATP9A_HUMAN	ATP9A	Probable phospholipid-transporting ATPase IIA OS=Homo sapiens OX=9606 GN=ATP9A PE=1 SV=3	0.225906	0.629881	0.258379	0.00154697	0.289228	0.00260151	12.9055	12.8974	12.9201	13.0487	13.0314	13.3207	14.8366	15.075	15.0578	15.0645	15.6114	15.8145	15.6848	15.4426
sp|Q9Y666|S12A7_HUMAN	SLC12A7	Solute carrier family 12 member 7 OS=Homo sapiens OX=9606 GN=SLC12A7 PE=1 SV=3	1.91917	0.628235	2.64e-08	0.00199751	1.28e-07	0.00329817	14.3778	13.6083	14.2325	16.0863	16.1127	15.7771	13.2767	13.6611	13.543	13.9071	14.0422	14.2953	14.3143	14.249
sp|O95477|ABCA1_HUMAN	ABCA1	Phospholipid-transporting ATPase ABCA1 OS=Homo sapiens OX=9606 GN=ABCA1 PE=1 SV=3	0.316009	0.62807	0.0605886	5.46e-05	0.0753425	0.000115446	14.1222	13.8953	13.7668	14.3673	14.1478	14.2173	13.9847	13.9847	14.0475	13.8191	14.6531	14.5853	14.5677	14.5422
sp|Q8NBJ5|GT251_HUMAN	COLGALT1	Procollagen galactosyltransferase 1 OS=Homo sapiens OX=9606 GN=COLGALT1 PE=1 SV=1	0.468579	0.627916	0.0139051	0.000549616	0.0193557	0.000983538	12.2	12.7266	12.7437	12.6544	13.1146	13.3071	13.0808	13.2736	13.2235	13.3642	13.7577	13.8755	13.8807	13.94
sp|Q9BXS5|AP1M1_HUMAN	AP1M1	AP-1 complex subunit mu-1 OS=Homo sapiens OX=9606 GN=AP1M1 PE=1 SV=3	0.808277	0.62642	8.36e-08	1.02e-06	3.68e-07	2.98e-06	13.1012	12.764	13.02	13.7017	13.6322	13.9762	13.7153	13.7936	13.7227	13.8307	14.4136	14.4593	14.4664	14.2286
sp|P12931|SRC_HUMAN	SRC	Proto-oncogene tyrosine-protein kinase Src OS=Homo sapiens OX=9606 GN=SRC PE=1 SV=3	1.29511	0.624967	1.17e-09	0.00013172	7.15e-09	0.000260429	13.5284	13.319	13.6518	14.7341	14.9954	14.655	13.5055	13.4182	13.5074	13.6054	14.0143	14.0467	14.2255	14.25
sp|P29992|GNA11_HUMAN	GNA11	Guanine nucleotide-binding protein subunit alpha-11 OS=Homo sapiens OX=9606 GN=GNA11 PE=1 SV=2	0.846382	0.62442	0.0001543	0.000713692	0.000324919	0.00125873	13.9237	14.0174	13.9291	14.7833	14.6159	15.0102	14.2722	14.2353	14.4065	14.424	14.8816	15.17	15.0255	14.7586
sp|Q14964|RB39A_HUMAN	RAB39A	Ras-related protein Rab-39A OS=Homo sapiens OX=9606 GN=RAB39A PE=1 SV=2	1.14084	0.621672	1.13e-11	2.57e-06	1.03e-10	7e-06	13.3993	13.4846	13.6651	14.6725	14.5734	14.7257	14.153	14.1848	14.2542	14.1951	14.828	14.9541	14.7964	14.6953
sp|Q15758|AAAT_HUMAN	SLC1A5	Neutral amino acid transporter B(0) OS=Homo sapiens OX=9606 GN=SLC1A5 PE=1 SV=2	2.42605	0.621246	4.7e-21	0.00014931	1.5e-19	0.000292756	13.4771	12.9961	13.3833	15.7563	15.5566	15.8218	12.1937	11.8813	11.8138	12.0984	12.9005	12.694	12.3875	12.4901
sp|Q6P4Q7|CNNM4_HUMAN	CNNM4	Metal transporter CNNM4 OS=Homo sapiens OX=9606 GN=CNNM4 PE=1 SV=3	0.0854646	0.621134	0.624558	0.000205764	0.650053	0.000393091	13.9884	14.1192	13.887	14.1446	13.8725	14.2339	13.7928	13.8317	14.0925	14.0092	14.5532	14.7371	14.6263	14.2942
sp|P55265|DSRAD_HUMAN	ADAR	Double-stranded RNA-specific adenosine deaminase OS=Homo sapiens OX=9606 GN=ADAR PE=1 SV=4	-1.22883	0.619108	0.0822189	0.297573	0.100201	0.341833	16.1394	15.4812	17.0361	15.4658	15.1082	14.3961	14.8594	14.1933	14.2509	14.3743	13.6583	14.1095	14.9603	17.4262
sp|O75354|ENTP6_HUMAN	ENTPD6	Ectonucleoside triphosphate diphosphohydrolase 6 OS=Homo sapiens OX=9606 GN=ENTPD6 PE=1 SV=3	1.52223	0.616398	2.24e-05	0.0279568	5.77e-05	0.0382957	13.202	13.3853	13.3945	14.9181	14.7016	14.9288	13.642	13.6957	13.7061	13.7994	14.2224	14.3593	14.4477	14.2794
sp|P53779|MK10_HUMAN	MAPK10	Mitogen-activated protein kinase 10 OS=Homo sapiens OX=9606 GN=MAPK10 PE=1 SV=2	0.500984	0.616348	0.0181679	0.00107637	0.0247211	0.0018559	12.6211	12.2736	12.217	12.7891	13.0284	12.7972	14.0426	13.8786	13.8163	13.4697	14.4997	14.2706	14.365	14.5373
sp|P50395|GDIB_HUMAN	GDI2	Rab GDP dissociation inhibitor beta OS=Homo sapiens OX=9606 GN=GDI2 PE=1 SV=2	0.242725	0.615507	0.104247	0.000104346	0.1251	0.000210196	13.4448	13.5813	13.2135	13.6159	13.497	13.8548	13.4255	13.4687	13.4651	13.4386	13.9628	14.1822	14.1906	13.9244
sp|Q8TCG2|P4K2B_HUMAN	PI4K2B	Phosphatidylinositol 4-kinase type 2-beta OS=Homo sapiens OX=9606 GN=PI4K2B PE=1 SV=1	3.2395	0.614886	1.15e-13	0.000228159	1.45e-12	0.000433685	11.9364	11.8274	12.0231	15.154	15.0756	15.2757	11.8563	11.7091	11.7435	11.8811	12.6263	12.3221	12.3889	12.3121
sp|Q96S99|PKHF1_HUMAN	PLEKHF1	Pleckstrin homology domain-containing family F member 1 OS=Homo sapiens OX=9606 GN=PLEKHF1 PE=1 SV=3	0.904017	0.613683	0.000882794	0.00579992	0.00156041	0.00889566	12.9981	12.1474	12.4683	13.2767	13.5161	13.533	11.9509	12.2964	12.4495	12.6491	12.7029	13.1753	13.0253	12.8971
sp|Q9H2H9|S38A1_HUMAN	SLC38A1	Sodium-coupled neutral amino acid transporter 1 OS=Homo sapiens OX=9606 GN=SLC38A1 PE=1 SV=1	1.70368	0.613452	1.46e-06	0.00807449	4.87e-06	0.0120522	13.4927	13.4552	13.6716	15.3322	14.6531	15.7454	13.4879	13.7704	13.6417	13.8643	14.3945	14.4351	14.4339	13.9546
tr|H0Y7Z9|H0Y7Z9_HUMAN	PTPRF	Isoform of P10586, Protein-tyrosine-phosphatase (Fragment) OS=Homo sapiens OX=9606 GN=PTPRF PE=1 SV=1	-0.921714	0.6113	1.53e-05	0.00027173	4.1e-05	0.000510214	13.9182	13.7784	13.9654	13.1265	12.6468	13.1235	13.5158	13.542	13.5568	13.7016	14.3095	14.1111	14.3179	14.0229
sp|Q8N1F8|S11IP_HUMAN	STK11IP	Serine/threonine-protein kinase 11-interacting protein OS=Homo sapiens OX=9606 GN=STK11IP PE=1 SV=4	0.00635161	0.611016	0.968846	0.000389946	0.971862	0.000711091	13.79	14.2088	13.8694	13.8593	14.057	13.9709	13.6954	13.7646	13.6801	13.9173	14.6395	14.5624	14.0763	14.2232
sp|Q9NRW7|VPS45_HUMAN	VPS45	Vacuolar protein sorting-associated protein 45 OS=Homo sapiens OX=9606 GN=VPS45 PE=1 SV=1	1.49809	0.610448	6.03e-26	1.22e-09	3.14e-24	6.29e-09	13.5716	13.505	13.5205	15.064	14.9886	15.0388	14.4087	14.4345	14.37	14.4345	15.0203	15.0657	15.0151	14.9884
sp|O60641|AP180_HUMAN	SNAP91	Clathrin coat assembly protein AP180 OS=Homo sapiens OX=9606 GN=SNAP91 PE=1 SV=2	-0.468649	0.609392	0.0392034	0.00376412	0.0502848	0.00593322	13.927	13.6576	13.8738	13.1746	13.5005	13.3774	14.5096	14.7393	14.7809	15.0744	15.1802	15.4909	15.7066	15.164
sp|O00443|P3C2A_HUMAN	PIK3C2A	Phosphatidylinositol 4-phosphate 3-kinase C2 domain-containing subunit alpha OS=Homo sapiens OX=9606 GN=PIK3C2A PE=1 SV=2	1.8414	0.609044	5.22e-32	1.98e-09	4.87e-30	9.79e-09	12.6961	12.672	12.7766	14.6268	14.4642	14.5778	12.3356	12.2828	12.3128	12.2565	12.9853	13.0332	12.841	12.7644
sp|Q8N9N7|LRC57_HUMAN	LRRC57	Leucine-rich repeat-containing protein 57 OS=Homo sapiens OX=9606 GN=LRRC57 PE=1 SV=1	-0.256644	0.608231	0.187485	0.00156882	0.21531	0.00263701	14.4332	13.8791	14.4185	14.1092	14.2102	13.6416	14.6291	14.6471	14.7526	14.825	15.1325	15.0719	15.4325	15.6499
sp|P11169|GTR3_HUMAN	SLC2A3	Solute carrier family 2, facilitated glucose transporter member 3 OS=Homo sapiens OX=9606 GN=SLC2A3 PE=1 SV=1	0.922352	0.607759	1.47e-06	0.000165967	4.91e-06	0.000322921	14.7217	14.4826	14.5017	15.4435	15.2665	15.7631	13.6521	13.8938	13.748	13.7201	14.3899	14.5762	14.265	14.2139
sp|Q8WWZ7|ABCA5_HUMAN	ABCA5	Cholesterol transporter ABCA5 OS=Homo sapiens OX=9606 GN=ABCA5 PE=1 SV=2	-0.21663	0.606662	0.157244	0.000172757	0.183254	0.000334291	12.8848	12.833	13.0856	12.8121	12.6635	12.6779	13.1961	13.1966	13.3657	13.3123	13.7904	13.8919	13.9941	13.8209
sp|Q92896|GSLG1_HUMAN	GLG1	Golgi apparatus protein 1 OS=Homo sapiens OX=9606 GN=GLG1 PE=1 SV=2	1.40376	0.605663	1.68e-09	2.2e-05	9.91e-09	4.99e-05	13.9744	14.452	14.5048	15.7064	15.8961	15.54	14.3101	14.379	14.3356	14.2407	14.8597	14.8951	14.9603	14.973
sp|P61006|RAB8A_HUMAN	RAB8A	Ras-related protein Rab-8A OS=Homo sapiens OX=9606 GN=RAB8A PE=1 SV=1	1.05135	0.605587	4.09e-12	2.14e-07	3.98e-11	7.2e-07	15.1973	15.2049	15.1551	16.391	16.2228	16.0976	15.3589	15.2801	15.3666	15.3125	15.9276	15.9159	15.9325	15.9643
sp|P57087|JAM2_HUMAN	JAM2	Junctional adhesion molecule B OS=Homo sapiens OX=9606 GN=JAM2 PE=1 SV=1	-0.230521	0.60496	0.0933878	4.94e-05	0.112809	0.000105674	13.4488	13.672	13.2625	13.1498	13.2574	13.2845	13.4099	13.3178	13.3451	13.3421	13.762	14.0422	14.069	13.9615
sp|O75379|VAMP4_HUMAN	VAMP4	Vesicle-associated membrane protein 4 OS=Homo sapiens OX=9606 GN=VAMP4 PE=1 SV=2	1.11113	0.604552	1.86e-10	2.67e-06	1.32e-09	7.23e-06	11.6402	11.7824	11.7216	12.8556	12.8094	12.8125	13.3103	12.9976	13.3715	13.0985	13.6807	13.879	13.8866	13.7498
sp|Q9BXS9|S26A6_HUMAN	SLC26A6	Solute carrier family 26 member 6 OS=Homo sapiens OX=9606 GN=SLC26A6 PE=1 SV=1	0.692272	0.604083	7.16e-05	6.6e-05	0.000163029	0.00013755	13.6303	13.488	13.5611	14.3123	14.4744	13.9696	13.4363	13.586	13.4164	13.5873	14.1496	13.9899	14.1545	14.1483
sp|P10721|KIT_HUMAN	KIT	Mast/stem cell growth factor receptor Kit OS=Homo sapiens OX=9606 GN=KIT PE=1 SV=1	0.610997	0.602241	0.000526403	0.000150011	0.00097879	0.000293969	13.3631	13.2408	12.8817	13.785	13.9053	13.6283	12.6642	12.6817	12.8692	12.8933	13.3908	13.3045	13.36	13.462
sp|Q96PD2|DCBD2_HUMAN	DCBLD2	Discoidin, CUB and LCCL domain-containing protein 2 OS=Homo sapiens OX=9606 GN=DCBLD2 PE=1 SV=1	1.32599	0.601971	1.76e-07	0.000371408	7.27e-07	0.000679031	12.9996	12.6838	12.9386	14.1267	14.3885	14.0847	12.9535	12.9272	13.1117	13.3289	13.7464	13.647	13.5121	13.8236
sp|Q9BSA4|TTYH2_HUMAN	TTYH2	Protein tweety homolog 2 OS=Homo sapiens OX=9606 GN=TTYH2 PE=1 SV=3	-0.284251	0.599549	0.113668	0.000812188	0.135454	0.00142535	13.4306	13.1505	13.3172	13.0009	12.7523	13.2923	14.4005	14.5815	14.5693	14.6896	15.1243	15.4023	15.1323	14.9802
sp|Q9UJ14|GGT7_HUMAN	GGT7	Glutathione hydrolase 7 OS=Homo sapiens OX=9606 GN=GGT7 PE=1 SV=2	-0.171962	0.598935	0.272647	2.68e-05	0.303665	6e-05	12.3632	12.5593	12.5856	12.0305	12.5587	12.4029	13.7168	13.571	13.6795	13.7867	14.3608	14.3245	14.2053	14.2591
sp|Q15262|PTPRK_HUMAN	PTPRK	Receptor-type tyrosine-protein phosphatase kappa OS=Homo sapiens OX=9606 GN=PTPRK PE=1 SV=2	0.817655	0.595916	9.96e-11	1.5e-08	7.56e-10	6.31e-08	14.6328	14.5727	14.5538	15.4483	15.2974	15.4666	14.3636	14.2918	14.4104	14.3863	15.0042	14.9838	15.008	14.8397
sp|O43752|STX6_HUMAN	STX6	Syntaxin-6 OS=Homo sapiens OX=9606 GN=STX6 PE=1 SV=1	2.17661	0.595182	9.94e-32	7.92e-08	8.59e-30	2.9e-07	12.5753	12.2595	12.71	14.8057	14.6531	14.6158	13.0941	13.1916	13.0985	13.0671	13.946	13.6309	13.6191	13.636
sp|P49006|MRP_HUMAN	MARCKSL1	MARCKS-related protein OS=Homo sapiens OX=9606 GN=MARCKSL1 PE=1 SV=2	1.35857	0.594816	9.29e-09	6.7e-05	4.88e-08	0.000139183	14.7354	15.0434	15.0507	16.4101	16.428	16.0673	14.665	14.4497	14.3497	14.4682	15.1169	14.9407	15.1419	15.1123
sp|Q96JN8|NEUL4_HUMAN	NEURL4	Neuralized-like protein 4 OS=Homo sapiens OX=9606 GN=NEURL4 PE=1 SV=2	1.21203	0.593902	3.43e-16	1.77e-08	5.78e-15	7.34e-08	13.532	13.3737	13.5668	14.7504	14.6686	14.6896	13.3629	13.3174	13.3246	13.5841	13.9614	13.9903	14.0675	13.9454
sp|A2RU67|F234B_HUMAN	FAM234B	Protein FAM234B OS=Homo sapiens OX=9606 GN=FAM234B PE=1 SV=1	0.878424	0.590046	2.8e-05	0.000865721	7.05e-05	0.00151181	12.0873	11.7438	11.5418	12.5084	12.7029	12.7968	12.7265	12.8364	12.9981	12.6824	13.2709	13.6036	13.4118	13.3174
sp|P23634|AT2B4_HUMAN	ATP2B4	Plasma membrane calcium-transporting ATPase 4 OS=Homo sapiens OX=9606 GN=ATP2B4 PE=1 SV=2	0.534703	0.588773	0.00126641	8.14e-05	0.00215985	0.000167071	14.3678	14.541	14.3367	14.9093	14.8697	15.0706	14.1195	14.234	14.1875	14.3068	14.7569	14.834	14.8502	14.7618
sp|Q69YW2|STUM_HUMAN	STUM	Protein stum homolog OS=Homo sapiens OX=9606 GN=STUM PE=1 SV=1	-0.191477	0.588738	0.349734	0.00331011	0.38314	0.00525967	13.8713	14.0106	13.368	13.6003	13.4957	13.5795	13.3444	13.0445	13.1932	13.3651	13.8777	13.9627	13.9371	13.5246
sp|Q9Y5E9|PCDBE_HUMAN	PCDHB14	Protocadherin beta-14 OS=Homo sapiens OX=9606 GN=PCDHB14 PE=1 SV=1	-0.635142	0.588361	1.95e-06	5.16e-07	6.33e-06	1.6e-06	13.9076	14.0862	13.8941	13.2609	13.2672	13.4544	13.5149	13.6521	13.6454	13.7122	14.2898	14.1941	14.2891	14.1051
sp|O14917|PCD17_HUMAN	PCDH17	Protocadherin-17 OS=Homo sapiens OX=9606 GN=PCDH17 PE=1 SV=2	-0.47136	0.586604	0.0228974	0.00143343	0.0305759	0.00242207	13.645	13.4324	13.4657	13.0935	12.805	13.2306	13.8661	13.9133	14.0712	14.0118	14.593	14.4848	14.6191	14.5119
sp|Q96S38|KS6C1_HUMAN	RPS6KC1	Ribosomal protein S6 kinase delta-1 OS=Homo sapiens OX=9606 GN=RPS6KC1 PE=1 SV=2	1.00466	0.584554	3.82e-11	2.53e-07	3.15e-10	8.36e-07	13.775	13.539	13.5789	14.6901	14.6702	14.5466	13.6592	13.8976	13.6022	13.6718	14.2557	14.2079	14.3983	14.3073
sp|Q96MX0|CKLF3_HUMAN	CMTM3	CKLF-like MARVEL transmembrane domain-containing protein 3 OS=Homo sapiens OX=9606 GN=CMTM3 PE=1 SV=1	2.3183	0.582384	3.98e-07	0.0782321	1.51e-06	0.0996883	13.0363	13.3586	12.9375	16.136	14.8454	15.306	14.4046	14.6364	14.5353	14.5458	15.1005	15.3364	15.1324	14.8822
sp|Q7RTT9|S29A4_HUMAN	SLC29A4	Equilibrative nucleoside transporter 4 OS=Homo sapiens OX=9606 GN=SLC29A4 PE=1 SV=1	-0.141738	0.581533	0.564659	0.00935138	0.593813	0.0138697	13.4701	13.2018	12.8566	13.1028	12.7638	13.2366	13.5642	13.8337	13.7983	14.2249	14.5174	14.6799	14.3681	14.1818
sp|P08962|CD63_HUMAN	CD63	CD63 antigen OS=Homo sapiens OX=9606 GN=CD63 PE=1 SV=2	1.88648	0.580745	1.44e-13	0.000854247	1.78e-12	0.00149398	12.9788	13.0091	13.2982	14.9942	14.8656	15.0857	14.0251	14.2724	14.3216	14.4078	14.854	14.9439	14.8247	14.7274
sp|Q9UGV2|NDRG3_HUMAN	NDRG3	Protein NDRG3 OS=Homo sapiens OX=9606 GN=NDRG3 PE=1 SV=2	0.228436	0.580537	0.346162	0.00738968	0.379462	0.0110861	13.5148	13.5377	13.3326	13.7346	13.7209	13.615	13.8145	13.8646	13.9076	14.082	14.3393	14.4471	14.5234	14.6811
sp|Q96AJ9|VTI1A_HUMAN	VTI1A	Vesicle transport through interaction with t-SNAREs homolog 1A OS=Homo sapiens OX=9606 GN=VTI1A PE=1 SV=2	1.3709	0.580523	5.01e-07	0.00136166	1.85e-06	0.00230851	13.6228	13.85	13.9899	15.2582	15.3977	14.9193	15.7844	15.7182	15.7129	15.6924	16.2117	16.1544	16.3873	16.4766
sp|P61225|RAP2B_HUMAN	RAP2B	Ras-related protein Rap-2b OS=Homo sapiens OX=9606 GN=RAP2B PE=1 SV=1	0.950339	0.579947	2.2e-05	0.00180312	5.67e-05	0.00299957	14.2614	14.2943	14.161	15.1994	15.1502	15.2181	14.1406	14.2392	14.6924	14.283	14.8778	14.9425	14.9404	14.9143
sp|Q14118|DAG1_HUMAN	DAG1	Dystroglycan 1 OS=Homo sapiens OX=9606 GN=DAG1 PE=1 SV=2	1.22229	0.579866	1.42e-18	4.49e-08	3.25e-17	1.73e-07	13.4488	13.4423	13.4521	14.7213	14.7702	14.5185	13.1795	13.161	13.192	13.224	13.8137	13.7407	13.7741	13.7474
sp|F2Z333|FND10_HUMAN	FNDC10	Fibronectin type III domain-containing protein 10 OS=Homo sapiens OX=9606 GN=FNDC10 PE=3 SV=1	0.113176	0.578302	0.350199	2.79e-05	0.383412	6.21e-05	16.2898	16.2503	16.3456	16.3532	16.4275	16.4444	16.2526	16.3903	16.4425	16.2757	17.0095	16.9962	16.8222	16.8463
sp|O95347|SMC2_HUMAN	SMC2	Structural maintenance of chromosomes protein 2 OS=Homo sapiens OX=9606 GN=SMC2 PE=1 SV=2	-0.277214	0.573088	0.0548092	0.000129155	0.0687589	0.000255786	14.9452	14.5429	14.678	14.2681	14.4543	14.612	14.0598	14.2147	14.2347	14.1131	14.7407	14.8082	14.6807	14.685
sp|P10301|RRAS_HUMAN	RRAS	Ras-related protein R-Ras OS=Homo sapiens OX=9606 GN=RRAS PE=1 SV=1	1.01892	0.571816	6.98e-06	0.00238555	2.01e-05	0.00387748	13.6082	13.3258	13.494	14.5016	14.4031	14.5801	13.031	12.8457	12.8357	13.1496	13.53	13.6461	13.4559	13.5172
sp|P08133|ANXA6_HUMAN	ANXA6	Annexin A6 OS=Homo sapiens OX=9606 GN=ANXA6 PE=1 SV=3	0.612088	0.571765	5.86e-06	2.27e-06	1.71e-05	6.21e-06	13.9276	14.1795	13.9432	14.6236	14.6519	14.6111	13.5684	13.392	13.6382	13.5195	14.0454	14.0548	14.1595	14.1454
sp|P09497-2|CLCB-2_HUMAN	CLTB	Isoform of P09497, Isoform Non-brain of Clathrin light chain B OS=Homo sapiens OX=9606 GN=CLTB PE=1 SV=1	1.80997	0.571296	1.28e-12	0.000355181	1.33e-11	0.000652393	15.1296	15.0585	15.2882	17.0575	17.083	16.7657	14.7345	14.7455	14.5034	14.678	15.4095	15.1465	15.2801	15.1104
sp|P51805|PLXA3_HUMAN	PLXNA3	Plexin-A3 OS=Homo sapiens OX=9606 GN=PLXNA3 PE=1 SV=2	-0.870004	0.570571	1.31e-06	0.000148513	4.45e-06	0.000291678	13.3836	13.1646	13.4901	12.6745	12.2029	12.5508	12.9786	12.8363	12.9883	13.2172	13.7162	13.7192	13.4993	13.3679
sp|Q16881|TRXR1_HUMAN	TXNRD1	Thioredoxin reductase 1, cytoplasmic OS=Homo sapiens OX=9606 GN=TXNRD1 PE=1 SV=3	-0.377087	0.569149	0.130215	0.0130737	0.153674	0.0189633	12.3596	11.4494	12.0171	11.3815	11.4429	11.8705	12.2466	12.5238	12.5001	12.5968	13.0032	13.0843	13.2903	12.7661
sp|P23470|PTPRG_HUMAN	PTPRG	Receptor-type tyrosine-protein phosphatase gamma OS=Homo sapiens OX=9606 GN=PTPRG PE=1 SV=4	0.998896	0.568461	1.63e-05	0.00229179	4.34e-05	0.00373707	12.6524	12.9231	13.0682	13.7981	14.0174	13.8249	12.333	12.6941	12.6955	12.7508	13.3398	13.1262	13.1981	13.0832
sp|P08174|DAF_HUMAN	CD55	Complement decay-accelerating factor OS=Homo sapiens OX=9606 GN=CD55 PE=1 SV=4	1.18895	0.567625	5.05e-11	9.38e-06	4.09e-10	2.28e-05	14.5219	14.5844	14.4354	15.6805	15.904	15.524	14.0322	14.134	13.8925	13.9147	14.5846	14.553	14.6275	14.4788
sp|O00116|ADAS_HUMAN	AGPS	Alkyldihydroxyacetonephosphate synthase, peroxisomal OS=Homo sapiens OX=9606 GN=AGPS PE=1 SV=1	-0.0924844	0.567581	0.560258	0.00058993	0.59006	0.00104932	13.5917	13.7351	13.9987	13.6706	13.836	13.5415	13.4289	13.1923	13.4708	13.4694	13.7817	13.8853	14.1983	13.9663
sp|Q8TC12|RDH11_HUMAN	RDH11	Retinol dehydrogenase 11 OS=Homo sapiens OX=9606 GN=RDH11 PE=1 SV=2	0.463633	0.56744	0.00376065	0.000189444	0.00582251	0.00036479	13.2084	13.043	13.3446	13.5407	13.825	13.6211	13.5796	13.465	13.8111	13.497	13.9463	14.1335	14.3446	14.1981
sp|Q96G97-4|BSCL2-4_HUMAN	BSCL2	Isoform of Q96G97, Isoform 3 of Seipin OS=Homo sapiens OX=9606 GN=BSCL2 PE=1 SV=3	-1.18837	0.566266	7.08e-05	0.0106783	0.000161476	0.0156553	15.5008	14.6115	14.8073	13.3898	13.7167	14.248	14.7823	14.8374	14.8663	14.8781	15.1737	15.326	15.7182	15.4112
sp|Q9NX62|IMPA3_HUMAN	BPNT2	Golgi-resident adenosine 3',5'-bisphosphate 3'-phosphatase OS=Homo sapiens OX=9606 GN=BPNT2 PE=1 SV=1	0.0222242	0.56566	0.886816	0.000174441	0.897452	0.000337367	14.9145	14.8782	14.9716	14.9348	14.9608	14.9354	15.3341	15.3245	15.2396	15.2756	15.8365	15.759	15.974	15.867
sp|P35613|BASI_HUMAN	BSG	Basigin OS=Homo sapiens OX=9606 GN=BSG PE=1 SV=2	1.60732	0.565122	6.02e-26	2.81e-09	3.14e-24	1.36e-08	14.3091	14.3576	14.4843	15.9536	16.1254	15.8939	13.4964	13.5921	13.6296	13.6019	14.1888	14.1473	14.214	14.0304
sp|Q5T5C0|STXB5_HUMAN	STXBP5	Syntaxin-binding protein 5 OS=Homo sapiens OX=9606 GN=STXBP5 PE=1 SV=1	0.151776	0.564409	0.411389	0.00108568	0.443689	0.00187013	14.1997	14.201	14.2205	14.3379	14.4788	14.2599	14.161	14.3943	14.3692	14.1488	14.7468	14.7308	15.0161	14.8373
sp|O43639|NCK2_HUMAN	NCK2	Cytoplasmic protein NCK2 OS=Homo sapiens OX=9606 GN=NCK2 PE=1 SV=2	0.17015	0.5625	0.31148	0.00040502	0.343783	0.000736684	13.1175	13.5234	13.3173	13.3511	13.8103	13.3073	12.9533	12.9181	12.8962	12.9055	13.5492	13.4784	13.3279	13.5676
sp|O60784|TOM1_HUMAN	TOM1	Target of Myb protein 1 OS=Homo sapiens OX=9606 GN=TOM1 PE=1 SV=2	0.900577	0.56202	0.000393895	0.00857254	0.000754983	0.0127634	14.4733	14.4739	14.593	15.2641	15.6482	15.3296	14.554	14.5716	14.5365	14.4855	15.0315	15.0856	15.0184	15.2602
sp|Q6RW13-2|ATRAP-2_HUMAN	AGTRAP	Isoform of Q6RW13, Isoform 2 of Type-1 angiotensin II receptor-associated protein OS=Homo sapiens OX=9606 GN=AGTRAP PE=1 SV=1	2.46505	0.561047	9.17e-14	2.84e-05	1.18e-12	6.32e-05	15.0567	14.8669	14.8756	17.4385	17.3717	17.3842	15.0161	15.0427	14.9067	15.0614	15.6347	15.648	15.5513	15.4371
sp|Q9UQB3|CTND2_HUMAN	CTNND2	Catenin delta-2 OS=Homo sapiens OX=9606 GN=CTNND2 PE=1 SV=3	0.929772	0.557921	0.000594853	0.00966846	0.00109005	0.0143169	10.798	10.7396	11.2392	11.3592	12.0567	12.1502	12.6544	12.1548	12.4417	12.6875	13.1157	13.0361	13.0977	12.9206
sp|P53794|SC5A3_HUMAN	SLC5A3	Sodium/myo-inositol cotransporter OS=Homo sapiens OX=9606 GN=SLC5A3 PE=1 SV=2	1.1704	0.557204	1.37e-09	7.17e-05	8.3e-09	0.000148295	13.5176	13.0822	13.4034	14.3598	14.6382	14.5164	13.4904	13.6036	13.7057	13.7951	14.1643	14.1472	14.2703	14.2419
sp|Q9BXB1|LGR4_HUMAN	LGR4	Leucine-rich repeat-containing G-protein coupled receptor 4 OS=Homo sapiens OX=9606 GN=LGR4 PE=1 SV=2	2.09914	0.556558	3.87e-36	7.84e-11	5.28e-34	5.03e-10	13.4473	13.4133	13.5405	15.5354	15.5324	15.6307	13.55	13.6286	13.5857	13.7547	14.3042	14.2324	14.0695	14.1393
sp|P62877|RBX1_HUMAN	RBX1	E3 ubiquitin-protein ligase RBX1 OS=Homo sapiens OX=9606 GN=RBX1 PE=1 SV=1	0.120086	0.556311	0.552011	0.00475953	0.582414	0.00741324	15.3762	15.3248	15.1843	15.2708	15.3587	15.6161	15.3586	15.7406	15.6798	15.714	16.1705	16.1486	16.2684	16.1306
sp|P13798|ACPH_HUMAN	APEH	Acylamino-acid-releasing enzyme OS=Homo sapiens OX=9606 GN=APEH PE=1 SV=4	-0.85965	0.554492	1.41e-05	0.000332051	3.8e-05	0.000614044	14.2459	14.1901	14.7615	13.5737	13.3507	13.694	13.4857	13.4261	13.5734	13.7256	14.133	14.0944	14.1639	14.0375
sp|Q96DX4|RSPRY_HUMAN	RSPRY1	RING finger and SPRY domain-containing protein 1 OS=Homo sapiens OX=9606 GN=RSPRY1 PE=1 SV=1	-0.0637912	0.554073	0.666988	0.000399295	0.68996	0.00072739	13.3515	13.083	12.9991	12.9855	13.1039	13.1528	12.6568	12.858	12.7781	12.7596	13.2394	13.4451	13.2797	13.3045
sp|Q9Y2Y6|TMM98_HUMAN	TMEM98	Transmembrane protein 98 OS=Homo sapiens OX=9606 GN=TMEM98 PE=1 SV=1	1.32283	0.552867	8.45e-07	0.00207675	3e-06	0.00341628	12.7728	12.5174	12.6538	14.0689	13.6103	14.2332	12.6678	12.9947	13.1238	13.063	13.6483	13.6552	13.4932	13.2642
sp|O95897|NOE2_HUMAN	OLFM2	Noelin-2 OS=Homo sapiens OX=9606 GN=OLFM2 PE=1 SV=2	0.196074	0.551727	0.0272979	1.07e-08	0.0360446	4.59e-08	14.1298	14.2995	14.0712	14.3747	14.3418	14.3722	15.2327	15.2824	15.2924	15.291	15.8248	15.8441	15.824	15.8126
sp|Q2LD37|K1109_HUMAN	KIAA1109	Transmembrane protein KIAA1109 OS=Homo sapiens OX=9606 GN=KIAA1109 PE=1 SV=2	0.0642652	0.551646	0.712935	0.000585754	0.734275	0.00104294	13.8214	13.7991	13.4946	13.8529	13.8229	13.632	13.8048	13.8489	13.8993	13.7464	14.3877	14.3352	14.4009	14.3822
sp|Q14DG7|T132B_HUMAN	TMEM132B	Transmembrane protein 132B OS=Homo sapiens OX=9606 GN=TMEM132B PE=2 SV=2	0.554874	0.550992	1.88e-05	1.36e-06	4.92e-05	3.86e-06	13.1963	13.0379	12.9658	13.5768	13.7259	13.562	12.9859	12.8286	12.8292	12.9745	13.4841	13.3867	13.3704	13.581
sp|Q5W0Z9|ZDH20_HUMAN	ZDHHC20	Palmitoyltransferase ZDHHC20 OS=Homo sapiens OX=9606 GN=ZDHHC20 PE=1 SV=1	1.75774	0.548882	1.15e-17	9.12e-05	2.36e-16	0.000185544	13.3111	13.2557	13.4768	15.0623	15.257	14.9975	13.2919	13.2842	13.2573	13.1298	13.8301	13.6854	13.8184	13.8248
sp|Q9Y2I7|FYV1_HUMAN	PIKFYVE	1-phosphatidylinositol 3-phosphate 5-kinase OS=Homo sapiens OX=9606 GN=PIKFYVE PE=1 SV=3	0.397044	0.548067	0.0212241	0.000400393	0.0285134	0.000728641	12.3922	12.3343	12.2214	12.6238	12.7554	12.7598	11.8281	12.3137	12.1041	12.249	12.6627	12.7483	12.6617	12.6145
sp|Q6UWE0|LRSM1_HUMAN	LRSAM1	E3 ubiquitin-protein ligase LRSAM1 OS=Homo sapiens OX=9606 GN=LRSAM1 PE=1 SV=1	0.269764	0.544662	0.197512	0.00614707	0.226019	0.0093686	13.2162	12.505	12.499	12.9312	12.7558	13.3425	12.238	12.482	12.2841	12.6389	12.6881	13.0077	13.1453	12.9806
sp|Q96GX1|TECT2_HUMAN	TCTN2	Tectonic-2 OS=Homo sapiens OX=9606 GN=TCTN2 PE=2 SV=1	-1.66109	0.544653	4.7e-08	0.0026921	2.19e-07	0.00434585	12.8287	13.1068	13.1999	11.5669	11.3256	11.2597	12.3394	12.3008	11.8565	12.4502	12.851	12.5422	12.9019	12.8305
sp|P23526|SAHH_HUMAN	AHCY	Adenosylhomocysteinase OS=Homo sapiens OX=9606 GN=AHCY PE=1 SV=4	-0.53638	0.541281	2.62e-07	4.76e-09	1.04e-06	2.21e-08	13.9004	13.8581	13.5167	13.269	13.1385	13.2585	13.4202	13.4166	13.4989	13.4901	13.9528	14.0031	14.0108	14.0243
sp|Q93096|TP4A1_HUMAN	PTP4A1	Protein tyrosine phosphatase type IVA 1 OS=Homo sapiens OX=9606 GN=PTP4A1 PE=1 SV=2	0.227882	0.541219	0.183574	0.00142759	0.211161	0.00241335	13.1151	12.6491	13.1916	13.1829	13.3456	13.1109	12.8797	13.1478	12.7897	12.9439	13.2091	13.5949	13.5341	13.5878
sp|O00468|AGRIN_HUMAN	AGRN	Agrin OS=Homo sapiens OX=9606 GN=AGRN PE=1 SV=6	1.56661	0.539099	2.23e-38	6.07e-13	4.17e-36	5.46e-12	13.8916	14.005	13.9971	15.5217	15.4846	15.5873	13.9928	13.963	13.9833	14.0034	14.5876	14.5077	14.5188	14.4848
sp|P61106|RAB14_HUMAN	RAB14	Ras-related protein Rab-14 OS=Homo sapiens OX=9606 GN=RAB14 PE=1 SV=4	1.66641	0.538178	2.49e-07	0.006949	9.95e-07	0.0104736	12.8048	12.7644	12.8976	14.4378	14.3453	14.6829	14.316	14.5116	14.5956	14.7331	15.1305	15.3354	15.0742	14.7691
sp|Q8NBW4|S38A9_HUMAN	SLC38A9	Sodium-coupled neutral amino acid transporter 9 OS=Homo sapiens OX=9606 GN=SLC38A9 PE=1 SV=2	0.997784	0.537953	0.000844422	0.0290315	0.00149931	0.0395986	14.0086	13.9848	13.8894	14.8415	14.96	15.0747	14.0572	14.0473	13.9325	14.1205	14.5595	14.794	14.4971	14.4587
tr|A2BF26|A2BF26_HUMAN	HLA-C	Isoform of P10321, HLA class I histocompatibility antigen, C alpha chain OS=Homo sapiens OX=9606 GN=HLA-C PE=1 SV=1	1.42939	0.537779	1.29e-07	0.010358	5.51e-07	0.0152551	12.8109	12.6654	12.8923	14.1548	14.3541	14.1479	12.4373	12.2125	12.4048	12.785	13.1955	12.8413	12.8257	13.1282
sp|Q9BWL3|CA043_HUMAN	C1orf43	Protein C1orf43 OS=Homo sapiens OX=9606 GN=C1orf43 PE=2 SV=1	-0.0620424	0.53624	0.674222	0.00016597	0.697036	0.000322921	13.9796	13.7961	13.8436	13.7722	13.7351	13.9259	13.8337	13.8439	13.8708	13.9678	14.4883	14.5172	14.4243	14.2315
sp|O75071|EFC14_HUMAN	EFCAB14	EF-hand calcium-binding domain-containing protein 14 OS=Homo sapiens OX=9606 GN=EFCAB14 PE=1 SV=1	1.47272	0.535626	3.64e-13	0.000162215	4.19e-12	0.000317007	13.0557	12.5674	12.7949	14.3427	14.2808	14.2127	13.5828	13.9588	13.6111	13.5854	14.3298	14.1527	14.3447	14.0534
sp|P50502|F10A1_HUMAN	ST13	Hsc70-interacting protein OS=Homo sapiens OX=9606 GN=ST13 PE=1 SV=2	-0.114556	0.535481	0.465883	0.000183121	0.498066	0.000352997	13.4773	13.434	13.2356	13.3373	13.227	13.2389	13.5732	13.457	13.4422	13.6711	14.1203	14.0635	14.1358	13.9659
sp|Q6ZRV2|FA83H_HUMAN	FAM83H	Protein FAM83H OS=Homo sapiens OX=9606 GN=FAM83H PE=1 SV=3	1.05884	0.529556	0.00718778	0.107782	0.0105831	0.133784	14.1525	14.4035	14.0291	15.0028	15.7181	15.0407	13.9351	14.0401	14.0244	14.1509	14.6239	14.4703	14.3835	14.791
sp|Q9UL25|RAB21_HUMAN	RAB21	Ras-related protein Rab-21 OS=Homo sapiens OX=9606 GN=RAB21 PE=1 SV=3	0.889059	0.527803	0.000287907	0.00630129	0.000567804	0.00959127	13.9057	13.7526	13.9058	14.6822	15.1067	14.4425	14.0124	13.947	13.8587	13.7689	14.3582	14.3392	14.4057	14.5952
sp|Q96BM9|ARL8A_HUMAN	ARL8A	ADP-ribosylation factor-like protein 8A OS=Homo sapiens OX=9606 GN=ARL8A PE=1 SV=1	-0.0712504	0.527289	0.556645	3.56e-06	0.586779	9.41e-06	13.415	13.122	13.3416	13.1824	13.2621	13.2204	14.3779	14.4585	14.3762	14.5233	15.016	15.1079	14.9662	14.755
sp|Q99569|PKP4_HUMAN	PKP4	Plakophilin-4 OS=Homo sapiens OX=9606 GN=PKP4 PE=1 SV=2	0.966537	0.525591	2.57e-05	0.00443932	6.54e-05	0.00693277	12.329	12.5373	12.2561	13.1844	13.5334	13.3041	12.5541	12.3081	12.5488	12.6103	13.0375	13.0779	12.9923	13.0161
sp|Q9UIJ5|ZDHC2_HUMAN	ZDHHC2	Palmitoyltransferase ZDHHC2 OS=Homo sapiens OX=9606 GN=ZDHHC2 PE=1 SV=1	0.564117	0.524577	0.0328792	0.0223011	0.0428082	0.0311495	14.0413	13.9446	13.9628	14.4759	14.7169	14.4483	14.3937	14.5307	14.4862	14.4741	15.0456	14.9825	14.966	14.9889
sp|Q9Y2G3|AT11B_HUMAN	ATP11B	Phospholipid-transporting ATPase IF OS=Homo sapiens OX=9606 GN=ATP11B PE=1 SV=2	1.05932	0.522857	4.53e-09	0.000408919	2.48e-08	0.000742631	13.4331	13.2504	13.4164	14.3717	14.28	14.6261	13.206	13.327	13.4358	13.4375	13.822	13.9021	13.9986	13.7751
sp|Q93070|NAR4_HUMAN	ART4	Ecto-ADP-ribosyltransferase 4 OS=Homo sapiens OX=9606 GN=ART4 PE=2 SV=2	-0.349154	0.517476	0.176021	0.0272231	0.203198	0.0373909	17.6972	17.5806	17.5911	18.0533	16.8868	16.8813	17.7259	17.5665	17.6192	17.8666	17.9976	18.3259	18.1503	18.3742
sp|Q9Y2A7|NCKP1_HUMAN	NCKAP1	Nck-associated protein 1 OS=Homo sapiens OX=9606 GN=NCKAP1 PE=1 SV=1	1.25146	0.51399	1.25e-08	0.00229052	6.45e-08	0.00373673	13.8452	13.9125	13.877	15.0291	15.0239	15.3362	13.5298	13.4156	13.4792	13.4452	13.9849	14.1165	13.9831	13.8413
sp|Q8N3R9|PALS1_HUMAN	PALS1	Protein PALS1 OS=Homo sapiens OX=9606 GN=PALS1 PE=1 SV=3	2.10206	0.513923	2.85e-17	0.00213983	5.41e-16	0.00351352	13.2208	13.41	13.3239	15.504	15.4679	15.2889	13.0002	12.8967	13.1647	13.1236	13.5746	13.5988	13.5104	13.5572
sp|O75084|FZD7_HUMAN	FZD7	Frizzled-7 OS=Homo sapiens OX=9606 GN=FZD7 PE=1 SV=2	2.86477	0.512062	3.95e-16	0.0188354	6.61e-15	0.0265282	13.9696	13.8199	14.1158	16.8742	16.6637	16.9616	13.0187	12.7673	12.6818	12.6249	13.4783	13.2303	13.2097	13.2227
sp|Q9Y397|ZDHC9_HUMAN	ZDHHC9	Palmitoyltransferase ZDHHC9 OS=Homo sapiens OX=9606 GN=ZDHHC9 PE=1 SV=2	0.10906	0.510525	0.566989	0.00577598	0.596087	0.00886784	13.447	13.1802	13.1685	13.3238	13.1209	13.6781	13.5046	13.1207	13.1922	13.0505	13.5984	13.7864	13.9155	13.6097
sp|Q15760|GPR19_HUMAN	GPR19	Probable G-protein coupled receptor 19 OS=Homo sapiens OX=9606 GN=GPR19 PE=2 SV=2	0.328641	0.506554	0.0655959	0.00273053	0.0811703	0.00439852	13.9666	13.7304	13.7717	14.1954	13.9679	14.2913	13.6538	13.6536	13.6059	13.4708	14.274	14.2308	14.1417	13.7639
sp|Q14155|ARHG7_HUMAN	ARHGEF7	Rho guanine nucleotide exchange factor 7 OS=Homo sapiens OX=9606 GN=ARHGEF7 PE=1 SV=2	-0.275443	0.506545	0.0570257	0.000108319	0.0714131	0.000217312	13.2899	12.8189	12.8807	12.5795	12.7518	12.8318	13.4454	13.5482	13.5135	13.6886	13.9598	14.0648	14.0965	14.1008
sp|O14921|RGS13_HUMAN	RGS13	Regulator of G-protein signaling 13 OS=Homo sapiens OX=9606 GN=RGS13 PE=1 SV=1	-0.763999	0.503706	0.0200567	0.0674525	0.0270888	0.0872061	15.8031	15.2889	15.072	14.5051	14.13	15.237	14.5373	14.7678	14.6935	14.8493	15.1476	15.4879	15.2638	14.9634
sp|Q7Z2K8|GRIN1_HUMAN	GPRIN1	G protein-regulated inducer of neurite outgrowth 1 OS=Homo sapiens OX=9606 GN=GPRIN1 PE=1 SV=2	0.198238	0.50295	0.154224	0.000419325	0.180149	0.000760362	13.2675	13.0551	13.0663	13.1072	13.6031	13.2733	13.5392	13.5764	13.3572	13.5542	14.0291	14.0803	13.9844	13.9449
sp|Q8NBZ7|UXS1_HUMAN	UXS1	UDP-glucuronic acid decarboxylase 1 OS=Homo sapiens OX=9606 GN=UXS1 PE=1 SV=1	1.66885	0.499999	1.42e-16	0.000115163	2.5e-15	0.000229872	13.1569	13.0214	12.8758	14.7192	14.7541	14.5873	13.594	13.6112	13.5591	13.7288	13.8845	14.1608	14.2604	14.1873
sp|P55196|AFAD_HUMAN	AFDN	Afadin OS=Homo sapiens OX=9606 GN=AFDN PE=1 SV=3	0.450103	0.499122	0.000152106	2.23e-06	0.000321444	6.11e-06	14.1654	14.0969	14.0868	14.5007	14.5311	14.6676	13.6132	13.6307	13.6155	13.7312	14.1802	14.2071	14.1483	14.0514
sp|Q7Z3B1|NEGR1_HUMAN	NEGR1	Neuronal growth regulator 1 OS=Homo sapiens OX=9606 GN=NEGR1 PE=1 SV=3	-0.421366	0.497565	0.188355	0.0749424	0.216239	0.0959446	14.064	13.9955	14.2737	13.725	13.6465	13.6976	15.0219	15.2718	15.2957	15.4042	15.6348	15.676	15.8673	15.8057
sp|P43121|MUC18_HUMAN	MCAM	Cell surface glycoprotein MUC18 OS=Homo sapiens OX=9606 GN=MCAM PE=1 SV=2	0.964049	0.494929	5.01e-06	0.0029071	1.48e-05	0.00465056	13.6055	12.9189	13.2734	14.2951	14.1916	14.2032	12.6808	12.7752	12.5924	12.7995	13.1222	13.2004	13.478	13.027
sp|Q6UXM1|LRIG3_HUMAN	LRIG3	Leucine-rich repeats and immunoglobulin-like domains protein 3 OS=Homo sapiens OX=9606 GN=LRIG3 PE=1 SV=1	0.261079	0.493391	0.04223	0.000169849	0.053855	0.000329629	15.0357	15.1169	14.8982	15.2431	15.2689	15.3219	14.9441	14.961	14.9746	14.7723	15.3513	15.372	15.4043	15.4981
sp|O43909|EXTL3_HUMAN	EXTL3	Exostosin-like 3 OS=Homo sapiens OX=9606 GN=EXTL3 PE=1 SV=1	0.503318	0.493177	0.0629068	0.0378579	0.0780061	0.0508549	12.569	11.8488	12.4077	12.7027	12.3523	13.2804	12.0964	11.987	12.3062	12.3138	12.5264	12.4624	13.13	12.5573
sp|Q13123|RED_HUMAN	IK	Protein Red OS=Homo sapiens OX=9606 GN=IK PE=1 SV=3	-0.18963	0.492874	0.563092	0.0886826	0.592693	0.111999	13.9221	14.4952	14.3497	14.1291	14.0525	14.0165	14.2073	14.0633	14.1602	14.3212	14.659	14.7976	14.7116	14.5552
sp|O43581-2|SYT7-2_HUMAN	SYT7	Isoform of O43581, Isoform 2 of Synaptotagmin-7 OS=Homo sapiens OX=9606 GN=SYT7 PE=1 SV=3	-0.0767434	0.490195	0.592811	0.000155646	0.62084	0.000304674	13.4645	13.3165	13.5201	13.3013	13.3795	13.3902	14.2202	14.4496	14.3209	14.3294	14.7422	14.9156	14.8574	14.7656
sp|P16035|TIMP2_HUMAN	TIMP2	Metalloproteinase inhibitor 2 OS=Homo sapiens OX=9606 GN=TIMP2 PE=1 SV=2	0.306089	0.489972	0.0778112	0.00141614	0.0953537	0.00239629	14.2392	14.2759	14.445	14.5267	14.6407	14.711	15.912	15.9712	15.9905	15.9025	16.3816	16.4795	16.4918	16.3832
sp|Q8IWK6|AGRA3_HUMAN	ADGRA3	Adhesion G protein-coupled receptor A3 OS=Homo sapiens OX=9606 GN=ADGRA3 PE=1 SV=2	-0.221647	0.489887	0.0890406	0.000253984	0.108068	0.000478922	15.7308	15.7725	15.9182	15.4923	15.6902	15.574	15.2301	15.2676	15.4737	15.4635	15.8736	15.8636	15.8044	15.8529
sp|Q9Y548|YIPF1_HUMAN	YIPF1	Protein YIPF1 OS=Homo sapiens OX=9606 GN=YIPF1 PE=1 SV=1	0.416361	0.488172	0.115942	0.0385365	0.137885	0.0516491	14.1025	13.8096	13.9627	14.3864	14.1278	14.6097	15.2093	15.3685	15.4265	15.2674	15.7312	16.0007	15.8593	15.6333
sp|Q9Y282|ERGI3_HUMAN	ERGIC3	Endoplasmic reticulum-Golgi intermediate compartment protein 3 OS=Homo sapiens OX=9606 GN=ERGIC3 PE=1 SV=1	-0.427518	0.486314	0.0345581	0.00775753	0.0447802	0.0116085	13.7953	14.027	14.2068	13.6749	13.6632	13.4084	13.4622	13.9497	13.8712	13.8046	14.1555	14.2757	14.311	14.2907
sp|P29966|MARCS_HUMAN	MARCKS	Myristoylated alanine-rich C-kinase substrate OS=Homo sapiens OX=9606 GN=MARCKS PE=1 SV=4	1.12393	0.483903	4.39e-09	4.64e-05	2.42e-08	9.95e-05	12.8275	13.2209	13.105	14.2903	14.1544	14.0805	13.3736	13.2612	13.3643	13.4725	13.7727	13.842	13.966	13.8265
sp|Q96JC1|VPS39_HUMAN	VPS39	Vam6/Vps39-like protein OS=Homo sapiens OX=9606 GN=VPS39 PE=1 SV=2	-0.197905	0.483371	0.200817	0.000786066	0.229506	0.00138087	14.3022	14.1461	14.2075	14.0625	13.7992	14.2003	13.5508	13.6431	13.6977	13.649	14.0889	14.2136	14.2411	13.9305
sp|Q9NPR2|SEM4B_HUMAN	SEMA4B	Semaphorin-4B OS=Homo sapiens OX=9606 GN=SEMA4B PE=1 SV=4	2.86377	0.480653	2.15e-23	0.00121861	8.39e-22	0.00208191	13.0355	13.112	13.1898	16.0602	16.0645	15.8039	12.7832	12.7758	12.6762	12.7532	13.2668	13.327	13.1283	13.189
sp|Q8N4V2|SVOP_HUMAN	SVOP	Synaptic vesicle 2-related protein OS=Homo sapiens OX=9606 GN=SVOP PE=1 SV=1	-0.494354	0.479636	8.64e-05	1.42e-05	0.000193397	3.34e-05	14.1182	13.7836	13.8592	13.3897	13.2644	13.6239	14.7118	14.8511	14.8374	14.8307	15.2962	15.333	15.2677	15.2527
sp|Q9BZR6|RTN4R_HUMAN	RTN4R	Reticulon-4 receptor OS=Homo sapiens OX=9606 GN=RTN4R PE=1 SV=1	1.09633	0.479326	0.000142501	0.02482	0.000302591	0.0343698	13.3273	13.708	13.8476	14.5586	15.1938	14.4195	13.489	13.3048	13.2024	13.3845	13.8583	13.8858	13.648	13.9061
sp|Q9Y653|AGRG1_HUMAN	ADGRG1	Adhesion G-protein coupled receptor G1 OS=Homo sapiens OX=9606 GN=ADGRG1 PE=1 SV=2	-0.429908	0.478555	0.00875055	0.000876382	0.0126373	0.00152817	12.9665	13.1532	13.1114	12.6535	12.5828	12.7051	13.5385	13.4253	13.6842	13.6338	13.9719	13.949	14.1295	14.1456
sp|Q8IY95|TM192_HUMAN	TMEM192	Transmembrane protein 192 OS=Homo sapiens OX=9606 GN=TMEM192 PE=1 SV=1	-0.724262	0.477393	0.028267	0.0856432	0.0372409	0.108508	13.6876	13.2446	13.2402	12.7078	12.1887	13.1032	12.3727	12.7699	13.1008	13.0241	13.2789	13.6133	13.6577	12.6272
sp|O15127|SCAM2_HUMAN	SCAMP2	Secretory carrier-associated membrane protein 2 OS=Homo sapiens OX=9606 GN=SCAMP2 PE=1 SV=2	2.13196	0.475607	3.03e-20	0.00123858	8.8e-19	0.00211094	15.2327	14.9921	15.0704	17.2722	17.3724	17.0465	15.4624	15.5481	15.416	15.6074	16.0185	15.9358	15.9429	16.039
sp|Q7Z7H5|TMED4_HUMAN	TMED4	Transmembrane emp24 domain-containing protein 4 OS=Homo sapiens OX=9606 GN=TMED4 PE=1 SV=1	-0.110456	0.472835	0.393633	0.000459326	0.426878	0.000830347	14.8168	15.1841	15.0956	14.8729	15.0208	14.8715	14.9961	14.895	15.0072	15.1347	15.3964	15.4642	15.5331	15.5307
sp|P78324|SHPS1_HUMAN	SIRPA	Tyrosine-protein phosphatase non-receptor type substrate 1 OS=Homo sapiens OX=9606 GN=SIRPA PE=1 SV=2	0.0138488	0.472383	0.933085	0.00374987	0.939981	0.00591338	12.2194	11.7697	12.1443	12.1136	12.3148	11.7465	11.6348	11.3712	11.5814	11.6882	12.0255	11.9746	12.2446	11.9204
sp|P80303|NUCB2_HUMAN	NUCB2	Nucleobindin-2 OS=Homo sapiens OX=9606 GN=NUCB2 PE=1 SV=3	0.284426	0.472101	0.126171	0.00675664	0.14915	0.0101985	12.9418	12.8746	12.735	13.2041	13.1446	13.0561	12.3405	12.9658	12.9353	12.6163	12.8752	13.2692	13.3949	13.207
sp|Q9GZN7|ROGDI_HUMAN	ROGDI	Protein rogdi homolog OS=Homo sapiens OX=9606 GN=ROGDI PE=1 SV=1	0.202926	0.471438	0.18624	0.000951063	0.214018	0.0016519	13.5469	13.9967	13.808	13.9576	14.0397	13.963	13.7587	14.065	13.9886	14.158	14.2715	14.5606	14.6366	14.3875
sp|O60488|ACSL4_HUMAN	ACSL4	Long-chain-fatty-acid--CoA ligase 4 OS=Homo sapiens OX=9606 GN=ACSL4 PE=1 SV=2	-1.17828	0.469675	0.000409194	0.0598883	0.000781348	0.0780243	15.9467	15.3355	15.5277	14.4263	14.1276	14.7211	13.8112	14.0666	13.9638	14.2061	14.3538	14.7041	14.6106	14.2578
sp|P41732|TSN7_HUMAN	TSPAN7	Tetraspanin-7 OS=Homo sapiens OX=9606 GN=TSPAN7 PE=1 SV=2	0.124799	0.469171	0.764928	0.143626	0.784405	0.174967	12.1602	11.9751	11.8058	11.6167	11.6873	12.1701	13.3645	13.7231	13.6459	13.7279	14.1341	14.2049	14.0854	13.9138
sp|Q9H0Q3|FXYD6_HUMAN	FXYD6	FXYD domain-containing ion transport regulator 6 OS=Homo sapiens OX=9606 GN=FXYD6 PE=1 SV=1	-0.612514	0.46915	0.0135469	0.0261466	0.0188942	0.0360239	12.4049	12.3861	12.264	11.4298	11.7121	12.0757	12.754	12.7986	12.855	12.845	13.0972	13.4106	13.4679	13.1536
sp|P50281|MMP14_HUMAN	MMP14	Matrix metalloproteinase-14 OS=Homo sapiens OX=9606 GN=MMP14 PE=1 SV=3	2.12881	0.468031	1.35e-37	1.46e-06	2.28e-35	4.13e-06	13.4094	13.3371	13.4318	15.5453	15.5653	15.4541	12.919	12.89	13.3005	13.0507	13.4769	13.3377	13.384	13.4059
sp|Q7Z3C6|ATG9A_HUMAN	ATG9A	Autophagy-related protein 9A OS=Homo sapiens OX=9606 GN=ATG9A PE=1 SV=3	1.42762	0.467137	2.47e-16	0.000237676	4.26e-15	0.000450029	12.5737	12.7602	12.8172	14.1941	14.1071	14.1328	12.8556	12.9997	12.9924	13.2397	13.5034	13.62	13.4142	13.4184
sp|Q15043|S39AE_HUMAN	SLC39A14	Metal cation symporter ZIP14 OS=Homo sapiens OX=9606 GN=SLC39A14 PE=1 SV=3	3.0124	0.465921	1.05e-22	0.011079	3.75e-21	0.0161892	13.1486	13.2451	13.8715	16.3383	15.9366	16.2098	13.3951	12.6879	12.5997	13.3237	13.1738	13.1505	13.8373	12.8811
sp|Q9BZH6|WDR11_HUMAN	WDR11	WD repeat-containing protein 11 OS=Homo sapiens OX=9606 GN=WDR11 PE=1 SV=1	-1.12872	0.465618	0.000273094	0.0439178	0.000544116	0.0583322	15.6241	15.7112	16.5508	15.0346	14.3709	15.0944	14.9753	14.9109	15.0634	14.9169	15.7012	15.4513	15.3745	15.2021
sp|P48449|LSS_HUMAN	LSS	Lanosterol synthase OS=Homo sapiens OX=9606 GN=LSS PE=1 SV=1	0.0401121	0.461189	0.757447	0.000106251	0.777634	0.000213525	13.869	14.1066	14.2348	14.0722	14.2582	14.0004	14.7249	14.8442	14.8739	14.8308	15.2982	15.3132	15.2948	15.2123
sp|Q8IWF6|DEN6A_HUMAN	DENND6A	Protein DENND6A OS=Homo sapiens OX=9606 GN=DENND6A PE=1 SV=1	2.52082	0.459383	4.41e-10	0.016263	2.93e-09	0.0231628	11.2829	11.306	10.759	13.9487	13.6257	13.336	11.6775	11.7775	11.6232	12.1353	12.138	12.3803	12.1718	12.3608
sp|O60716|CTND1_HUMAN	CTNND1	Catenin delta-1 OS=Homo sapiens OX=9606 GN=CTNND1 PE=1 SV=1	1.5426	0.456845	1.14e-09	0.00079266	7.04e-09	0.00139177	13.8757	14.2152	14.1698	15.5511	15.9423	15.3951	14.155	14.1064	14.0534	14.0385	14.5814	14.4984	14.5674	14.5335
sp|P84095|RHOG_HUMAN	RHOG	Rho-related GTP-binding protein RhoG OS=Homo sapiens OX=9606 GN=RHOG PE=1 SV=1	1.77232	0.455646	3.47e-17	4.49e-05	6.51e-16	9.67e-05	14.1008	14.1444	14.2812	15.9486	16.1098	15.785	13.4775	13.651	13.587	13.607	13.9763	14.1271	13.971	14.0706
sp|Q6R327|RICTR_HUMAN	RICTOR	Rapamycin-insensitive companion of mTOR OS=Homo sapiens OX=9606 GN=RICTOR PE=1 SV=1	1.18912	0.452954	5.63e-07	0.0106774	2.07e-06	0.0156553	13.2506	12.9412	13.1073	14.4421	14.1995	14.2247	12.8339	12.9149	12.897	13.0557	13.2006	13.3132	13.6384	13.361
sp|Q5VU97|CAHD1_HUMAN	CACHD1	VWFA and cache domain-containing protein 1 OS=Homo sapiens OX=9606 GN=CACHD1 PE=2 SV=2	2.39752	0.450522	1.21e-36	4.95e-07	1.72e-34	1.55e-06	13.7871	13.6756	13.6501	16.1498	16.0169	16.1386	13.5485	13.4436	13.4818	13.5685	14.0909	13.9173	14.0073	13.8291
sp|P52565|GDIR1_HUMAN	ARHGDIA	Rho GDP-dissociation inhibitor 1 OS=Homo sapiens OX=9606 GN=ARHGDIA PE=1 SV=3	-0.188277	0.449936	0.154541	0.000298788	0.180459	0.000556596	14.0511	13.8696	13.6818	13.6615	13.8511	13.5251	14.258	14.2232	14.0973	14.2789	14.6332	14.6253	14.6862	14.7125
sp|Q13616|CUL1_HUMAN	CUL1	Cullin-1 OS=Homo sapiens OX=9606 GN=CUL1 PE=1 SV=2	-0.288904	0.448678	0.0933541	0.00539063	0.112809	0.00833761	13.3868	12.8241	12.8871	12.7828	12.6555	12.793	12.8633	13.1822	13.041	13.1453	13.3883	13.5616	13.7705	13.3061
sp|O00299|CLIC1_HUMAN	CLIC1	Chloride intracellular channel protein 1 OS=Homo sapiens OX=9606 GN=CLIC1 PE=1 SV=4	-0.217267	0.448376	0.405555	0.0580407	0.438464	0.0757843	12.9785	13.1	12.6924	12.9209	12.3269	12.8713	13.1371	12.6384	12.2028	12.2634	13.027	12.9392	13.1755	12.8935
sp|O95819|M4K4_HUMAN	MAP4K4	Mitogen-activated protein kinase kinase kinase kinase 4 OS=Homo sapiens OX=9606 GN=MAP4K4 PE=1 SV=2	0.251114	0.44633	0.00988459	1.23e-06	0.014114	3.54e-06	14.0705	13.9889	14.0966	14.2327	14.3801	14.2965	13.9006	13.9095	13.9126	14.012	14.3967	14.3752	14.4132	14.3349
sp|O95573|ACSL3_HUMAN	ACSL3	Fatty acid CoA ligase Acsl3 OS=Homo sapiens OX=9606 GN=ACSL3 PE=1 SV=3	-0.757038	0.445443	0.000204502	0.00783202	0.000419778	0.011715	15.5187	15.4335	15.5454	14.745	14.8053	14.6763	14.6374	14.3832	14.6613	14.5856	14.9866	14.8844	15.1407	15.0376
sp|Q9UHN6|CEIP2_HUMAN	CEMIP2	Cell surface hyaluronidase OS=Homo sapiens OX=9606 GN=CEMIP2 PE=1 SV=1	1.54318	0.443843	2.78e-40	7.83e-11	6.15e-38	5.03e-10	13.7519	13.757	13.8262	15.3328	15.3341	15.2977	14.0286	14.1341	14.1227	14.1744	14.5548	14.5465	14.5877	14.5461
sp|P23435|CBLN1_HUMAN	CBLN1	Cerebellin-1 OS=Homo sapiens OX=9606 GN=CBLN1 PE=1 SV=1	-0.433262	0.442502	0.000849343	0.000113892	0.0015073	0.000227463	14.56	14.4567	14.391	13.9016	13.985	14.2212	15.1377	15.2992	15.211	15.0306	15.5996	15.6197	15.6786	15.5506
sp|O15031|PLXB2_HUMAN	PLXNB2	Plexin-B2 OS=Homo sapiens OX=9606 GN=PLXNB2 PE=1 SV=3	0.814722	0.442482	6.75e-14	3.63e-07	8.8e-13	1.16e-06	13.5448	13.6052	13.5869	14.3167	14.4747	14.3898	13.5156	13.5457	13.5148	13.5599	13.8956	14.0707	14.02	13.9197
sp|A7MBM2|DISP2_HUMAN	DISP2	Protein dispatched homolog 2 OS=Homo sapiens OX=9606 GN=DISP2 PE=2 SV=2	-0.328698	0.440299	0.0506081	0.00467744	0.0636688	0.00729499	13.9678	13.8269	13.8348	13.7989	13.3168	13.5277	13.7303	13.8813	13.76	13.8773	14.2353	14.5293	14.1231	14.1225
sp|O43854|EDIL3_HUMAN	EDIL3	EGF-like repeat and discoidin I-like domain-containing protein 3 OS=Homo sapiens OX=9606 GN=EDIL3 PE=1 SV=1	0.557601	0.437045	3.4e-06	2.21e-05	1.05e-05	5.02e-05	13.0783	12.994	13.1726	13.5318	13.7187	13.6672	15.0505	15.1201	14.9925	14.9962	15.4794	15.4684	15.4405	15.5191
sp|Q9BZQ4|NMNA2_HUMAN	NMNAT2	Nicotinamide/nicotinic acid mononucleotide adenylyltransferase 2 OS=Homo sapiens OX=9606 GN=NMNAT2 PE=1 SV=1	0.30352	0.435699	0.201412	0.0379654	0.230111	0.05098	13.0272	12.7887	12.8916	13.4005	13.0352	13.1823	14.3849	14.3827	14.0356	14.5394	14.6746	14.8628	14.8105	14.7375
sp|Q9NV96|CC50A_HUMAN	TMEM30A	Cell cycle control protein 50A OS=Homo sapiens OX=9606 GN=TMEM30A PE=1 SV=1	1.23234	0.435214	3.89e-08	0.0170857	1.84e-07	0.0242179	13.1809	12.6807	13.1926	14.2322	14.2646	14.2544	15.4297	15.4689	15.3808	15.4233	15.9081	15.8271	15.8995	15.8088
sp|P05413|FABPH_HUMAN	FABP3	Fatty acid-binding protein, heart OS=Homo sapiens OX=9606 GN=FABP3 PE=1 SV=4	-0.9129	0.433581	6.1e-05	0.0100177	0.000141336	0.0147909	14.2852	13.5392	13.9303	13.3129	12.6769	13.0261	14.5116	14.3769	14.4051	14.4908	14.6974	14.7903	14.9568	15.0743
sp|Q96J84|KIRR1_HUMAN	KIRREL1	Kin of IRRE-like protein 1 OS=Homo sapiens OX=9606 GN=KIRREL1 PE=1 SV=2	0.614471	0.432618	0.00368072	0.0141091	0.00572377	0.0202908	13.3882	13.1847	12.9898	13.601	14.2339	13.5711	12.5009	12.5008	12.647	12.8391	13.12	12.9616	13.0599	13.0767
sp|O15440|MRP5_HUMAN	ABCC5	ATP-binding cassette sub-family C member 5 OS=Homo sapiens OX=9606 GN=ABCC5 PE=1 SV=2	1.41861	0.432274	6.76e-09	0.0181067	3.61e-08	0.025613	12.9974	12.7538	12.7259	14.2223	14.2702	14.2404	12.8415	12.9735	13.0701	12.8779	13.3089	13.3365	13.481	13.3656
sp|P60606|CTXN1_HUMAN	CTXN1	Cortexin-1 OS=Homo sapiens OX=9606 GN=CTXN1 PE=3 SV=1	-0.252511	0.43035	0.245159	0.0299522	0.275824	0.0407759	12.9381	12.7984	13.4402	13.2626	12.5744	12.5822	12.8028	13.1484	12.798	12.9391	13.4802	12.9671	13.4481	13.5144
sp|P60983|GMFB_HUMAN	GMFB	Glia maturation factor beta OS=Homo sapiens OX=9606 GN=GMFB PE=1 SV=2	-0.0862465	0.428857	0.62179	0.0102932	0.647553	0.0151723	13.103	13.4567	12.9721	13.1032	13.0462	13.1237	13.5097	12.9997	13.3374	13.2932	13.5119	13.7485	13.8582	13.7367
sp|Q9GZU1|MCLN1_HUMAN	MCOLN1	Mucolipin-1 OS=Homo sapiens OX=9606 GN=MCOLN1 PE=1 SV=1	-0.556851	0.428552	0.0620683	0.0938297	0.0770473	0.117869	13.3857	13.835	13.5843	13.2558	12.7227	13.1559	13.6273	13.3854	13.5687	13.4471	13.9923	14.2877	13.8658	13.5969
sp|Q9H270|VPS11_HUMAN	VPS11	Vacuolar protein sorting-associated protein 11 homolog OS=Homo sapiens OX=9606 GN=VPS11 PE=1 SV=1	0.414619	0.427385	7.16e-08	4.17e-10	3.2e-07	2.34e-09	13.7969	13.7808	13.8728	14.23	14.3344	14.1299	14.1788	14.2046	14.1267	14.166	14.591	14.5423	14.5672	14.6851
sp|Q9BVN2|RUSC1_HUMAN	RUSC1	AP-4 complex accessory subunit RUSC1 OS=Homo sapiens OX=9606 GN=RUSC1 PE=1 SV=3	0.478391	0.42693	0.036414	0.0317103	0.0470132	0.0430043	15.0592	15.8186	15.9568	15.8514	16.1783	16.2401	15.2119	15.0472	15.3359	15.437	15.6194	16.0428	15.486	15.5916
sp|Q16850|CP51A_HUMAN	CYP51A1	Lanosterol 14-alpha demethylase OS=Homo sapiens OX=9606 GN=CYP51A1 PE=1 SV=4	-0.0399	0.425037	0.752381	0.00104851	0.77288	0.00180962	13.3216	13.4975	13.8038	13.5144	13.4709	13.5179	13.5872	13.83	13.6098	13.7906	14.0977	14.0067	14.268	14.1453
sp|Q5JRV8|T255A_HUMAN	TMEM255A	Transmembrane protein 255A OS=Homo sapiens OX=9606 GN=TMEM255A PE=2 SV=1	-0.826612	0.424105	2.87e-05	0.00380636	7.22e-05	0.00599713	13.3938	13.1765	13.2149	12.4671	12.3063	12.5319	13.1696	13.1472	13.4277	13.1139	13.6629	13.3593	13.7215	13.811
sp|Q99784|NOE1_HUMAN	OLFM1	Noelin OS=Homo sapiens OX=9606 GN=OLFM1 PE=1 SV=4	-0.0371012	0.423177	0.839384	0.0108945	0.85335	0.0159525	14.0352	13.8555	14.1478	14.0518	13.769	14.1065	14.8646	15.0225	15.0417	14.8859	15.3316	15.4238	15.5081	15.2439
sp|Q01973|ROR1_HUMAN	ROR1	Inactive tyrosine-protein kinase transmembrane receptor ROR1 OS=Homo sapiens OX=9606 GN=ROR1 PE=1 SV=2	1.92657	0.422526	5.1e-19	0.0026133	1.25e-17	0.00422828	13.333	12.9141	12.9261	15.0741	14.9273	14.9515	12.6444	12.8175	12.8204	13.0437	13.3615	13.3563	13.187	13.1112
sp|Q13015|AF1Q_HUMAN	MLLT11	Protein AF1q OS=Homo sapiens OX=9606 GN=MLLT11 PE=1 SV=1	0.350118	0.422307	0.0398459	0.00650681	0.051035	0.00987442	14.2753	14.2903	14.407	14.8703	14.4954	14.6572	14.7582	14.4458	14.5477	14.1199	14.8701	15.0172	14.947	14.7264
sp|Q9H6X4|TM134_HUMAN	TMEM134	Transmembrane protein 134 OS=Homo sapiens OX=9606 GN=TMEM134 PE=1 SV=1	2.06078	0.421953	2.25e-09	0.015403	1.3e-08	0.0220175	11.9505	12.2122	12.0112	14.0374	14.391	13.9279	12.8605	12.6396	12.7247	12.8045	13.1879	13.2454	13.0478	13.2359
sp|Q9NQC3|RTN4_HUMAN	RTN4	Reticulon-4 OS=Homo sapiens OX=9606 GN=RTN4 PE=1 SV=2	0.0693941	0.421523	0.519269	1.85e-05	0.551149	4.26e-05	12.9515	12.9263	12.796	12.8509	12.9429	13.0881	14.3308	14.5227	14.3504	14.2998	14.7618	14.6716	14.9507	14.8057
sp|P14618-2|KPYM-2_HUMAN	PKM	Isoform of P14618, Isoform M1 of Pyruvate kinase PKM OS=Homo sapiens OX=9606 GN=PKM PE=1 SV=4	-0.365337	0.420637	0.000164588	6.73e-06	0.000344129	1.69e-05	14.3395	14.2916	14.1306	13.9426	13.9174	13.8057	14.6775	14.5293	14.7075	14.5795	15.032	15.1267	15.0433	14.9745
sp|Q9HAV0|GBB4_HUMAN	GNB4	Guanine nucleotide-binding protein subunit beta-4 OS=Homo sapiens OX=9606 GN=GNB4 PE=1 SV=3	-0.168479	0.420351	0.257757	0.00218089	0.288627	0.00357764	14.0602	13.7984	13.8979	13.7807	13.7511	13.7192	13.4099	13.3283	13.5208	13.7032	13.9063	13.9881	13.8059	13.9432
sp|Q14982|OPCM_HUMAN	OPCML	Opioid-binding protein/cell adhesion molecule OS=Homo sapiens OX=9606 GN=OPCML PE=1 SV=1	0.0092446	0.419808	0.952752	0.00581116	0.95816	0.00890643	12.9887	13.3657	13.2647	13.4157	13.2203	13.0109	12.7478	12.8699	13.1412	12.9165	13.283	13.3634	13.3709	13.3373
sp|O43559|FRS3_HUMAN	FRS3	Fibroblast growth factor receptor substrate 3 OS=Homo sapiens OX=9606 GN=FRS3 PE=1 SV=3	-0.449692	0.415167	0.0127787	0.00866414	0.0179357	0.0128835	13.7222	13.4847	13.472	13.1467	13.0692	13.1138	13.4841	13.7475	13.5696	13.8206	14.0071	13.9589	13.994	14.3224
sp|P35240|MERL_HUMAN	NF2	Merlin OS=Homo sapiens OX=9606 GN=NF2 PE=1 SV=1	1.19343	0.41453	0.000227811	0.107449	0.000461877	0.133418	12.0391	12.0347	12.0916	12.8531	13.4293	13.4632	13.0253	13.0812	13.0042	13.0587	13.4374	13.3688	13.5599	13.4615
sp|P61981|1433G_HUMAN	YWHAG	14-3-3 protein gamma OS=Homo sapiens OX=9606 GN=YWHAG PE=1 SV=2	0.0185587	0.414446	0.885053	0.000334262	0.89618	0.00061781	14.0877	14.0015	13.9806	13.9873	14.0448	14.0935	14.9273	14.9148	14.9842	14.8737	15.2548	15.4106	15.4405	15.252
sp|P19086|GNAZ_HUMAN	GNAZ	Guanine nucleotide-binding protein G(z) subunit alpha OS=Homo sapiens OX=9606 GN=GNAZ PE=1 SV=3	-0.46747	0.413606	0.0911177	0.0846086	0.110325	0.107235	13.4076	13.288	13.4628	12.9056	12.8436	13.0067	14.3723	14.489	14.6888	14.6399	14.9125	15.0486	14.9635	14.9198
sp|Q03181|PPARD_HUMAN	PPARD	Peroxisome proliferator-activated receptor delta OS=Homo sapiens OX=9606 GN=PPARD PE=1 SV=1	-0.602443	0.409464	0.0815786	0.164443	0.0994888	0.198417	15.119	14.5015	14.6419	14.7899	13.4718	14.1934	14.5114	14.6223	14.6431	15.014	14.8361	15.6382	15.0439	14.9105
sp|Q96F07-2|CYFP2-2_HUMAN	CYFIP2	Isoform of Q96F07, Isoform 2 of Cytoplasmic FMR1-interacting protein 2 OS=Homo sapiens OX=9606 GN=CYFIP2 PE=1 SV=2	1.28797	0.406329	4.91e-12	0.000626266	4.7e-11	0.00111173	14.193	13.9092	13.8654	15.2225	15.2273	15.3819	13.6442	13.4993	13.6227	13.5337	13.9027	14.0072	14.1529	13.8624
sp|Q5SQN1|SNP47_HUMAN	SNAP47	Synaptosomal-associated protein 47 OS=Homo sapiens OX=9606 GN=SNAP47 PE=1 SV=3	0.198757	0.405454	0.125905	0.000510385	0.148935	0.000917969	12.8693	12.7068	13.0109	13.0399	13.1619	12.9815	13.5956	13.6979	13.7195	13.6936	14.1749	14.0733	14.0939	13.9862
sp|Q99755|PI51A_HUMAN	PIP5K1A	Phosphatidylinositol 4-phosphate 5-kinase type-1 alpha OS=Homo sapiens OX=9606 GN=PIP5K1A PE=1 SV=1	1.70987	0.40413	9.02e-07	0.12217	3.18e-06	0.15061	12.4235	12.7958	12.9133	14.1762	14.4318	14.6542	12.0121	11.7972	12.0061	12.9632	12.3638	12.577	12.356	12.3061
sp|Q6NVV3|NIPA3_HUMAN	NIPAL1	Magnesium transporter NIPA3 OS=Homo sapiens OX=9606 GN=NIPAL1 PE=2 SV=1	0.215465	0.399789	0.530292	0.187727	0.561505	0.224449	15.2362	14.7522	14.6706	15.1941	14.5357	15.5755	14.6883	14.9956	15.0573	15.029	15.3648	15.6207	15.4335	14.9505
sp|Q9Y4P8|WIPI2_HUMAN	WIPI2	WD repeat domain phosphoinositide-interacting protein 2 OS=Homo sapiens OX=9606 GN=WIPI2 PE=1 SV=1	0.454582	0.398049	0.350049	0.344867	0.383366	0.389844	14.2098	15.1921	15.3237	15.2767	16.1426	14.67	15.2212	14.6992	14.7956	14.1489	15.2349	14.6348	14.8229	15.7645
sp|Q8N5K1|CISD2_HUMAN	CISD2	CDGSH iron-sulfur domain-containing protein 2 OS=Homo sapiens OX=9606 GN=CISD2 PE=1 SV=1	-0.304607	0.396466	0.120757	0.0251656	0.143275	0.0347806	13.712	14.3308	14.0805	13.6067	14.0562	13.5465	14.0311	14.311	14.3329	14.0675	14.3872	14.6056	14.7789	14.5567
sp|P62937|PPIA_HUMAN	PPIA	Peptidyl-prolyl cis-trans isomerase A OS=Homo sapiens OX=9606 GN=PPIA PE=1 SV=2	0.125954	0.395247	0.0571906	3.21e-10	0.0715943	1.83e-09	14.5112	14.4974	14.3944	14.573	14.6347	14.5732	14.6776	14.7315	14.6799	14.7953	15.0362	15.1531	15.1846	15.0914
sp|Q8N0W4|NLGNX_HUMAN	NLGN4X	Neuroligin-4, X-linked OS=Homo sapiens OX=9606 GN=NLGN4X PE=1 SV=1	1.38891	0.394804	5.67e-08	0.0419781	2.59e-07	0.0559445	13.128	13.0959	13.2431	14.5926	14.5791	14.462	12.7555	12.6859	12.8463	12.8377	13.2234	13.1793	13.1069	13.1951
sp|Q9ULF5|S39AA_HUMAN	SLC39A10	Zinc transporter ZIP10 OS=Homo sapiens OX=9606 GN=SLC39A10 PE=1 SV=2	1.42099	0.393812	2.07e-13	0.00268204	2.48e-12	0.00433158	14.3893	14.4417	14.4171	15.9046	15.7908	15.8157	14.2764	14.3638	14.4636	14.6912	14.8375	14.8173	14.9171	14.7984
sp|Q8WY07|CTR3_HUMAN	SLC7A3	Cationic amino acid transporter 3 OS=Homo sapiens OX=9606 GN=SLC7A3 PE=1 SV=1	3.03385	0.392368	1.76e-06	0.327176	5.77e-06	0.372579	11.8205	13.1853	13.0685	15.7835	16.618	14.7744	10.6753	0	9.78111	10.5067	11.2453	10.2847	10.6074	10.7161
sp|P04279|SEMG1_HUMAN	SEMG1	Semenogelin-1 OS=Homo sapiens OX=9606 GN=SEMG1 PE=1 SV=2	-1.38599	0.389439	0.0331895	0.462304	0.0431963	0.508965	13.7499	14.8331	13.2679	12.8936	12.5626	12.2367	12.7361	13.5885	13.0504	13.2049	12.5637	15.5844	12.6783	13.3113
sp|O43657|TSN6_HUMAN	TSPAN6	Tetraspanin-6 OS=Homo sapiens OX=9606 GN=TSPAN6 PE=1 SV=1	2.28712	0.385679	7.18e-20	0.022439	1.94e-18	0.0313175	13.0124	13.1354	13.1892	15.4495	15.1196	15.6293	12.7441	12.8882	12.7863	12.7848	13.1172	13.3068	13.2612	13.0609
tr|H7C0X2|H7C0X2_HUMAN	MFSD6	Isoform of Q6ZSS7, Major facilitator superfamily domain-containing protein 6 (Fragment) OS=Homo sapiens OX=9606 GN=MFSD6 PE=1 SV=1	0.0488723	0.383674	0.81307	0.0438643	0.829453	0.0583048	14.2466	13.7196	13.7305	13.8592	14.2381	13.7461	13.7914	14.1601	14.0462	14.2551	14.5755	14.2804	14.3604	14.5712
sp|Q15833|STXB2_HUMAN	STXBP2	Syntaxin-binding protein 2 OS=Homo sapiens OX=9606 GN=STXBP2 PE=1 SV=2	1.32024	0.383028	8.78e-06	0.0514669	2.47e-05	0.0677749	11.9121	12.2331	11.656	13.2364	13.3018	13.2237	10.5225	9.9417	10.6745	10.5699	10.3603	10.8248	10.9214	11.1342
sp|Q9P1W3|CSC1_HUMAN	TMEM63C	Calcium permeable stress-gated cation channel 1 OS=Homo sapiens OX=9606 GN=TMEM63C PE=2 SV=1	0.166462	0.379807	0.481226	0.074924	0.513076	0.0959446	14.4523	14.2998	14.2198	14.488	14.2276	14.7557	15.493	16.022	15.7616	15.771	16.1386	16.5326	16.0126	15.883
tr|R4GMM8|R4GMM8_HUMAN	ROBO2	Isoform of Q9HCK4, Roundabout homolog 2 (Fragment) OS=Homo sapiens OX=9606 GN=ROBO2 PE=1 SV=1	-0.461099	0.378164	0.170603	0.193144	0.197458	0.230382	13.7831	13.5066	13.2701	13.3714	12.8281	12.9771	13.5574	13.702	13.7843	13.8776	14.0014	14.5931	14.1817	13.6578
sp|Q14517|FAT1_HUMAN	FAT1	Protocadherin Fat 1 OS=Homo sapiens OX=9606 GN=FAT1 PE=1 SV=2	1.25209	0.376836	6.41e-10	0.005684	4.16e-09	0.00874178	12.2378	11.9649	12.251	13.491	13.4247	13.2942	12.083	12.1797	11.8115	11.8028	12.2369	12.4018	12.3918	12.3539
sp|P62330|ARF6_HUMAN	ARF6	ADP-ribosylation factor 6 OS=Homo sapiens OX=9606 GN=ARF6 PE=1 SV=2	0.203866	0.375414	0.353065	0.0582953	0.386311	0.0760887	13.2876	12.5889	12.9874	13.3433	12.8194	13.3128	12.2962	12.6915	12.9914	13.0778	13.2214	13.1119	13.1576	13.0676
sp|Q9UBB9|TFP11_HUMAN	TFIP11	Tuftelin-interacting protein 11 OS=Homo sapiens OX=9606 GN=TFIP11 PE=1 SV=1	0.214043	0.375395	0.540678	0.219265	0.571989	0.258667	14.0253	13.8981	13.8468	14.2119	14.4729	13.7276	13.7311	13.7039	13.602	13.7321	14.1148	14.0086	14.0489	14.0983
sp|P09211|GSTP1_HUMAN	GSTP1	Glutathione S-transferase P OS=Homo sapiens OX=9606 GN=GSTP1 PE=1 SV=2	-0.364456	0.374684	0.000441544	4.51e-05	0.000837705	9.7e-05	14.4341	14.4419	14.1187	14.0453	13.9302	13.9259	14.5931	14.4335	14.3773	14.379	14.7707	14.7615	14.9621	14.7874
sp|Q8IZP0|ABI1_HUMAN	ABI1	Abl interactor 1 OS=Homo sapiens OX=9606 GN=ABI1 PE=1 SV=4	1.09244	0.373303	2.85e-07	0.00506992	1.11e-06	0.00785528	14.0018	13.829	13.6135	14.8723	15.0096	14.8398	13.0495	12.9894	12.7938	12.9978	13.2543	13.247	13.2876	13.5349
sp|P60880-2|SNP25-2_HUMAN	SNAP25	Isoform of P60880, Isoform 2 of Synaptosomal-associated protein 25 OS=Homo sapiens OX=9606 GN=SNAP25 PE=1 SV=1	-0.726222	0.372946	7.77e-05	0.0070341	0.000175266	0.0105885	14.5052	14.3355	14.4932	13.8135	13.7502	13.5917	15.3376	15.4376	15.5016	15.3818	15.6891	15.9126	15.9514	15.5972
sp|P86790|CCZ1B_HUMAN	CCZ1B	Vacuolar fusion protein CCZ1 homolog B OS=Homo sapiens OX=9606 GN=CCZ1B PE=1 SV=1	0.412697	0.371096	0.00037689	0.000244204	0.000725528	0.000461461	13.8813	13.6801	13.6068	13.975	14.1658	14.2655	13.5192	13.7659	13.8231	13.6942	13.9703	14.0553	14.1542	14.1069
sp|O43747|AP1G1_HUMAN	AP1G1	AP-1 complex subunit gamma-1 OS=Homo sapiens OX=9606 GN=AP1G1 PE=1 SV=5	1.68386	0.37082	7.22e-09	0.0158251	3.83e-08	0.0225845	13.8675	13.7338	13.813	15.5113	15.1626	15.7921	14.3769	14.4145	14.416	14.4724	14.7783	14.9501	14.8079	14.6267
sp|Q8NEB9|PK3C3_HUMAN	PIK3C3	Phosphatidylinositol 3-kinase catalytic subunit type 3 OS=Homo sapiens OX=9606 GN=PIK3C3 PE=1 SV=1	-0.113492	0.369653	0.50093	0.0151385	0.532802	0.0216482	13.6443	13.3887	13.2317	13.3804	13.3674	13.1764	13.7385	13.7164	13.4222	13.5361	14.0082	14.0153	13.941	13.9273
sp|Q5KU26|COL12_HUMAN	COLEC12	Collectin-12 OS=Homo sapiens OX=9606 GN=COLEC12 PE=1 SV=3	1.56035	0.369551	3.5e-11	0.0257772	2.89e-10	0.0355427	13.7368	13.7859	14.4531	15.6219	15.7415	15.2935	13.2155	12.9866	13.2072	13.207	13.3887	13.5956	13.5341	13.5762
sp|Q8TCT0|CERK1_HUMAN	CERK	Ceramide kinase OS=Homo sapiens OX=9606 GN=CERK PE=1 SV=1	-0.149316	0.36934	0.371602	0.0178877	0.405717	0.0253141	14.2124	14.4296	14.2011	14.0599	14.0311	14.3041	14.2864	14.3025	14.4586	14.3377	14.6172	14.9164	14.7022	14.6267
sp|P26639|SYTC_HUMAN	TARS1	Threonine--tRNA ligase 1, cytoplasmic OS=Homo sapiens OX=9606 GN=TARS1 PE=1 SV=3	0.601421	0.3689	9.51e-05	0.00225711	0.000210593	0.00368723	13.7743	13.3692	13.2058	14.0006	14.1296	14.0233	13.6021	13.6118	13.6483	13.8285	14.0043	14.2143	13.9487	13.999
sp|Q9H1C7|CYTM1_HUMAN	CYSTM1	Cysteine-rich and transmembrane domain-containing protein 1 OS=Homo sapiens OX=9606 GN=CYSTM1 PE=1 SV=1	1.27789	0.366162	1.27e-05	0.0609946	3.47e-05	0.0793198	11.667	11.7446	12.0467	13.2497	13.1089	12.9334	12.1082	12.2347	12.4845	12.4088	13.1526	12.4125	12.4927	12.643
sp|Q99816|TS101_HUMAN	TSG101	Tumor susceptibility gene 101 protein OS=Homo sapiens OX=9606 GN=TSG101 PE=1 SV=2	0.00481176	0.363692	0.979003	0.0323327	0.980941	0.0437981	12.8947	12.6941	12.2875	12.4593	12.67	12.7615	12.5153	12.4346	12.3503	12.887	13.0473	12.9999	12.6753	12.9196
sp|Q5SGD2|PPM1L_HUMAN	PPM1L	Protein phosphatase 1L OS=Homo sapiens OX=9606 GN=PPM1L PE=1 SV=1	-0.388364	0.36344	0.0306817	0.0143248	0.040213	0.0205675	13.2812	12.7627	13.4833	12.3514	12.4618	12.4897	13.9797	13.9201	13.9209	13.7648	14.2495	14.1106	14.3519	14.3272
sp|O14662-5|STX16-5_HUMAN	STX16	Isoform of O14662, Isoform E of Syntaxin-16 OS=Homo sapiens OX=9606 GN=STX16 PE=1 SV=3	1.09042	0.36293	5.27e-11	0.0049052	4.22e-10	0.00762339	13.4699	13.3393	13.7513	14.7313	14.6459	14.4547	14.0064	14.074	14.0604	13.9629	14.4203	14.2668	14.3956	14.4727
sp|Q15276|RABE1_HUMAN	RABEP1	Rab GTPase-binding effector protein 1 OS=Homo sapiens OX=9606 GN=RABEP1 PE=1 SV=2	0.1642	0.362432	0.542621	0.131722	0.573702	0.161576	13.2607	14.1264	13.7967	13.7974	14.4127	13.4663	13.6391	13.5551	13.2657	13.0616	13.7207	13.5186	13.9034	13.8286
sp|Q99808|S29A1_HUMAN	SLC29A1	Equilibrative nucleoside transporter 1 OS=Homo sapiens OX=9606 GN=SLC29A1 PE=1 SV=3	2.04265	0.361292	1.76e-13	0.0223877	2.13e-12	0.0312581	14.3077	14.5998	14.5365	16.6319	16.3618	16.5782	13.6893	13.7128	13.6013	13.5798	14.0704	14.0545	13.9306	13.9729
sp|Q8TDM6|DLG5_HUMAN	DLG5	Disks large homolog 5 OS=Homo sapiens OX=9606 GN=DLG5 PE=1 SV=4	-0.595891	0.359671	0.00103262	0.0135675	0.00178955	0.0196154	13.4873	13.2012	12.9545	12.4892	12.7276	12.6384	12.9684	12.8249	12.931	13.0513	13.0214	13.2549	13.5809	13.357
sp|P80188|NGAL_HUMAN	LCN2	Neutrophil gelatinase-associated lipocalin OS=Homo sapiens OX=9606 GN=LCN2 PE=1 SV=2	-0.781947	0.355471	0.000262789	0.0276873	0.000526766	0.0379843	15.7026	15.6431	16.3951	15.1285	15.1413	15.1251	14.4254	14.2535	14.2455	14.6041	14.7411	14.7237	14.77	14.7155
sp|Q6PIL6|KCIP4_HUMAN	KCNIP4	Kv channel-interacting protein 4 OS=Homo sapiens OX=9606 GN=KCNIP4 PE=1 SV=1	-0.405367	0.354829	0.0145858	0.0137209	0.0202317	0.0198209	13.2181	12.9627	12.9877	12.6763	12.5912	12.685	12.7327	13.0229	12.9632	13.0012	12.9918	13.3077	13.4315	13.4084
sp|P18510|IL1RA_HUMAN	IL1RN	Interleukin-1 receptor antagonist protein OS=Homo sapiens OX=9606 GN=IL1RN PE=1 SV=1	-0.136384	0.353993	0.521589	0.0664381	0.553281	0.085926	13.8281	13.7595	13.7926	13.8807	13.5588	13.5315	12.9844	12.6714	13.0631	13.1004	13.2405	13.3268	13.0544	13.6136
sp|Q14019|COTL1_HUMAN	COTL1	Coactosin-like protein OS=Homo sapiens OX=9606 GN=COTL1 PE=1 SV=3	-0.320711	0.346574	0.0152736	0.00287027	0.0210785	0.0045958	13.6478	13.459	13.5722	13.3501	13.2373	13.1295	14.5396	14.1257	14.1293	14.1188	14.503	14.456	14.6874	14.6533
sp|A6NMZ7|CO6A6_HUMAN	COL6A6	Collagen alpha-6(VI) chain OS=Homo sapiens OX=9606 GN=COL6A6 PE=1 SV=2	-0.120917	0.346307	0.477718	0.0280869	0.509489	0.0384433	15.8161	15.5882	15.6422	15.4927	15.822	15.369	15.9241	15.5885	15.4056	15.7165	16.0057	15.8698	16.1123	16.0321
sp|Q8NCG7|DGLB_HUMAN	DAGLB	Diacylglycerol lipase-beta OS=Homo sapiens OX=9606 GN=DAGLB PE=1 SV=2	0.94662	0.343624	2.27e-05	0.027088	5.83e-05	0.0372486	13.32	12.9861	13.191	14.1743	13.8893	14.2733	14.0547	14.3075	14.184	14.1861	14.5336	14.6688	14.4906	14.4138
sp|Q9NX76|CKLF6_HUMAN	CMTM6	CKLF-like MARVEL transmembrane domain-containing protein 6 OS=Homo sapiens OX=9606 GN=CMTM6 PE=1 SV=1	1.17313	0.342021	1.54e-10	0.00457546	1.11e-09	0.00713909	13.9993	13.6654	13.8478	15.0371	14.9779	15.0169	14.0419	14.2106	14.0891	14.2698	14.4964	14.5887	14.469	14.4254
sp|P04040|CATA_HUMAN	CAT	Catalase OS=Homo sapiens OX=9606 GN=CAT PE=1 SV=3	-1.65823	0.33795	2e-07	0.0656013	8.18e-07	0.0848747	14.3784	14.6238	14.9557	13.2332	12.624	13.126	13.5448	13.3098	13.1522	13.6931	13.7884	13.4089	13.9069	13.9475
sp|Q8N697|S15A4_HUMAN	SLC15A4	Solute carrier family 15 member 4 OS=Homo sapiens OX=9606 GN=SLC15A4 PE=1 SV=1	1.84964	0.337682	7.82e-08	0.0765749	3.48e-07	0.0978227	15.2185	15.6817	16.0262	17.4121	17.6598	17.4034	15.477	14.7237	14.8915	15.0743	15.4842	15.4007	15.1912	15.4412
sp|Q16651|PRSS8_HUMAN	PRSS8	Prostasin OS=Homo sapiens OX=9606 GN=PRSS8 PE=1 SV=1	2.51199	0.337582	3.62e-09	0.230075	2.01e-08	0.270609	14.7985	14.663	14.778	17.2552	17.2595	17.2608	13.6526	13.2326	13.4371	13.5716	14.2704	13.9604	13.6418	13.3717
sp|P21860|ERBB3_HUMAN	ERBB3	Receptor tyrosine-protein kinase erbB-3 OS=Homo sapiens OX=9606 GN=ERBB3 PE=1 SV=1	3.26264	0.336067	1.96e-09	0.189341	1.15e-08	0.226226	11.5769	12.1616	12.6999	15.3609	15.895	14.9703	12.2507	11.8409	12.102	12.0162	12.2929	12.3472	12.1828	12.7312
sp|P60174|TPIS_HUMAN	TPI1	Triosephosphate isomerase OS=Homo sapiens OX=9606 GN=TPI1 PE=1 SV=4	-0.790508	0.335463	2.22e-08	0.00329671	1.09e-07	0.00524073	15.6101	15.6073	15.5408	14.8039	14.8837	14.6991	16.1033	16.032	16.0705	15.9734	16.3366	16.4008	16.4556	16.328
sp|P40925|MDHC_HUMAN	MDH1	Malate dehydrogenase, cytoplasmic OS=Homo sapiens OX=9606 GN=MDH1 PE=1 SV=4	0.247777	0.334902	0.097756	0.010826	0.117679	0.0158654	13.935	13.9026	13.8532	14.0991	14.2718	14.0632	13.9813	13.8289	13.8206	14.0356	14.1515	14.1902	14.3397	14.3245
tr|K7EN36|K7EN36_HUMAN	ATP6V0A1	Isoform of Q93050, V-type proton ATPase subunit a (Fragment) OS=Homo sapiens OX=9606 GN=ATP6V0A1 PE=1 SV=1	1.00477	0.331323	0.00289047	0.203111	0.00456498	0.241216	12.8565	12.1086	12.0655	13.3604	12.7506	13.9339	13.6974	13.803	13.7399	13.8179	14.1269	14.2319	14.0787	13.946
sp|Q8NE00|TM104_HUMAN	TMEM104	Transmembrane protein 104 OS=Homo sapiens OX=9606 GN=TMEM104 PE=1 SV=2	-0.261147	0.331298	0.386473	0.210256	0.420082	0.248867	13.8911	13.5957	13.8646	13.4173	13.0086	14.1422	13.5622	13.2623	13.734	13.7871	14.0284	14.2625	13.7405	13.6393
sp|Q13867|BLMH_HUMAN	BLMH	Bleomycin hydrolase OS=Homo sapiens OX=9606 GN=BLMH PE=1 SV=1	-1.19661	0.331203	2.25e-06	0.0395634	7.18e-06	0.0528655	14.7641	14.943	14.9077	13.7299	13.359	13.936	13.9863	13.7969	13.9013	14.2125	14.4423	14.1899	14.5109	14.0788
sp|O94905|ERLN2_HUMAN	ERLIN2	Erlin-2 OS=Homo sapiens OX=9606 GN=ERLIN2 PE=1 SV=1	-0.0882478	0.330212	0.54183	0.0117594	0.573036	0.017141	13.2391	13.5087	13.894	13.4932	13.5524	13.3314	13.1729	12.9416	13.0943	13.1983	13.4502	13.4003	13.5208	13.3566
sp|O94910|AGRL1_HUMAN	ADGRL1	Adhesion G protein-coupled receptor L1 OS=Homo sapiens OX=9606 GN=ADGRL1 PE=1 SV=1	0.0544925	0.328888	0.792176	0.070712	0.810004	0.0910218	15.2098	14.747	14.6842	14.6976	15.0596	15.0472	14.5715	14.6937	14.4869	14.6335	14.8871	15.0596	14.8594	14.8951
sp|Q9NYU2|UGGG1_HUMAN	UGGT1	UDP-glucose:glycoprotein glucosyltransferase 1 OS=Homo sapiens OX=9606 GN=UGGT1 PE=1 SV=3	0.112929	0.328416	0.362716	0.00596421	0.396382	0.00911734	12.5876	12.8281	13.0114	13.1729	12.8168	12.7762	13.136	13.122	13.1652	13.2437	13.5405	13.4586	13.5333	13.4481
sp|Q6NSJ0|MYORG_HUMAN	MYORG	Myogenesis-regulating glycosidase OS=Homo sapiens OX=9606 GN=MYORG PE=1 SV=2	1.10525	0.328344	6.38e-07	0.0438883	2.32e-06	0.0583148	13.4375	12.9722	13.0961	14.118	14.1566	14.5469	12.8429	12.9745	12.7342	13.2736	13.0695	13.3484	13.5703	13.1504
sp|Q15843|NEDD8_HUMAN	NEDD8	NEDD8 OS=Homo sapiens OX=9606 GN=NEDD8 PE=1 SV=1	-0.392314	0.327842	0.0148653	0.0181134	0.0205873	0.025613	13.6613	13.4199	13.347	13.1765	13.0383	13.0364	13.866	13.9841	13.8108	13.9713	14.073	14.3236	14.4013	14.1456
sp|Q96Q07|BTBD9_HUMAN	BTBD9	BTB/POZ domain-containing protein 9 OS=Homo sapiens OX=9606 GN=BTBD9 PE=1 SV=2	-1.05548	0.325883	0.00279491	0.18998	0.00442986	0.226837	12.4653	11.769	11.3733	10.5427	10.5788	10.743	12.2274	12.425	12.5814	12.3506	12.7933	12.707	12.7488	12.6388
sp|Q6PHR2|ULK3_HUMAN	ULK3	Serine/threonine-protein kinase ULK3 OS=Homo sapiens OX=9606 GN=ULK3 PE=1 SV=2	1.60788	0.325553	4.43e-07	0.0825364	1.65e-06	0.104796	12.5479	12.1008	12.4118	14.1035	13.6851	14.0956	12.0663	12.0515	12.1765	12.473	12.7555	12.4289	12.3543	12.5308
sp|Q9ULI3|HEG1_HUMAN	HEG1	Protein HEG homolog 1 OS=Homo sapiens OX=9606 GN=HEG1 PE=1 SV=3	-0.192459	0.325058	0.60337	0.313623	0.630594	0.358181	12.4836	12.4836	12.526	12.3056	12.4967	12.1135	12.5282	12.8651	13.0014	13.0288	13.4076	13.1216	13.3593	12.8351
sp|P29218|IMPA1_HUMAN	IMPA1	Inositol monophosphatase 1 OS=Homo sapiens OX=9606 GN=IMPA1 PE=1 SV=1	-0.569543	0.319912	0.000365109	0.010502	0.000705532	0.0154352	13.9222	13.8807	13.6192	13.1276	13.2223	13.3636	13.8978	13.8397	14.058	14.0106	14.1614	14.2271	14.3249	14.3724
sp|P08842|STS_HUMAN	STS	Steryl-sulfatase OS=Homo sapiens OX=9606 GN=STS PE=1 SV=2	-1.11136	0.319795	0.00151131	0.270395	0.00254688	0.313765	14.5111	14.4421	14.156	12.7055	13.3071	13.7626	13.7931	13.7146	13.5775	13.9691	15.0854	13.6385	13.9049	13.7047
sp|O60499|STX10_HUMAN	STX10	Syntaxin-10 OS=Homo sapiens OX=9606 GN=STX10 PE=1 SV=1	1.61819	0.318899	7.9e-06	0.263229	2.25e-05	0.306298	13.8698	13.0784	12.9588	15.014	15.0611	14.6866	13.8503	13.961	13.9297	13.6802	14.4133	14.0838	13.9141	14.2856
sp|Q8NC67|NETO2_HUMAN	NETO2	Neuropilin and tolloid-like protein 2 OS=Homo sapiens OX=9606 GN=NETO2 PE=1 SV=1	-0.0805009	0.316191	0.627124	0.0384665	0.652342	0.0515943	13.7755	14.0805	13.901	13.7594	14.1874	13.5687	13.4953	13.3929	13.7695	13.5531	13.9837	13.834	13.9145	13.7433
sp|Q658P3|STEA3_HUMAN	STEAP3	Metalloreductase STEAP3 OS=Homo sapiens OX=9606 GN=STEAP3 PE=1 SV=2	2.41288	0.31573	1.94e-18	0.0131143	4.36e-17	0.0190143	13.3278	13.5844	13.479	15.9632	15.8408	15.8258	13.1509	12.8229	13.0627	12.9591	13.2223	13.3541	13.4185	13.2637
sp|P41743|KPCI_HUMAN	PRKCI	Protein kinase C iota type OS=Homo sapiens OX=9606 GN=PRKCI PE=1 SV=2	-0.452277	0.314824	0.00832763	0.0281913	0.0120856	0.0385712	15.3827	15.3147	15.3543	15.0015	14.7203	14.9731	14.8934	14.8491	14.9725	14.8527	15.0559	15.4015	15.2856	15.084
sp|O95562|SFT2B_HUMAN	SFT2D2	Vesicle transport protein SFT2B OS=Homo sapiens OX=9606 GN=SFT2D2 PE=1 SV=1	2.35538	0.31456	7.2e-12	0.0212458	6.75e-11	0.0297341	14.9271	14.7771	14.8239	17.2151	17.0136	17.3656	15.6199	15.6931	15.6377	15.5828	16.2028	16.0325	15.7716	15.7847
sp|Q12841|FSTL1_HUMAN	FSTL1	Follistatin-related protein 1 OS=Homo sapiens OX=9606 GN=FSTL1 PE=1 SV=1	0.726221	0.313854	6.69e-06	0.0120471	1.93e-05	0.0175316	14.0759	13.5946	13.9685	14.7468	14.4426	14.6283	13.3999	13.3752	13.243	12.9577	13.4869	13.481	13.6369	13.6264
sp|Q96JA1|LRIG1_HUMAN	LRIG1	Leucine-rich repeats and immunoglobulin-like domains protein 1 OS=Homo sapiens OX=9606 GN=LRIG1 PE=1 SV=2	1.81226	0.313363	3.28e-15	0.0311554	4.82e-14	0.042284	14.511	14.3183	14.514	16.333	16.3567	16.0904	14.6321	14.7362	14.6077	14.5928	15.0034	15.074	14.911	14.8337
sp|P04233|HG2A_HUMAN	CD74	HLA class II histocompatibility antigen gamma chain OS=Homo sapiens OX=9606 GN=CD74 PE=1 SV=3	1.60835	0.311485	2.43e-05	0.216768	6.22e-05	0.255892	13.1763	12.2363	12.9054	14.3775	14.4269	14.3386	12.0283	11.7996	12.0295	11.9668	11.9671	11.9578	12.0944	13.0508
sp|Q14C86|GAPD1_HUMAN	GAPVD1	GTPase-activating protein and VPS9 domain-containing protein 1 OS=Homo sapiens OX=9606 GN=GAPVD1 PE=1 SV=2	1.50383	0.311471	8.73e-12	0.0681686	8.1e-11	0.0880397	13.7242	13.596	13.8327	15.2278	15.2824	15.1542	14.0489	13.9027	13.9431	13.8349	14.2216	14.2303	14.2412	14.2824
sp|Q9UK41|VPS28_HUMAN	VPS28	Vacuolar protein sorting-associated protein 28 homolog OS=Homo sapiens OX=9606 GN=VPS28 PE=1 SV=1	0.139805	0.311266	0.269824	0.00677	0.300804	0.0102126	14.9552	14.6761	14.6107	14.9728	15.0328	14.6558	14.4993	14.4991	14.6699	14.6321	14.9056	14.8043	14.8849	14.9507
sp|P42345|MTOR_HUMAN	MTOR	Serine/threonine-protein kinase mTOR OS=Homo sapiens OX=9606 GN=MTOR PE=1 SV=1	0.531992	0.310012	0.000116814	0.0081943	0.000252278	0.0122259	13.8437	13.6244	13.7361	14.3252	14.2232	14.2517	13.3898	13.4825	13.4521	13.6063	13.7754	13.8915	13.8064	13.6975
sp|P09455|RET1_HUMAN	RBP1	Retinol-binding protein 1 OS=Homo sapiens OX=9606 GN=RBP1 PE=1 SV=2	-0.800843	0.306855	0.00168376	0.141117	0.00280283	0.172206	13.8623	13.4823	13.6761	12.7205	12.9859	12.9117	14.7533	14.5599	14.4816	14.6664	14.9281	15.0241	14.9914	14.7451
sp|O94813|SLIT2_HUMAN	SLIT2	Slit homolog 2 protein OS=Homo sapiens OX=9606 GN=SLIT2 PE=1 SV=1	-0.0911253	0.306568	0.400733	0.00224168	0.433913	0.00366547	14.3508	14.3592	14.3386	14.193	14.3266	14.2556	14.5503	14.4434	14.4833	14.4537	14.698	14.8053	14.9208	14.7329
sp|Q8TCD1|CR032_HUMAN	C18orf32	UPF0729 protein C18orf32 OS=Homo sapiens OX=9606 GN=C18orf32 PE=1 SV=1	0.485528	0.306157	0.0116739	0.0553604	0.0164502	0.0724714	14.0766	13.7728	14.0968	14.3662	14.8292	14.2074	14.4293	14.6928	14.5513	14.3365	14.6042	14.8116	14.9245	14.8943
sp|Q14677-3|EPN4-3_HUMAN	CLINT1	Isoform of Q14677, Isoform 3 of Clathrin interactor 1 OS=Homo sapiens OX=9606 GN=CLINT1 PE=1 SV=1	1.71087	0.304789	5.3e-15	6.35e-05	7.67e-14	0.000132711	13.638	13.5602	13.5617	15.3567	15.3251	15.2107	14.0086	14.0253	13.9851	13.8795	14.2677	14.3664	14.2551	14.2284
sp|P37802|TAGL2_HUMAN	TAGLN2	Transgelin-2 OS=Homo sapiens OX=9606 GN=TAGLN2 PE=1 SV=3	-0.206523	0.304433	0.378287	0.142015	0.411874	0.173183	13.5043	12.8527	12.9626	13.1297	12.9793	12.591	12.4774	11.8033	12.3452	12.3045	12.6529	12.3223	12.3793	12.7936
sp|Q9UNF0|PACN2_HUMAN	PACSIN2	Protein kinase C and casein kinase substrate in neurons protein 2 OS=Homo sapiens OX=9606 GN=PACSIN2 PE=1 SV=2	0.616452	0.302414	0.00276213	0.063987	0.00438183	0.0828768	12.8778	12.5472	12.3538	12.845	13.4487	13.3344	12.2568	12.1165	12.1652	12.4156	12.5988	12.7143	12.4069	12.4437
sp|Q96LT4|SAMD8_HUMAN	SAMD8	Sphingomyelin synthase-related protein 1 OS=Homo sapiens OX=9606 GN=SAMD8 PE=1 SV=2	1.17374	0.298089	0.0191695	0.458324	0.0259697	0.50521	14.8175	15.0911	15.2059	15.5447	17.7105	15.3805	14.7532	14.4841	14.7059	14.4314	14.8818	14.848	14.583	15.2541
sp|Q9HCC8|GDPD2_HUMAN	GDPD2	Glycerophosphoinositol inositolphosphodiesterase GDPD2 OS=Homo sapiens OX=9606 GN=GDPD2 PE=2 SV=1	4.03646	0.296945	5.53e-09	0.299853	2.98e-08	0.344117	10.4142	10.7585	10.3428	14.69	14.7124	14.2226	9.56705	9.49347	0	0	10.1696	0	9.48479	0
sp|Q969H8|MYDGF_HUMAN	MYDGF	Myeloid-derived growth factor OS=Homo sapiens OX=9606 GN=MYDGF PE=1 SV=1	-0.393525	0.295422	0.0232932	0.0452722	0.031081	0.0600509	14.371	14.1607	13.9386	13.6676	13.7054	13.9166	14.0732	14.3427	14.0574	14.2433	14.3942	14.4623	14.7291	14.3127
sp|Q6ZT07|TBCD9_HUMAN	TBC1D9	TBC1 domain family member 9 OS=Homo sapiens OX=9606 GN=TBC1D9 PE=2 SV=2	-0.649155	0.294775	0.00117555	0.0571695	0.0020175	0.0747293	13.7918	13.2302	13.5125	12.6871	12.74	13.1599	13.8757	14.0559	14.0611	13.8431	14.2375	14.417	14.0502	14.3101
sp|Q96QZ7|MAGI1_HUMAN	MAGI1	Membrane-associated guanylate kinase, WW and PDZ domain-containing protein 1 OS=Homo sapiens OX=9606 GN=MAGI1 PE=1 SV=3	0.412147	0.293848	0.0427831	0.0891849	0.0545015	0.11255	13.1002	12.9959	13.2086	13.4435	13.6142	13.4834	12.8371	12.3169	12.7684	12.8346	13.4058	12.9465	13.0212	12.5589
sp|Q9UHG3|PCYOX_HUMAN	PCYOX1	Prenylcysteine oxidase 1 OS=Homo sapiens OX=9606 GN=PCYOX1 PE=1 SV=3	-0.855902	0.293751	2.6e-06	0.0141572	8.17e-06	0.0203517	13.4005	13.4427	13.8022	12.6265	12.7213	12.7299	13.4134	13.6181	13.4946	13.718	13.8151	13.9469	13.9727	13.6845
sp|P49755|TMEDA_HUMAN	TMED10	Transmembrane emp24 domain-containing protein 10 OS=Homo sapiens OX=9606 GN=TMED10 PE=1 SV=2	-0.297071	0.293102	0.0158386	0.00719968	0.0218073	0.0108148	15.856	16.1374	16.2716	15.871	15.7983	15.7044	15.3543	15.4103	15.4587	15.4999	15.5988	15.6107	15.9679	15.7181
sp|Q96EC8|YIPF6_HUMAN	YIPF6	Protein YIPF6 OS=Homo sapiens OX=9606 GN=YIPF6 PE=1 SV=2	0.867814	0.29083	0.000302096	0.0981796	0.000593474	0.122985	13.1441	12.9156	13.2454	14.0553	13.6947	14.1585	13.8864	13.9684	13.8118	13.7334	14.1973	14.1679	14.2227	13.9756
sp|O43505|B4GA1_HUMAN	B4GAT1	Beta-1,4-glucuronyltransferase 1 OS=Homo sapiens OX=9606 GN=B4GAT1 PE=1 SV=1	0.5772	0.290669	0.0481991	0.241618	0.0608758	0.283433	12.5608	13.1389	13.2967	13.5089	13.6665	13.5526	14.0522	14.1379	13.9366	13.9663	14.3034	14.3249	14.3444	14.2831
sp|P26232|CTNA2_HUMAN	CTNNA2	Catenin alpha-2 OS=Homo sapiens OX=9606 GN=CTNNA2 PE=1 SV=5	0.556638	0.289052	0.00023249	0.023589	0.000470557	0.0328062	13.2051	13.0446	13.3118	13.6755	13.6945	13.8614	14.2532	14.2458	14.3325	14.3241	14.5472	14.7073	14.6206	14.4367
sp|Q99961|SH3G1_HUMAN	SH3GL1	Endophilin-A2 OS=Homo sapiens OX=9606 GN=SH3GL1 PE=1 SV=1	-0.00608579	0.28735	0.956582	0.00785292	0.961466	0.0117413	13.7931	13.5369	13.4101	13.4837	13.5763	13.6618	13.524	13.6762	13.802	13.9031	14.0688	14.0129	14.1147	13.8583
sp|Q8WXE9|STON2_HUMAN	STON2	Stonin-2 OS=Homo sapiens OX=9606 GN=STON2 PE=1 SV=1	1.83069	0.287246	1.43e-40	0.000123308	3.37e-38	0.000245163	13.7181	13.6365	13.8624	15.6022	15.5179	15.5888	14.0041	14.0478	14.0955	14.1169	14.4682	14.4539	14.2838	14.2074
sp|Q9NRX4|PHP14_HUMAN	PHPT1	14 kDa phosphohistidine phosphatase OS=Homo sapiens OX=9606 GN=PHPT1 PE=1 SV=1	-0.109676	0.286852	0.392941	0.0169459	0.426388	0.0240389	14.4618	14.368	14.1834	14.3544	14.1556	14.1742	15.2504	14.9682	15.1131	15.0368	15.2919	15.3475	15.5285	15.348
sp|O95197-3|RTN3-3_HUMAN	RTN3	Isoform of O95197, Isoform 3 of Reticulon-3 OS=Homo sapiens OX=9606 GN=RTN3 PE=1 SV=2	0.341116	0.286757	0.204063	0.195547	0.232915	0.232857	11.307	11.52	11.5779	11.9341	11.6968	11.6352	12.0746	12.6485	12.2255	12.4224	12.6858	12.5239	12.7464	12.5619
sp|P40818|UBP8_HUMAN	USP8	Ubiquitin carboxyl-terminal hydrolase 8 OS=Homo sapiens OX=9606 GN=USP8 PE=1 SV=1	1.13278	0.286621	4.46e-07	0.0779472	1.67e-06	0.0993967	13.1148	13.0974	12.6791	14.1836	14.3138	13.7923	13.0554	12.9566	12.7506	13.1398	13.3499	13.2082	13.4351	13.0556
sp|P62760|VISL1_HUMAN	VSNL1	Visinin-like protein 1 OS=Homo sapiens OX=9606 GN=VSNL1 PE=1 SV=2	0.327683	0.285874	0.0140761	0.0134221	0.0195707	0.0194368	13.8302	14.3114	14.1986	14.3499	14.6177	14.3558	13.0121	12.9076	13.1595	13.0699	13.4112	13.1968	13.4531	13.2315
sp|P09622|DLDH_HUMAN	DLD	Dihydrolipoyl dehydrogenase, mitochondrial OS=Homo sapiens OX=9606 GN=DLD PE=1 SV=2	-0.687455	0.282809	0.0218037	0.246777	0.0292587	0.288721	13.6486	13.9406	15.1947	13.7133	13.2853	13.7228	13.7744	13.6645	13.8029	13.743	14.1283	14.083	14.1694	13.7353
sp|P61966|AP1S1_HUMAN	AP1S1	AP-1 complex subunit sigma-1A OS=Homo sapiens OX=9606 GN=AP1S1 PE=1 SV=1	0.624047	0.282765	0.00425686	0.102607	0.00651395	0.127898	13.8283	13.5946	13.3824	14.166	14.1186	14.3928	14.0398	14.1559	14.1777	14.2517	14.5623	14.4829	14.4988	14.2121
sp|Q9BRK5|CAB45_HUMAN	SDF4	45 kDa calcium-binding protein OS=Homo sapiens OX=9606 GN=SDF4 PE=1 SV=1	0.332095	0.280632	0.0758499	0.0825661	0.0931434	0.104797	13.6171	13.9251	13.9541	14.0988	14.3778	14.0161	13.5979	13.6016	13.7231	13.3241	13.7476	13.8094	13.9519	13.8602
tr|I3L2Z9|I3L2Z9_HUMAN	NEURL4	Isoform of Q96JN8, Neuralized-like protein 4 (Fragment) OS=Homo sapiens OX=9606 GN=NEURL4 PE=1 SV=1	1.37239	0.280261	0.020561	0.55499	0.027675	0.596737	15.1912	16.3209	16.0963	17.158	18.0674	16.5001	16.2126	15.6009	15.6339	14.9635	16.1094	15.7	15.3317	16.3908
sp|Q00535|CDK5_HUMAN	CDK5	Cyclin-dependent-like kinase 5 OS=Homo sapiens OX=9606 GN=CDK5 PE=1 SV=3	-0.751875	0.280095	0.00725503	0.207059	0.0106644	0.245493	12.7262	13.0673	12.4629	11.9766	11.7705	12.2537	12.5708	12.556	12.5098	13.0167	12.8504	13.3388	13.0522	12.5324
sp|P98194|AT2C1_HUMAN	ATP2C1	Calcium-transporting ATPase type 2C member 1 OS=Homo sapiens OX=9606 GN=ATP2C1 PE=1 SV=3	0.711071	0.279904	3.82e-05	0.0226926	9.27e-05	0.0316464	13.0931	12.4327	12.5721	13.3889	13.3305	13.5117	13.5789	13.7209	13.7372	13.7642	13.9041	14.1254	13.9209	13.9704
sp|Q08AE8|SPIR1_HUMAN	SPIRE1	Protein spire homolog 1 OS=Homo sapiens OX=9606 GN=SPIRE1 PE=1 SV=3	0.197988	0.279835	0.264244	0.0768663	0.295233	0.0981596	12.7306	12.1405	12.5031	12.8308	12.375	12.7624	12.7933	12.7017	12.4686	13.1854	13.001	13.1462	13.0572	13.064
sp|O00291|HIP1_HUMAN	HIP1	Huntingtin-interacting protein 1 OS=Homo sapiens OX=9606 GN=HIP1 PE=1 SV=5	0.919156	0.27969	1.42e-08	0.0137459	7.23e-08	0.0198409	13.3346	13.1111	13.0161	14.0023	14.0755	14.1415	12.5725	12.8871	12.7007	12.9445	13.1255	12.9773	13.2531	12.8676
sp|P45983|MK08_HUMAN	MAPK8	Mitogen-activated protein kinase 8 OS=Homo sapiens OX=9606 GN=MAPK8 PE=1 SV=2	0.231683	0.278863	0.0367495	0.00475116	0.0473773	0.00740345	14.1047	13.9481	13.8737	14.0889	14.3732	14.1595	15.1324	15.1641	15.0529	14.913	15.4044	15.3241	15.3506	15.2988
sp|Q86TE4|LUZP2_HUMAN	LUZP2	Leucine zipper protein 2 OS=Homo sapiens OX=9606 GN=LUZP2 PE=2 SV=2	0.738321	0.2788	0.00346543	0.157343	0.00539845	0.190369	11.3318	12.0962	11.5824	12.2461	12.4628	12.5165	12.6763	12.5417	12.2626	12.3704	12.5581	12.5096	12.7478	13.1507
sp|P56937|DHB7_HUMAN	HSD17B7	3-keto-steroid reductase/17-beta-hydroxysteroid dehydrogenase 7 OS=Homo sapiens OX=9606 GN=HSD17B7 PE=1 SV=1	0.413441	0.278412	0.0429299	0.107094	0.0546493	0.133069	14.116	14.9329	14.8365	14.9864	15.0972	15.0422	14.991	15.1331	15.0888	15.1682	15.4256	15.2918	15.4998	15.2776
tr|A0A140T9X5|A0A140T9X5_HUMAN	HLA-A	Isoform of P04439, HLA class I histocompatibility antigen, A alpha chain (Fragment) OS=Homo sapiens OX=9606 GN=HLA-A PE=1 SV=1	2.06856	0.277086	1.28e-19	0.053536	3.37e-18	0.0702907	12.1489	11.9778	12.0436	14.2403	14.215	13.9206	11.6037	11.604	11.5417	11.6224	11.9255	11.8833	11.9049	11.7665
sp|Q96NL1|TMM74_HUMAN	TMEM74	Transmembrane protein 74 OS=Homo sapiens OX=9606 GN=TMEM74 PE=1 SV=1	1.29727	0.277048	3.42e-07	0.154645	1.32e-06	0.187296	13.6035	13.1519	13.3736	14.6285	14.7706	14.6216	14.0564	14.3381	14.3098	14.2596	14.4049	14.6101	14.5914	14.4658
sp|P15907|SIAT1_HUMAN	ST6GAL1	Beta-galactoside alpha-2,6-sialyltransferase 1 OS=Homo sapiens OX=9606 GN=ST6GAL1 PE=1 SV=1	0.59824	0.275841	0.000626585	0.0397899	0.00114347	0.0531482	14.5615	14.8298	14.9045	15.3217	15.5232	15.2456	14.4143	14.2039	14.3849	14.4294	14.6027	14.5585	14.732	14.6426
sp|O60911|CATL2_HUMAN	CTSV	Cathepsin L2 OS=Homo sapiens OX=9606 GN=CTSV PE=1 SV=2	2.47776	0.275645	8.53e-15	0.170986	1.2e-13	0.205962	13.4652	13.9378	14.0336	16.2597	16.4294	16.1808	12.9627	12.5418	12.7888	12.905	13.5978	12.8515	12.9372	12.9143
sp|Q01970|PLCB3_HUMAN	PLCB3	1-phosphatidylinositol 4,5-bisphosphate phosphodiesterase beta-3 OS=Homo sapiens OX=9606 GN=PLCB3 PE=1 SV=2	-0.866936	0.27514	5.58e-05	0.0675958	0.000130395	0.0873595	15.3982	15.1287	15.2232	14.4039	14.4107	14.3347	13.6621	13.3226	13.4047	13.6141	13.5635	13.7455	13.5875	14.2074
sp|Q96J02|ITCH_HUMAN	ITCH	E3 ubiquitin-protein ligase Itchy homolog OS=Homo sapiens OX=9606 GN=ITCH PE=1 SV=2	0.337303	0.275028	0.0580746	0.0738049	0.0725216	0.0945909	13.5036	13.6111	13.9061	13.9591	13.9331	14.1405	13.8204	13.6835	13.8602	13.9009	14.082	14.1886	14.0498	14.0447
sp|P52569|CTR2_HUMAN	SLC7A2	Cationic amino acid transporter 2 OS=Homo sapiens OX=9606 GN=SLC7A2 PE=1 SV=2	1.26056	0.27489	8.57e-05	0.214608	0.000191824	0.253595	12.3962	11.9449	12.4858	13.6043	13.007	13.9972	11.5173	11.8123	10.9666	11.8055	11.7855	12.0292	11.8301	11.5564
sp|P31641|SC6A6_HUMAN	SLC6A6	Sodium- and chloride-dependent taurine transporter OS=Homo sapiens OX=9606 GN=SLC6A6 PE=1 SV=2	2.38414	0.274692	5.74e-10	0.115739	3.75e-09	0.143081	14.245	14.2853	14.5697	17.008	16.7321	16.5123	13.9713	13.7503	13.3297	13.4868	14.1377	13.8006	14.0053	13.6931
sp|P12109|CO6A1_HUMAN	COL6A1	Collagen alpha-1(VI) chain OS=Homo sapiens OX=9606 GN=COL6A1 PE=1 SV=3	0.359854	0.274066	0.0399873	0.0700971	0.0511791	0.0903615	12.1555	12.0776	12.4819	12.5736	12.4987	12.7222	14.0531	14.2795	14.161	13.9949	14.4385	14.3783	14.3644	14.4035
sp|Q07912|ACK1_HUMAN	TNK2	Activated CDC42 kinase 1 OS=Homo sapiens OX=9606 GN=TNK2 PE=1 SV=3	0.930889	0.272655	9.06e-05	0.142514	0.000202018	0.173732	13.3088	13.03	12.6789	13.9767	14.0257	13.8079	12.2261	12.2354	12.1597	12.2234	12.7311	12.4764	12.2466	12.4811
sp|Q53GQ0|DHB12_HUMAN	HSD17B12	Very-long-chain 3-oxoacyl-CoA reductase OS=Homo sapiens OX=9606 GN=HSD17B12 PE=1 SV=2	0.725444	0.271174	0.000452	0.102874	0.000856167	0.128185	15.0642	14.8289	15.1695	15.7932	15.7129	15.7328	15.5236	15.691	15.5205	15.758	15.8362	15.902	16.0834	15.7561
sp|Q5TCZ1|SPD2A_HUMAN	SH3PXD2A	SH3 and PX domain-containing protein 2A OS=Homo sapiens OX=9606 GN=SH3PXD2A PE=1 SV=1	-0.0162773	0.270334	0.890962	0.0103065	0.901376	0.0151856	12.9282	12.9178	13.033	12.9624	12.7601	13.1077	13.5931	13.6682	13.7619	13.9198	13.8912	14.0419	14.1189	13.9724
sp|O60244|MED14_HUMAN	MED14	Mediator of RNA polymerase II transcription subunit 14 OS=Homo sapiens OX=9606 GN=MED14 PE=1 SV=2	-0.582692	0.269993	0.0585498	0.293064	0.0730636	0.3372	13.1371	13.4282	13.2896	12.6556	12.6565	12.7948	13.2552	13.1514	13.2335	13.2399	13.36	13.7978	13.5728	13.2293
sp|P09668|CATH_HUMAN	CTSH	Pro-cathepsin H OS=Homo sapiens OX=9606 GN=CTSH PE=1 SV=4	-0.610907	0.269895	0.029024	0.240418	0.0381673	0.282119	14.7819	15.0375	16.1541	14.8819	14.5467	14.7123	14.2696	14.0963	13.9743	14.5096	14.4526	14.3737	14.7747	14.3282
sp|Q12907|LMAN2_HUMAN	LMAN2	Vesicular integral-membrane protein VIP36 OS=Homo sapiens OX=9606 GN=LMAN2 PE=1 SV=1	0.301069	0.269698	0.0101615	0.00794811	0.0144628	0.0118686	13.946	13.9324	13.993	14.2348	14.1667	14.3731	13.5815	13.5663	13.4527	13.6782	13.936	13.7005	13.8941	13.827
sp|P62070|RRAS2_HUMAN	RRAS2	Ras-related protein R-Ras2 OS=Homo sapiens OX=9606 GN=RRAS2 PE=1 SV=1	2.66947	0.267563	7.59e-20	0.0971826	2.04e-18	0.121822	13.4771	13.3119	13.7452	16.2905	16.004	16.2482	12.5095	12.1472	12.3312	12.5105	12.7483	12.7399	12.6475	12.4329
sp|P07195|LDHB_HUMAN	LDHB	L-lactate dehydrogenase B chain OS=Homo sapiens OX=9606 GN=LDHB PE=1 SV=2	0.176029	0.266932	0.080068	0.00261028	0.0978486	0.00422531	14.204	14.3205	14.0981	14.4524	14.4042	14.2941	14.7544	14.542	14.5345	14.5327	14.7933	14.8689	14.9523	14.817
sp|P21802|FGFR2_HUMAN	FGFR2	Fibroblast growth factor receptor 2 OS=Homo sapiens OX=9606 GN=FGFR2 PE=1 SV=1	2.12905	0.266492	2.4e-12	0.191675	2.43e-11	0.228707	12.7153	12.69	12.6971	14.7817	14.9736	14.7342	12.483	12.362	12.7845	12.503	12.7224	12.9292	12.8346	12.7122
sp|P10768|ESTD_HUMAN	ESD	S-formylglutathione hydrolase OS=Homo sapiens OX=9606 GN=ESD PE=1 SV=2	-0.556013	0.266267	0.00120148	0.0465921	0.00206002	0.0617685	16.3541	15.9464	16.0411	15.6493	15.4015	15.6228	16.6928	16.6935	16.7854	16.9201	16.9685	17.0088	17.1753	17.0043
sp|P18031|PTN1_HUMAN	PTPN1	Tyrosine-protein phosphatase non-receptor type 1 OS=Homo sapiens OX=9606 GN=PTPN1 PE=1 SV=1	-0.688859	0.266012	1.7e-05	0.042811	4.5e-05	0.0569902	12.8722	12.5528	12.8411	11.8972	11.9278	12.3746	13.1923	13.357	13.2412	13.3631	13.404	13.6077	13.6153	13.5907
sp|Q7Z736|PKHH3_HUMAN	PLEKHH3	Pleckstrin homology domain-containing family H member 3 OS=Homo sapiens OX=9606 GN=PLEKHH3 PE=1 SV=2	1.17119	0.265502	9.02e-06	0.202407	2.53e-05	0.24046	12.2032	11.9327	11.8097	13.0614	13.154	13.2438	13.1396	13.3787	13.4156	13.3831	13.6842	13.6038	13.4807	13.6104
sp|Q9BT09|CNPY3_HUMAN	CNPY3	Protein canopy homolog 3 OS=Homo sapiens OX=9606 GN=CNPY3 PE=1 SV=1	-0.368014	0.264796	0.0299838	0.0684914	0.039371	0.0884203	12.1894	11.996	11.9378	11.7415	11.7014	11.5763	12.0006	12.0046	12.1485	12.0411	12.5789	12.3508	12.2856	12.0386
sp|P04035|HMDH_HUMAN	HMGCR	3-hydroxy-3-methylglutaryl-coenzyme A reductase OS=Homo sapiens OX=9606 GN=HMGCR PE=1 SV=1	-0.501141	0.262409	0.0177734	0.13101	0.0242265	0.160814	13.5969	13.4096	13.0292	12.6665	12.74	13.1259	13.1992	13.1032	13.3034	13.3343	13.7175	13.4246	13.3472	13.5003
sp|P30086|PEBP1_HUMAN	PEBP1	Phosphatidylethanolamine-binding protein 1 OS=Homo sapiens OX=9606 GN=PEBP1 PE=1 SV=3	-0.476367	0.2622	0.000191453	0.00788627	0.000395632	0.0117862	14.3705	14.0811	14.1415	13.7866	13.77	13.6075	14.4406	14.1797	14.3289	14.2563	14.5113	14.5063	14.646	14.5907
sp|Q13432|U119A_HUMAN	UNC119	Protein unc-119 homolog A OS=Homo sapiens OX=9606 GN=UNC119 PE=1 SV=1	-0.0541336	0.261882	0.773531	0.11441	0.79231	0.141713	13.0998	13.0991	13.0806	12.9636	13.3519	12.8016	12.4121	12.4507	12.7529	12.9409	12.7345	12.8168	13.0632	12.9897
sp|Q9Y281|COF2_HUMAN	CFL2	Cofilin-2 OS=Homo sapiens OX=9606 GN=CFL2 PE=1 SV=1	0.0621528	0.261434	0.707073	0.080861	0.729085	0.10278	13.292	13.3147	13.4415	13.4063	13.4757	13.3526	13.9116	14.2105	14.3253	14.4188	14.2597	14.7016	14.7312	14.2195
sp|Q9UN37|VPS4A_HUMAN	VPS4A	Vacuolar protein sorting-associated protein 4A OS=Homo sapiens OX=9606 GN=VPS4A PE=1 SV=1	0.554954	0.261064	0.00127796	0.0722971	0.00217639	0.0929272	14.4038	14.3511	14.2238	14.8972	15.1064	14.64	13.8062	13.7164	13.8519	13.8329	14.0492	13.9219	14.1639	14.1166
sp|O75874|IDHC_HUMAN	IDH1	Isocitrate dehydrogenase [NADP] cytoplasmic OS=Homo sapiens OX=9606 GN=IDH1 PE=1 SV=2	0.0309056	0.260978	0.784897	0.0100083	0.803256	0.0147831	13.6437	13.7952	13.5382	13.7472	13.7442	13.5783	13.7782	13.5881	13.7857	13.8077	13.9548	13.9697	14.1002	13.9789
sp|Q9ULH4|LRFN2_HUMAN	LRFN2	Leucine-rich repeat and fibronectin type-III domain-containing protein 2 OS=Homo sapiens OX=9606 GN=LRFN2 PE=1 SV=2	0.0713022	0.260563	0.653939	0.0710775	0.678045	0.0914258	13.2965	13.3053	13.4547	13.5065	13.6771	13.0868	13.8617	14.031	14.0862	14.2506	14.2932	14.1089	14.4924	14.3772
sp|Q9BXU1|STK31_HUMAN	STK31	Serine/threonine-protein kinase 31 OS=Homo sapiens OX=9606 GN=STK31 PE=2 SV=2	-0.85232	0.260061	0.0787992	0.527439	0.0964643	0.570923	15.7059	15.2675	14.6154	14.3018	14.0142	14.7161	14.7386	14.8259	15.2194	15.0415	14.9974	15.339	15.4705	15.0587
sp|Q96AY3|FKB10_HUMAN	FKBP10	Peptidyl-prolyl cis-trans isomerase FKBP10 OS=Homo sapiens OX=9606 GN=FKBP10 PE=1 SV=1	-0.822105	0.26001	0.00297801	0.223069	0.00469277	0.262805	16.3196	15.7518	15.4486	15.0779	14.9893	14.9865	14.9239	14.5942	15.0241	14.8977	15.1569	15.0581	15.1813	15.0837
sp|Q9H269|VPS16_HUMAN	VPS16	Vacuolar protein sorting-associated protein 16 homolog OS=Homo sapiens OX=9606 GN=VPS16 PE=1 SV=2	0.212179	0.259906	0.0236028	0.00166291	0.0314704	0.00278329	14.1302	14.1132	14.0985	14.3968	14.2467	14.3351	14.5111	14.5407	14.4207	14.3082	14.6109	14.7587	14.7968	14.6539
sp|Q9H3Z4|DNJC5_HUMAN	DNAJC5	DnaJ homolog subfamily C member 5 OS=Homo sapiens OX=9606 GN=DNAJC5 PE=1 SV=1	1.34692	0.259064	8.12e-11	0.092335	6.25e-10	0.116197	14.3201	14.0339	14.2754	15.638	15.3986	15.6336	16.6964	16.8266	16.8091	16.8082	16.9848	17.123	17.14	16.9288
sp|P49754|VPS41_HUMAN	VPS41	Vacuolar protein sorting-associated protein 41 homolog OS=Homo sapiens OX=9606 GN=VPS41 PE=1 SV=3	0.300816	0.257535	0.0932328	0.0967323	0.112732	0.121343	13.8718	13.5014	13.695	14.0722	13.734	14.1643	13.9223	14.123	14.0118	13.9313	14.2473	14.4047	14.3696	13.9969
sp|Q9BQT9|CSTN3_HUMAN	CLSTN3	Calsyntenin-3 OS=Homo sapiens OX=9606 GN=CLSTN3 PE=1 SV=1	0.343207	0.257256	0.0352598	0.0641426	0.0456061	0.083048	15.5766	15.4313	15.1467	15.7115	15.9724	15.5003	15.4394	15.7814	15.7444	15.5008	15.825	15.8378	15.8633	15.9689
sp|O43670|ZN207_HUMAN	ZNF207	BUB3-interacting and GLEBS motif-containing protein ZNF207 OS=Homo sapiens OX=9606 GN=ZNF207 PE=1 SV=1	0.012677	0.256841	0.948188	0.141289	0.95384	0.172358	12.6443	13.413	13.2919	13.2756	13.1006	13.011	12.869	12.9424	13.2062	13.2319	13.3118	13.5493	13.3727	13.0431
sp|Q9P2B2|FPRP_HUMAN	PTGFRN	Prostaglandin F2 receptor negative regulator OS=Homo sapiens OX=9606 GN=PTGFRN PE=1 SV=2	0.691698	0.256182	0.00024471	0.0976879	0.000492346	0.122412	13.3376	13.3815	13.5908	14.1623	14.2125	14.0101	13.2681	13.2657	13.1671	13.2093	13.4744	13.4049	13.4467	13.6089
sp|Q9BRX8|PXL2A_HUMAN	PRXL2A	Peroxiredoxin-like 2A OS=Homo sapiens OX=9606 GN=PRXL2A PE=1 SV=3	-1.09997	0.253756	0.00133019	0.321374	0.00225883	0.366442	10.7286	11.4225	12.2541	10.2158	10.4313	10.4583	12.1728	12.5052	12.2943	12.3638	12.5732	12.2171	12.9803	12.5806
sp|Q9UJ41|RABX5_HUMAN	RABGEF1	Rab5 GDP/GTP exchange factor OS=Homo sapiens OX=9606 GN=RABGEF1 PE=1 SV=3	2.46238	0.25302	5.16e-26	0.0200666	2.77e-24	0.0282063	12.4088	12.6895	12.471	14.8984	15.1809	14.8771	12.2591	12.4177	12.2417	12.5219	12.7017	12.4137	12.6197	12.7173
sp|P11766|ADHX_HUMAN	ADH5	Alcohol dehydrogenase class-3 OS=Homo sapiens OX=9606 GN=ADH5 PE=1 SV=4	0.0046421	0.252456	0.969597	0.0265388	0.972341	0.0365501	13.5209	13.4873	13.1714	13.2671	13.374	13.5525	13.8909	13.8246	13.8441	13.8589	14.126	14.1602	14.1587	13.9833
sp|P27824|CALX_HUMAN	CANX	Calnexin OS=Homo sapiens OX=9606 GN=CANX PE=1 SV=2	-0.415102	0.252032	0.000376818	0.00654107	0.000725528	0.00991792	14.9237	14.8973	15.192	14.5317	14.6563	14.5797	15.0928	15.0157	15.0934	15.013	15.1731	15.2489	15.4734	15.3276
sp|O75052|CAPON_HUMAN	NOS1AP	Carboxyl-terminal PDZ ligand of neuronal nitric oxide synthase protein OS=Homo sapiens OX=9606 GN=NOS1AP PE=1 SV=3	1.56558	0.251791	9.34e-07	0.183649	3.28e-06	0.219944	14.4044	13.7672	14.2137	15.6595	16.1569	15.2655	13.618	13.4413	13.4426	13.3769	13.7679	13.8629	13.6449	13.6103
sp|O75844|FACE1_HUMAN	ZMPSTE24	CAAX prenyl protease 1 homolog OS=Homo sapiens OX=9606 GN=ZMPSTE24 PE=1 SV=2	-0.379009	0.250863	0.0134902	0.0503064	0.0188374	0.0663454	14.9687	14.636	14.8972	14.3632	14.3436	14.6581	14.6256	14.5556	14.5435	14.7191	14.8005	14.8877	14.9131	14.8459
sp|Q13404|UB2V1_HUMAN	UBE2V1	Ubiquitin-conjugating enzyme E2 variant 1 OS=Homo sapiens OX=9606 GN=UBE2V1 PE=1 SV=2	-0.259114	0.250681	0.104446	0.070588	0.125222	0.0909282	14.676	14.3097	14.1029	14.0758	14.0919	14.1435	14.2922	14.1354	14.2959	14.215	14.389	14.4653	14.5632	14.5237
sp|P31150|GDIA_HUMAN	GDI1	Rab GDP dissociation inhibitor alpha OS=Homo sapiens OX=9606 GN=GDI1 PE=1 SV=2	-0.606065	0.249611	3.33e-05	0.0167077	8.21e-05	0.023758	13.4304	13.3021	13.2438	12.6554	12.5881	12.9146	13.6589	13.6401	13.6365	13.7479	13.8914	14.017	13.9989	13.7745
sp|Q9UP95|S12A4_HUMAN	SLC12A4	Solute carrier family 12 member 4 OS=Homo sapiens OX=9606 GN=SLC12A4 PE=1 SV=2	2.36325	0.248473	4.75e-41	0.00309025	1.2e-38	0.00493466	13.0999	13.0176	13.0146	15.5279	15.3543	15.3397	12.8431	12.5359	12.7006	12.9742	13.0664	13.0435	12.9953	12.9424
sp|Q6UXK5|LRRN1_HUMAN	LRRN1	Leucine-rich repeat neuronal protein 1 OS=Homo sapiens OX=9606 GN=LRRN1 PE=1 SV=1	2.27393	0.248193	1.74e-42	0.00424707	4.75e-40	0.00665305	13.1162	13.0876	13.0671	15.4413	15.3555	15.2959	13.3434	13.3089	13.3577	13.4253	13.6464	13.5757	13.5797	13.6263
sp|P61278|SMS_HUMAN	SST	Somatostatin OS=Homo sapiens OX=9606 GN=SST PE=1 SV=1	0.646097	0.248082	0.0181682	0.262548	0.0247211	0.30576	13.3704	13.6295	14.0838	14.2941	14.475	14.2529	16.5202	16.471	16.3286	15.6465	16.4744	16.2494	16.521	16.7139
sp|P00558|PGK1_HUMAN	PGK1	Phosphoglycerate kinase 1 OS=Homo sapiens OX=9606 GN=PGK1 PE=1 SV=3	-0.338698	0.247988	0.00204211	0.00859185	0.00334593	0.0127868	14.0967	13.9185	13.7492	13.6346	13.5685	13.5452	14.2188	14.035	14.0479	14.23	14.3478	14.3279	14.4329	14.4153
sp|P04439|HLAA_HUMAN	HLA-A	HLA class I histocompatibility antigen, A alpha chain OS=Homo sapiens OX=9606 GN=HLA-A PE=1 SV=2	1.93888	0.247805	8.13e-11	0.267516	6.25e-10	0.310933	13.5541	13.4356	13.4815	15.5119	15.3602	15.4157	12.0888	12.3553	11.7676	11.9521	12.3874	12.2167	12.1851	12.2018
sp|Q9C0H5|RHG39_HUMAN	ARHGAP39	Rho GTPase-activating protein 39 OS=Homo sapiens OX=9606 GN=ARHGAP39 PE=1 SV=2	-0.249921	0.247713	0.0446178	0.0238314	0.0567368	0.0331044	14.177	13.8308	13.9439	13.7309	13.6091	13.862	13.7271	13.8936	13.9304	13.8534	13.9539	14.0973	14.1784	14.1658
sp|Q9NXU5|ARL15_HUMAN	ARL15	ADP-ribosylation factor-like protein 15 OS=Homo sapiens OX=9606 GN=ARL15 PE=1 SV=1	0.92589	0.246943	0.000105258	0.14046	0.000230267	0.171523	13.8008	13.7791	13.8975	14.6386	15.2234	14.3931	14.6414	14.6385	14.6991	14.5838	14.9589	14.6868	14.8585	15.0462
sp|Q9BWD1|THIC_HUMAN	ACAT2	Acetyl-CoA acetyltransferase, cytosolic OS=Homo sapiens OX=9606 GN=ACAT2 PE=1 SV=2	-0.143019	0.246929	0.393116	0.0987072	0.426447	0.123558	13.7154	13.845	13.8336	13.5318	13.9937	13.4396	14.4717	14.2648	14.1469	14.1107	14.4899	14.3229	14.4974	14.6716
sp|Q8NE01|CNNM3_HUMAN	CNNM3	Metal transporter CNNM3 OS=Homo sapiens OX=9606 GN=CNNM3 PE=1 SV=1	1.19289	0.245174	0.00108445	0.364206	0.00187295	0.409876	12.9549	12.8173	12.231	13.9199	13.3835	14.2784	11.9847	12.1199	12.1551	12.7593	12.5587	13.0762	12.101	12.2639
sp|P20062|TCO2_HUMAN	TCN2	Transcobalamin-2 OS=Homo sapiens OX=9606 GN=TCN2 PE=1 SV=3	1.69681	0.243286	1.51e-05	0.40952	4.06e-05	0.4571	13.7998	13.4893	13.7708	15.4203	15.4048	15.3253	13.2491	13.1017	13.4145	13.5061	13.5899	13.5681	13.5146	13.5719
sp|Q8NCB2|CAMKV_HUMAN	CAMKV	CaM kinase-like vesicle-associated protein OS=Homo sapiens OX=9606 GN=CAMKV PE=2 SV=2	-0.407109	0.242102	0.0211063	0.0990672	0.0283982	0.123921	14.9575	14.5493	14.5849	14.5833	14.2468	14.0403	14.6311	14.4939	14.5802	14.6584	14.5836	14.9091	14.958	14.8813
sp|P10809|CH60_HUMAN	HSPD1	60 kDa heat shock protein, mitochondrial OS=Homo sapiens OX=9606 GN=HSPD1 PE=1 SV=2	-0.613646	0.241858	3.12e-06	0.00658972	9.68e-06	0.00998315	14.3337	14.3836	14.5206	13.8708	13.7523	13.7739	13.4017	13.3534	13.5213	13.6511	13.6435	13.7305	13.8755	13.6455
sp|Q68D91|MBLC2_HUMAN	MBLAC2	Acyl-coenzyme A thioesterase MBLAC2 OS=Homo sapiens OX=9606 GN=MBLAC2 PE=1 SV=3	0.857348	0.241763	4.19e-07	0.0726288	1.58e-06	0.0932521	13.5199	13.5978	13.4453	14.4222	14.2568	14.4561	14.9517	15.0661	14.9829	14.9234	15.1701	15.3024	15.2518	15.1668
sp|P06733|ENOA_HUMAN	ENO1	Alpha-enolase OS=Homo sapiens OX=9606 GN=ENO1 PE=1 SV=2	-0.372005	0.24157	0.0545512	0.13998	0.0684594	0.170995	15.3009	15.3646	15.0234	14.8736	14.9879	14.7113	14.7192	14.4585	14.426	14.472	14.7437	14.6486	14.7333	14.9165
sp|O43861|ATP9B_HUMAN	ATP9B	Probable phospholipid-transporting ATPase IIB OS=Homo sapiens OX=9606 GN=ATP9B PE=2 SV=4	1.61948	0.240617	5.17e-17	0.0864774	9.44e-16	0.109408	12.7401	12.6222	12.6915	14.3751	14.322	14.2152	14.002	14.2086	14.0476	14.0576	14.3325	14.4998	14.2369	14.2092
sp|Q13451|FKBP5_HUMAN	FKBP5	Peptidyl-prolyl cis-trans isomerase FKBP5 OS=Homo sapiens OX=9606 GN=FKBP5 PE=1 SV=2	-0.621946	0.23907	0.0065445	0.187028	0.00971262	0.223764	13.2354	13.1428	13.327	12.6782	12.352	12.8092	13.6309	12.9327	13.5477	13.4711	13.4442	13.4216	13.9099	13.7629
sp|P61604|CH10_HUMAN	HSPE1	10 kDa heat shock protein, mitochondrial OS=Homo sapiens OX=9606 GN=HSPE1 PE=1 SV=2	-0.825706	0.238642	1.95e-09	0.0239078	1.14e-08	0.0331975	14.7451	14.4671	14.904	13.8818	13.9579	13.7994	13.813	13.6286	13.7801	13.7701	13.8194	13.8596	14.0515	14.2159
sp|O75787|RENR_HUMAN	ATP6AP2	Renin receptor OS=Homo sapiens OX=9606 GN=ATP6AP2 PE=1 SV=2	0.0110872	0.238635	0.957803	0.1941	0.96242	0.231289	13.3748	13.3781	13.4848	13.1992	13.4181	13.6536	14.2585	14.2867	14.2317	14.1385	14.3267	14.5238	14.6216	14.3979
sp|Q96T51|RUFY1_HUMAN	RUFY1	RUN and FYVE domain-containing protein 1 OS=Homo sapiens OX=9606 GN=RUFY1 PE=1 SV=2	0.638125	0.236808	6.19e-06	0.0134508	1.8e-05	0.0194705	13.1928	12.7389	13.1553	13.5753	13.8035	13.6226	13.9702	14.0909	14.0124	14.0229	14.2281	14.2543	14.2971	14.2642
sp|Q9BQG1|SYT3_HUMAN	SYT3	Synaptotagmin-3 OS=Homo sapiens OX=9606 GN=SYT3 PE=1 SV=1	-0.122244	0.23522	0.409294	0.0774092	0.441833	0.0987462	14.0132	14.4674	14.1365	14.0144	14.1506	14.0854	13.9722	13.9982	14.0323	13.6523	13.931	14.1819	14.2884	14.1946
sp|Q16706|MA2A1_HUMAN	MAN2A1	Alpha-mannosidase 2 OS=Homo sapiens OX=9606 GN=MAN2A1 PE=1 SV=2	0.417795	0.233273	0.000583587	0.0197963	0.00107107	0.0278374	13.0302	13.273	13.1714	13.5554	13.6378	13.5348	12.8117	12.8466	12.8184	12.7745	13.0432	13.0725	13.1004	12.9682
sp|Q14596|NBR1_HUMAN	NBR1	Next to BRCA1 gene 1 protein OS=Homo sapiens OX=9606 GN=NBR1 PE=1 SV=3	0.608255	0.232953	0.0061478	0.205044	0.00915069	0.243185	14.3891	14.2453	13.8331	14.8829	14.6889	14.7205	13.6565	13.3979	13.6019	13.6974	13.9094	13.7313	13.965	13.6799
sp|P15311|EZRI_HUMAN	EZR	Ezrin OS=Homo sapiens OX=9606 GN=EZR PE=1 SV=4	-0.122962	0.231756	0.40852	0.0826462	0.441131	0.104861	15.1604	15.2188	14.9708	14.9336	15.168	14.8794	14.5348	14.2966	14.4627	14.4753	14.5912	14.6405	14.6737	14.791
sp|A1L170|CA226_HUMAN	C1orf226	Uncharacterized protein C1orf226 OS=Homo sapiens OX=9606 GN=C1orf226 PE=1 SV=1	2.75337	0.231691	1.26e-07	0.412389	5.37e-07	0.459723	12.4337	12.3896	11.9957	15.019	15.2474	14.8127	11.426	10.6528	9.82768	10.8111	11.1904	11.2101	10.9511	10.2928
sp|P63208|SKP1_HUMAN	SKP1	S-phase kinase-associated protein 1 OS=Homo sapiens OX=9606 GN=SKP1 PE=1 SV=2	-0.596967	0.229302	6.99e-11	0.00166161	5.47e-10	0.00278243	15.4129	15.3469	15.2242	14.822	14.6276	14.7435	15.1172	15.0791	15.1064	15.0059	15.2093	15.3397	15.4289	15.2478
sp|Q96DM3|RMC1_HUMAN	RMC1	Regulator of MON1-CCZ1 complex OS=Homo sapiens OX=9606 GN=RMC1 PE=1 SV=2	0.619529	0.227846	0.0114137	0.24495	0.0160964	0.286773	12.1791	11.4017	12.5434	12.6265	12.7936	12.5627	12.6889	12.5171	12.3149	12.8387	12.7484	12.73	12.7102	13.0824
sp|P09104|ENOG_HUMAN	ENO2	Gamma-enolase OS=Homo sapiens OX=9606 GN=ENO2 PE=1 SV=3	-0.28541	0.22742	0.14084	0.174721	0.165331	0.210033	12.7974	13.1718	13.0153	12.8332	12.7444	12.5506	13.2386	13.1518	13.0449	12.9832	13.3667	13.2927	13.3178	13.3509
sp|O95295|SNAPN_HUMAN	SNAPIN	SNARE-associated protein Snapin OS=Homo sapiens OX=9606 GN=SNAPIN PE=1 SV=1	-0.320438	0.225395	0.126774	0.213118	0.149813	0.252002	12.9899	13.0281	12.8223	12.5873	12.8146	12.4771	13.0768	13.1062	12.8955	12.8011	13.2155	12.9723	13.0545	13.5389
sp|O75970|MPDZ_HUMAN	MPDZ	Multiple PDZ domain protein OS=Homo sapiens OX=9606 GN=MPDZ PE=1 SV=2	1.35133	0.2232	4.88e-12	0.115489	4.69e-11	0.14285	12.6687	12.863	12.7967	14.1325	14.1851	14.0647	12.5592	12.8178	12.6147	12.8051	13.0092	12.8974	12.8797	12.9033
sp|Q9H6U6|BCAS3_HUMAN	BCAS3	BCAS3 microtubule associated cell migration factor OS=Homo sapiens OX=9606 GN=BCAS3 PE=1 SV=3	-0.418203	0.222924	0.0678554	0.246462	0.08382	0.288447	11.0824	12.0104	11.2784	10.816	10.9651	11.3355	13.0304	12.8606	13.1871	12.8344	13.1475	12.898	13.2947	13.4639
sp|P40938|RFC3_HUMAN	RFC3	Replication factor C subunit 3 OS=Homo sapiens OX=9606 GN=RFC3 PE=1 SV=2	-0.68317	0.221929	0.0247706	0.384412	0.0329036	0.43043	13.4614	13.5794	13.3694	12.8513	12.8574	12.652	11.608	11.7722	11.9737	12.0175	12.173	12.0826	12.3454	11.6581
sp|O00750|P3C2B_HUMAN	PIK3C2B	Phosphatidylinositol 4-phosphate 3-kinase C2 domain-containing subunit beta OS=Homo sapiens OX=9606 GN=PIK3C2B PE=1 SV=2	0.0825794	0.2218	0.60668	0.122188	0.633306	0.15061	12.612	12.0714	12.1132	12.3784	12.3992	12.2668	12.571	12.7499	12.7312	12.5923	12.8597	12.8174	13.106	12.7486
sp|Q9Y2Q0-3|AT8A1-3_HUMAN	ATP8A1	Isoform of Q9Y2Q0, Isoform 3 of Phospholipid-transporting ATPase IA OS=Homo sapiens OX=9606 GN=ATP8A1 PE=1 SV=1	0.329591	0.221478	0.257557	0.216079	0.288581	0.255164	0	0	16.2841	16.4856	16.5007	16.8547	20.4442	20.8186	20.7095	20.7979	20.8774	21.0635	21.0441	20.6713
tr|A0A5F9ZHW1|A0A5F9ZHW1_HUMAN	AP1S2	Isoform of P56377, AP complex subunit sigma OS=Homo sapiens OX=9606 GN=AP1S2 PE=1 SV=1	-0.778278	0.219683	0.00447583	0.300795	0.00682251	0.344975	12.281	11.3305	11.2217	11.2529	10.813	10.4325	12.7744	12.6574	12.7911	13.0823	12.986	12.9277	13.034	13.2364
sp|P04075|ALDOA_HUMAN	ALDOA	Fructose-bisphosphate aldolase A OS=Homo sapiens OX=9606 GN=ALDOA PE=1 SV=2	0.382629	0.218301	0.153081	0.338278	0.178932	0.383743	14.5778	14.6081	14.6028	14.9882	15.2262	14.7222	14.035	13.7883	14.1656	13.9311	14.242	14.0525	14.2023	14.2966
sp|P62955|CCG7_HUMAN	CACNG7	Voltage-dependent calcium channel gamma-7 subunit OS=Homo sapiens OX=9606 GN=CACNG7 PE=1 SV=1	-0.539912	0.21793	0.0288193	0.28117	0.0379404	0.324567	12.9048	12.2557	11.8228	11.4114	11.9378	12.0144	11.8591	12.1916	12.1701	12.1277	12.1849	12.4575	12.4847	12.0931
sp|Q8N183|NDUF2_HUMAN	NDUFAF2	NADH dehydrogenase [ubiquinone] 1 alpha subcomplex assembly factor 2 OS=Homo sapiens OX=9606 GN=NDUFAF2 PE=1 SV=1	0.471165	0.217122	0.00905173	0.154848	0.0130298	0.187479	14.5168	14.6292	14.811	15.2367	14.9713	15.1625	14.3476	14.4034	14.1305	14.416	14.5577	14.5228	14.445	14.6404
sp|Q9P0L0|VAPA_HUMAN	VAPA	Vesicle-associated membrane protein-associated protein A OS=Homo sapiens OX=9606 GN=VAPA PE=1 SV=3	-0.454178	0.215651	1.18e-05	0.0116523	3.24e-05	0.016999	14.4919	14.4863	14.4962	13.9402	14.015	14.1566	14.706	14.8342	14.7602	14.8902	14.9203	15.0449	15.1804	14.9074
sp|P04406|G3P_HUMAN	GAPDH	Glyceraldehyde-3-phosphate dehydrogenase OS=Homo sapiens OX=9606 GN=GAPDH PE=1 SV=3	-0.742135	0.215018	8.74e-05	0.10555	0.000195471	0.131381	13.9312	14.1353	14.5132	13.4488	13.4902	13.4142	13.6425	13.5668	13.821	13.6197	13.8613	13.7831	13.9841	13.8815
sp|Q5GH76|XKR4_HUMAN	XKR4	XK-related protein 4 OS=Homo sapiens OX=9606 GN=XKR4 PE=1 SV=1	0.226645	0.21433	0.31291	0.271873	0.344931	0.31517	13.4707	12.6126	13.1019	13.1267	13.1186	13.6199	12.9136	12.632	12.5809	13.3146	13.0425	13.1917	13.1768	12.8874
sp|Q14833|GRM4_HUMAN	GRM4	Metabotropic glutamate receptor 4 OS=Homo sapiens OX=9606 GN=GRM4 PE=1 SV=1	-0.0551372	0.213964	0.831463	0.343246	0.846511	0.388136	14.1146	13.8692	13.9869	13.9254	13.9166	13.9632	13.8508	13.8838	13.9008	13.9994	14.0018	14.151	14.276	14.062
sp|Q6ZSS7|MFSD6_HUMAN	MFSD6	Major facilitator superfamily domain-containing protein 6 OS=Homo sapiens OX=9606 GN=MFSD6 PE=1 SV=2	0.126561	0.212706	0.589161	0.300341	0.617382	0.344566	12.2404	12.2063	12.717	12.4493	12.6024	12.4917	12.5599	12.8782	12.9957	13.3427	13.0643	13.2726	13.41	12.8805
sp|P31431|SDC4_HUMAN	SDC4	Syndecan-4 OS=Homo sapiens OX=9606 GN=SDC4 PE=1 SV=2	2.26448	0.212677	1.37e-11	0.288569	1.23e-10	0.332459	13.9105	13.9059	14.1238	16.2909	16.2115	16.2313	13.1111	13.3222	12.7528	13.268	13.6583	13.2472	13.151	13.2484
sp|Q14318|FKBP8_HUMAN	FKBP8	Peptidyl-prolyl cis-trans isomerase FKBP8 OS=Homo sapiens OX=9606 GN=FKBP8 PE=1 SV=2	-0.388066	0.211934	0.0766552	0.2509	0.0940021	0.293061	15.4297	15.7467	15.9964	15.4451	15.5313	15.0321	15.707	15.4542	15.2097	15.576	15.6104	15.6131	15.8155	15.7556
sp|Q15363|TMED2_HUMAN	TMED2	Transmembrane emp24 domain-containing protein 2 OS=Homo sapiens OX=9606 GN=TMED2 PE=1 SV=1	-0.293685	0.211461	0.219683	0.304184	0.249698	0.348523	13.9993	14.2146	14.176	13.8145	13.5432	14.1511	13.6005	13.8684	13.9686	14.2467	14.0035	14.2035	14.4874	13.8358
sp|Q06124|PTN11_HUMAN	PTPN11	Tyrosine-protein phosphatase non-receptor type 11 OS=Homo sapiens OX=9606 GN=PTPN11 PE=1 SV=3	0.375113	0.211254	0.0906412	0.259483	0.109785	0.302588	14.3388	13.5175	13.6985	13.9588	14.2127	14.5086	14.074	13.9822	13.9003	13.8406	14.2981	14.3536	13.9784	14.012
sp|Q08379|GOGA2_HUMAN	GOLGA2	Golgin subfamily A member 2 OS=Homo sapiens OX=9606 GN=GOLGA2 PE=1 SV=3	-0.661628	0.210187	8.94e-05	0.0787311	0.000199382	0.100288	14.8352	14.9935	15.0301	14.3394	14.1874	14.3471	14.3976	14.396	14.359	14.0718	14.5707	14.3962	14.6899	14.4084
sp|Q7Z699|SPRE1_HUMAN	SPRED1	Sprouty-related, EVH1 domain-containing protein 1 OS=Homo sapiens OX=9606 GN=SPRED1 PE=1 SV=2	-0.245426	0.210184	0.156267	0.160649	0.182235	0.194303	13.2773	13.3423	13.6284	12.8809	13.3747	13.256	12.7278	13.0985	12.758	12.5557	13.0861	12.8949	12.8534	13.1464
sp|O14936|CSKP_HUMAN	CASK	Peripheral plasma membrane protein CASK OS=Homo sapiens OX=9606 GN=CASK PE=1 SV=3	0.755883	0.209017	0.000275619	0.203979	0.000547837	0.242084	12.8456	12.5312	12.7727	13.4974	13.4464	13.4733	13.3216	13.2899	13.1602	13.3276	13.4072	13.2262	13.502	13.8
sp|Q9NZM3|ITSN2_HUMAN	ITSN2	Intersectin-2 OS=Homo sapiens OX=9606 GN=ITSN2 PE=1 SV=3	1.01591	0.204187	1.23e-06	0.181284	4.23e-06	0.217405	12.8646	13.2183	13.2793	14.0946	14.2558	14.0595	12.8028	12.9011	12.9058	13.0134	13.3097	13.0642	12.9979	13.0681
sp|P49757|NUMB_HUMAN	NUMB	Protein numb homolog OS=Homo sapiens OX=9606 GN=NUMB PE=1 SV=2	2.29141	0.203398	7.59e-44	0.00632937	2.45e-41	0.00962987	13.5531	13.6637	13.7101	15.8901	16.0334	15.8776	13.1512	13.069	13.0016	13.1795	13.4172	13.286	13.2261	13.2855
sp|P16435|NCPR_HUMAN	POR	NADPH--cytochrome P450 reductase OS=Homo sapiens OX=9606 GN=POR PE=1 SV=2	-0.230421	0.203322	0.0595024	0.0553091	0.0740698	0.072431	13.7589	13.7113	13.9173	13.3724	13.8046	13.5192	13.6092	13.7091	13.5559	13.6963	13.7987	13.7779	13.8894	13.9178
sp|Q8TDD1|DDX54_HUMAN	DDX54	ATP-dependent RNA helicase DDX54 OS=Homo sapiens OX=9606 GN=DDX54 PE=1 SV=2	-0.667968	0.203301	0.0176572	0.368721	0.024096	0.4143	13.1532	13.8691	13.6405	12.9627	12.7969	12.8992	12.2325	12.1494	12.0168	11.6894	12.3245	12.2315	12.1081	12.2372
sp|Q86XX4-2|FRAS1-2_HUMAN	FRAS1	Isoform of Q86XX4, Isoform 2 of Extracellular matrix organizing protein FRAS1 OS=Homo sapiens OX=9606 GN=FRAS1 PE=1 SV=2	1.33099	0.201738	1.06e-20	0.042056	3.25e-19	0.0560272	13.5177	13.2157	13.1784	14.6526	14.4896	14.7626	12.726	12.7057	12.5715	12.8415	13.0185	12.8568	12.8551	12.9213
sp|P49189|AL9A1_HUMAN	ALDH9A1	4-trimethylaminobutyraldehyde dehydrogenase OS=Homo sapiens OX=9606 GN=ALDH9A1 PE=1 SV=3	-1.29798	0.201646	4.33e-07	0.306019	1.62e-06	0.350286	13.6254	13.7803	13.5566	12.4256	12.273	12.3697	13.0909	13.1038	13.4168	13.1687	13.4098	13.3107	13.2825	13.5839
sp|O00192|ARVC_HUMAN	ARVCF	Armadillo repeat protein deleted in velo-cardio-facial syndrome OS=Homo sapiens OX=9606 GN=ARVCF PE=1 SV=1	0.641602	0.199494	4.27e-05	0.114119	0.000102418	0.141402	13.3409	12.9992	13.2121	13.7305	14.0091	13.7374	13.2205	13.1658	13.2139	13.2376	13.5554	13.4976	13.267	13.3158
sp|Q9H299|SH3L3_HUMAN	SH3BGRL3	SH3 domain-binding glutamic acid-rich-like protein 3 OS=Homo sapiens OX=9606 GN=SH3BGRL3 PE=1 SV=1	-0.756687	0.19922	0.0307667	0.483614	0.0402946	0.52914	14.0787	13.9645	13.1011	13.3877	13.1193	12.3673	13.9908	13.9938	14.3032	13.9947	14.1622	14.113	14.3441	14.4601
sp|Q99442|SEC62_HUMAN	SEC62	Translocation protein SEC62 OS=Homo sapiens OX=9606 GN=SEC62 PE=1 SV=1	-0.594574	0.199022	0.000110408	0.100243	0.000239907	0.125215	13.4627	13.484	13.4835	12.8483	13.0554	12.7428	13.5948	13.6641	13.611	13.6831	13.6433	13.8896	13.957	13.8592
sp|Q8N8U9|BMPER_HUMAN	BMPER	BMP-binding endothelial regulator protein OS=Homo sapiens OX=9606 GN=BMPER PE=1 SV=3	-0.762903	0.197502	0.00046334	0.213627	0.000875307	0.25252	13.9828	14.2265	14.146	13.083	13.6045	13.3791	14.7369	14.8434	14.7564	14.9588	14.9128	15.173	15.0974	14.9022
tr|A0A804HKH3|A0A804HKH3_HUMAN	MCCC2	Isoform of Q9HCC0, Methylcrotonoyl-CoA carboxylase beta chain, mitochondrial (Fragment) OS=Homo sapiens OX=9606 GN=MCCC2 PE=4 SV=1	0.80442	0.197425	0.131316	0.664024	0.15487	0.700585	13.2772	13.4158	13.3688	14.1861	14.179	14.1099	12.585	12.502	12.7197	12.9446	12.7556	13.1671	13.0241	12.5941
sp|Q15041|AR6P1_HUMAN	ARL6IP1	ADP-ribosylation factor-like protein 6-interacting protein 1 OS=Homo sapiens OX=9606 GN=ARL6IP1 PE=1 SV=2	0.242487	0.195946	0.16265	0.191017	0.188994	0.227998	15.575	15.5953	15.5795	15.7387	15.7097	16.029	15.3929	15.6371	15.4052	15.5825	15.783	15.8334	15.5982	15.5871
sp|Q9H2S6|TNMD_HUMAN	TNMD	Tenomodulin OS=Homo sapiens OX=9606 GN=TNMD PE=1 SV=1	-0.557349	0.194518	0.0001561	0.0681718	0.000327929	0.0880397	14.1395	14.033	13.8946	13.5674	13.4244	13.4033	13.9971	13.8832	14.0462	13.9079	14.2352	14.12	14.0754	14.1819
sp|P13611|CSPG2_HUMAN	VCAN	Versican core protein OS=Homo sapiens OX=9606 GN=VCAN PE=1 SV=3	1.16966	0.194167	0.000118002	0.354466	0.000254533	0.39993	14.41	14.2421	14.4615	15.6573	15.9649	15.0004	14.3995	14.3375	14.345	14.2098	14.525	14.2092	14.4813	14.8531
sp|P14672|GLUT4_HUMAN	SLC2A4	Solute carrier family 2, facilitated glucose transporter member 4 OS=Homo sapiens OX=9606 GN=SLC2A4 PE=1 SV=1	1.4344	0.193734	2.2e-10	0.174789	1.55e-09	0.210043	13.4774	13.3953	13.4439	14.9435	14.5318	15.1444	13.1144	13.189	13.0702	13.0916	13.3374	13.5079	13.2944	13.1003
sp|O15269|SPTC1_HUMAN	SPTLC1	Serine palmitoyltransferase 1 OS=Homo sapiens OX=9606 GN=SPTLC1 PE=1 SV=1	0.931073	0.191636	1.75e-05	0.178827	4.63e-05	0.214604	13.0424	13.0037	13.2893	14.1186	14.0881	13.922	12.443	11.95	12.307	12.1664	12.2486	12.2605	12.3642	12.7597
sp|Q9Y3B3|TMED7_HUMAN	TMED7	Transmembrane emp24 domain-containing protein 7 OS=Homo sapiens OX=9606 GN=TMED7 PE=1 SV=2	-0.334771	0.191315	0.0799926	0.243958	0.0977901	0.2858	13.1282	12.9328	13.2836	12.883	12.6955	12.7618	12.806	13.1272	13.1014	13.2905	13.1395	13.824	13.122	13.0048
sp|Q13641|TPBG_HUMAN	TPBG	Trophoblast glycoprotein OS=Homo sapiens OX=9606 GN=TPBG PE=1 SV=1	1.52032	0.190863	2.33e-11	0.167283	2e-10	0.201707	13.3176	13.6395	13.5343	15.0221	15.0565	14.9738	12.6541	12.8379	12.9651	13.1576	13.2443	13.1892	13.0252	12.9194
sp|P08648|ITA5_HUMAN	ITGA5	Integrin alpha-5 OS=Homo sapiens OX=9606 GN=ITGA5 PE=1 SV=2	2.09697	0.190589	5.34e-11	0.146207	4.25e-10	0.17805	12.784	13.0324	13.1429	15.0378	15.3674	14.8449	12.4645	12.2242	12.6299	12.4081	12.7545	12.4475	12.5102	12.7768
sp|Q5JXB2|UE2NL_HUMAN	UBE2NL	Putative ubiquitin-conjugating enzyme E2 N-like OS=Homo sapiens OX=9606 GN=UBE2NL PE=1 SV=1	-0.24172	0.190306	0.101306	0.13544	0.121746	0.165678	14.5605	14.5822	14.5235	14.317	14.4195	14.2046	14.4251	14.2501	14.1483	14.3245	14.4495	14.3365	14.5005	14.6228
sp|P55786|PSA_HUMAN	NPEPPS	Puromycin-sensitive aminopeptidase OS=Homo sapiens OX=9606 GN=NPEPPS PE=1 SV=2	-1.0922	0.189163	3.06e-08	0.0731749	1.47e-07	0.0938616	13.9651	13.7211	13.6832	12.779	12.4684	12.8453	13.7054	13.4349	13.5619	13.5083	13.7017	13.8181	13.7654	13.682
sp|P15121|ALDR_HUMAN	AKR1B1	Aldo-keto reductase family 1 member B1 OS=Homo sapiens OX=9606 GN=AKR1B1 PE=1 SV=3	-0.348026	0.188697	0.0026231	0.0415552	0.00418373	0.0554018	13.0658	12.9399	13.1414	12.5064	12.7966	12.8	13.5273	13.3201	13.3155	13.4336	13.5713	13.5418	13.6815	13.5568
sp|Q16658|FSCN1_HUMAN	FSCN1	Fascin OS=Homo sapiens OX=9606 GN=FSCN1 PE=1 SV=3	-0.185218	0.188215	0.110526	0.0617396	0.131931	0.0802298	13.7135	13.5548	13.4664	13.4487	13.3797	13.3506	14.6008	14.5498	14.3581	14.5214	14.6787	14.7518	14.7535	14.5991
sp|P63104|1433Z_HUMAN	YWHAZ	14-3-3 protein zeta/delta OS=Homo sapiens OX=9606 GN=YWHAZ PE=1 SV=1	-0.384361	0.18731	0.000302683	0.0209747	0.000594299	0.0293779	13.4772	13.4396	13.1562	12.9586	12.907	13.0542	13.6657	13.7194	13.7563	13.822	13.8596	13.976	14.0305	13.8466
sp|O15498|YKT6_HUMAN	YKT6	Synaptobrevin homolog YKT6 OS=Homo sapiens OX=9606 GN=YKT6 PE=1 SV=1	0.783062	0.186039	3.26e-08	0.0801309	1.56e-07	0.101925	13.9689	14.0471	14.249	14.9042	14.9646	14.7454	14.384	14.279	14.5491	14.4224	14.5583	14.6206	14.6297	14.57
sp|Q01518|CAP1_HUMAN	CAP1	Adenylyl cyclase-associated protein 1 OS=Homo sapiens OX=9606 GN=CAP1 PE=1 SV=5	-0.698328	0.185824	3.38e-07	0.0242226	1.31e-06	0.0335951	15.4111	15.1123	15.1358	14.5273	14.4908	14.5461	14.9993	14.9885	15.0289	14.8913	15.1086	15.1604	15.2729	15.1094
sp|Q86T20|SIM29_HUMAN	SMIM29	Small integral membrane protein 29 OS=Homo sapiens OX=9606 GN=SMIM29 PE=2 SV=3	1.35905	0.184186	0.00187688	0.572674	0.00310391	0.613518	13.8693	13.6804	14.1203	15.1137	15.2568	15.3767	15.3507	15.165	14.7846	14.6366	15.2728	14.6856	15.2465	15.4687
sp|Q9Y617|SERC_HUMAN	PSAT1	Phosphoserine aminotransferase OS=Homo sapiens OX=9606 GN=PSAT1 PE=1 SV=2	-0.256221	0.184093	0.327843	0.414845	0.360495	0.461735	15.8837	15.2598	15.1713	15.294	15.2199	15.0322	13.8937	13.567	13.7422	13.4195	13.8351	13.5488	13.8226	14.1523
sp|Q8IZP9|AGRG2_HUMAN	ADGRG2	Adhesion G-protein coupled receptor G2 OS=Homo sapiens OX=9606 GN=ADGRG2 PE=1 SV=2	0.303515	0.183363	0.298856	0.466794	0.330673	0.513589	12.9986	13.0094	12.7075	12.8181	13.7092	13.0987	12.439	12.6454	12.5606	12.6786	12.6847	12.9197	12.6507	12.8019
sp|Q15293|RCN1_HUMAN	RCN1	Reticulocalbin-1 OS=Homo sapiens OX=9606 GN=RCN1 PE=1 SV=1	-0.362443	0.18259	0.00185628	0.0650599	0.0030727	0.0842049	13.9566	13.8841	13.8483	13.4979	13.6609	13.4429	15.0983	15.0152	14.9709	15.0904	15.1494	15.1925	15.3326	15.2307
sp|Q15392|DHC24_HUMAN	DHCR24	Delta(24)-sterol reductase OS=Homo sapiens OX=9606 GN=DHCR24 PE=1 SV=2	-0.121826	0.181888	0.307072	0.0827443	0.339235	0.104948	14.4489	14.5801	14.7248	14.4256	14.3915	14.5713	14.4706	14.5543	14.5247	14.5888	14.6843	14.7763	14.7611	14.6441
sp|P30101|PDIA3_HUMAN	PDIA3	Protein disulfide-isomerase A3 OS=Homo sapiens OX=9606 GN=PDIA3 PE=1 SV=4	-0.101922	0.181606	0.43822	0.120796	0.471193	0.14905	14.8629	14.9112	15.1004	14.805	15.0608	14.7029	15.1007	14.9646	14.9304	14.9818	15.1171	15.075	15.2106	15.3012
sp|P01019|ANGT_HUMAN	AGT	Angiotensinogen OS=Homo sapiens OX=9606 GN=AGT PE=1 SV=1	-0.24214	0.180959	0.170399	0.235142	0.197351	0.276111	13.0652	12.9458	13.0008	12.7232	12.635	12.9272	13.1613	13.5039	13.3938	13.3709	13.5773	13.483	13.51	13.5833
sp|P05091|ALDH2_HUMAN	ALDH2	Aldehyde dehydrogenase, mitochondrial OS=Homo sapiens OX=9606 GN=ALDH2 PE=1 SV=2	-0.751149	0.180497	0.000894469	0.280479	0.0015779	0.323982	13.7775	13.7626	14.0302	12.9417	13.2983	13.0768	13.6415	13.1707	13.4587	13.3937	13.4409	13.7532	13.6419	13.5506
sp|P29034|S10A2_HUMAN	S100A2	Protein S100-A2 OS=Homo sapiens OX=9606 GN=S100A2 PE=1 SV=3	-1.20261	0.180075	0.000757964	0.488616	0.00136184	0.53346	15.5351	15.5343	15.3183	14.5842	13.8025	14.3932	14.507	14.3869	14.7419	14.056	15.3391	14.4928	14.1786	14.4017
sp|Q92673|SORL_HUMAN	SORL1	Sortilin-related receptor OS=Homo sapiens OX=9606 GN=SORL1 PE=1 SV=2	3.28263	0.178005	5.92e-15	0.129853	8.5e-14	0.15956	12.8567	13.0872	13.229	16.3727	16.1995	16.4486	12.5749	12.3016	12.2662	12.3528	12.8667	12.3998	12.4781	12.463
sp|Q59EK9-3|RUN3A-3_HUMAN	RUNDC3A	Isoform of Q59EK9, Isoform 3 of RUN domain-containing protein 3A OS=Homo sapiens OX=9606 GN=RUNDC3A PE=1 SV=2	-0.890407	0.176568	4.18e-07	0.16943	1.58e-06	0.204157	13.8821	13.3988	13.1107	12.6435	12.5701	12.9315	14.6354	14.8684	14.7961	14.8426	14.997	15.1012	14.9561	14.7945
sp|Q16625|OCLN_HUMAN	OCLN	Occludin OS=Homo sapiens OX=9606 GN=OCLN PE=1 SV=1	2.42763	0.176506	4.55e-23	0.215867	1.71e-21	0.254998	14.4714	14.111	13.9949	16.7218	16.5401	16.5982	13.3421	13.3379	13.2473	13.3998	13.6973	13.5081	13.4785	13.3493
sp|P56817|BACE1_HUMAN	BACE1	Beta-secretase 1 OS=Homo sapiens OX=9606 GN=BACE1 PE=1 SV=3	-0.599123	0.17625	4.17e-06	0.0935805	1.26e-05	0.117598	14.2082	13.9733	13.9682	13.409	13.4846	13.4588	14.6282	14.8577	14.7658	14.7269	14.9132	14.9022	14.9472	14.9209
sp|Q14563|SEM3A_HUMAN	SEMA3A	Semaphorin-3A OS=Homo sapiens OX=9606 GN=SEMA3A PE=1 SV=1	-0.209671	0.17583	0.228476	0.242926	0.258268	0.28478	13.4308	13.6451	13.587	13.3541	13.1824	13.4974	12.9651	13.0495	13.3134	13.3835	13.5707	13.4272	13.238	13.1789
sp|Q96D71|REPS1_HUMAN	REPS1	RalBP1-associated Eps domain-containing protein 1 OS=Homo sapiens OX=9606 GN=REPS1 PE=1 SV=3	2.47378	0.175453	7.73e-15	0.415973	1.1e-13	0.462555	12.6222	12.5617	12.7518	15.2176	15.04	15.0995	12.2383	11.8833	11.9743	11.9946	12.3567	12.2724	12.1022	12.061
sp|O75093|SLIT1_HUMAN	SLIT1	Slit homolog 1 protein OS=Homo sapiens OX=9606 GN=SLIT1 PE=1 SV=4	-0.823549	0.170989	0.00573248	0.484377	0.00859388	0.529647	13.8774	13.1813	13.8027	13.0902	12.7334	12.5672	13.503	13.02	13.0708	13.219	13.2935	13.3143	13.4695	13.4194
sp|Q01628|IFM3_HUMAN	IFITM3	Interferon-induced transmembrane protein 3 OS=Homo sapiens OX=9606 GN=IFITM3 PE=1 SV=2	2.61224	0.170968	3.12e-07	0.548677	1.21e-06	0.590665	12.8896	11.9234	11.1185	15.0857	14.4852	14.1973	12.0732	11.8731	11.7925	11.5297	12.0294	11.7772	12.1764	11.9694
sp|Q9UM54-6|MYO6-6_HUMAN	MYO6	Isoform of Q9UM54, Isoform 6 of Unconventional myosin-VI OS=Homo sapiens OX=9606 GN=MYO6 PE=1 SV=4	-0.0199065	0.170209	0.840847	0.0602215	0.854592	0.0784007	14.3255	14.0308	14.1846	14.0209	14.2783	14.1819	13.8046	13.702	13.7247	13.7027	13.7914	14.001	13.9264	13.8962
sp|P05186|PPBT_HUMAN	ALPL	Alkaline phosphatase, tissue-nonspecific isozyme OS=Homo sapiens OX=9606 GN=ALPL PE=1 SV=4	1.93672	0.166458	9.16e-10	0.483083	5.73e-09	0.528722	14.3646	14.9872	15.1927	16.7359	17.0893	16.5294	13.3244	13.0032	13.1273	12.7476	13.6497	13.1772	13.0117	13.0297
sp|Q15102|PA1B3_HUMAN	PAFAH1B3	Platelet-activating factor acetylhydrolase IB subunit alpha1 OS=Homo sapiens OX=9606 GN=PAFAH1B3 PE=1 SV=1	-0.405129	0.166207	0.0055077	0.150563	0.00828845	0.182733	13.0141	13.0333	12.7059	12.4212	12.5503	12.5663	14.113	14.038	13.9022	14.1149	14.3301	14.1994	14.1341	14.1692
sp|O14745|NHRF1_HUMAN	SLC9A3R1	Na(+)/H(+) exchange regulatory cofactor NHE-RF1 OS=Homo sapiens OX=9606 GN=SLC9A3R1 PE=1 SV=4	2.56806	0.166205	7.64e-16	0.392127	1.23e-14	0.438514	12.9594	13.0407	13.5399	15.5073	16.2114	15.5255	12.8721	12.8395	12.7191	12.8442	13.2335	12.9292	12.8998	12.8772
sp|Q8N3P4|VPS8_HUMAN	VPS8	Vacuolar protein sorting-associated protein 8 homolog OS=Homo sapiens OX=9606 GN=VPS8 PE=1 SV=3	0.492158	0.164533	0.0211491	0.340576	0.0284233	0.385609	13.2338	13.3657	13.0019	13.6121	13.421	14.0447	13.6612	13.6194	13.7153	13.791	13.9447	14.0128	13.7844	13.7032
sp|Q9HCJ1|ANKH_HUMAN	ANKH	Progressive ankylosis protein homolog OS=Homo sapiens OX=9606 GN=ANKH PE=1 SV=2	-0.4952	0.16374	0.0275738	0.370362	0.0363818	0.41588	13.7792	13.8408	13.9441	13.2581	13.2442	13.5762	13.9946	14.1859	14.0654	14.3734	14.2934	14.4716	14.3328	14.1765
sp|P0DI83|NARR_HUMAN	RAB34	Isoform of Q9BZG1, Ras-related protein Rab-34, isoform NARR OS=Homo sapiens OX=9606 GN=RAB34 PE=1 SV=1	-0.760635	0.163244	0.00124335	0.466995	0.00212665	0.513651	14.4568	15.0898	14.9759	14.1473	14.3672	13.7261	11.8501	10.8476	11.1652	10.8874	12.1718	11.7192	10.8766	11.4451
sp|Q15435|PP1R7_HUMAN	PPP1R7	Protein phosphatase 1 regulatory subunit 7 OS=Homo sapiens OX=9606 GN=PPP1R7 PE=1 SV=1	-0.252277	0.162531	0.288075	0.425869	0.319467	0.472522	13.0426	12.8922	12.8811	12.3924	13.0178	12.6489	13.6806	13.5562	13.5696	13.6796	13.7423	13.4661	13.8955	14.0322
sp|Q9BZJ6|GPR63_HUMAN	GPR63	Probable G-protein coupled receptor 63 OS=Homo sapiens OX=9606 GN=GPR63 PE=2 SV=2	0.413446	0.161014	0.0325145	0.309778	0.0423956	0.354361	12.3843	12.2477	12.7114	12.9483	12.9076	12.7278	12.5939	12.1048	12.2319	12.1289	12.3255	12.637	12.3995	12.3416
sp|P43487|RANG_HUMAN	RANBP1	Ran-specific GTPase-activating protein OS=Homo sapiens OX=9606 GN=RANBP1 PE=1 SV=1	0.229083	0.16035	0.374233	0.470826	0.408087	0.517544	12.3654	12.4559	11.9737	12.7773	12.4983	12.2065	12.1988	12.2371	11.6449	11.6394	12.1193	11.9892	12.2563	11.9968
sp|P24666|PPAC_HUMAN	ACP1	Low molecular weight phosphotyrosine protein phosphatase OS=Homo sapiens OX=9606 GN=ACP1 PE=1 SV=3	0.0727952	0.159607	0.614251	0.210998	0.640454	0.249662	12.1441	12.4253	12.1262	12.5341	12.2629	12.1171	12.9014	12.9887	12.7932	12.8852	13.1093	12.8777	13.0232	13.1967
sp|P23458|JAK1_HUMAN	JAK1	Tyrosine-protein kinase JAK1 OS=Homo sapiens OX=9606 GN=JAK1 PE=1 SV=2	0.049641	0.159093	0.751144	0.249348	0.771833	0.291344	14.0588	13.7046	13.8907	13.8042	14.004	13.9948	13.1148	13.2671	13.3809	13.3097	13.4548	13.3393	13.53	13.3848
sp|Q9NWQ8|PHAG1_HUMAN	PAG1	Phosphoprotein associated with glycosphingolipid-enriched microdomains 1 OS=Homo sapiens OX=9606 GN=PAG1 PE=1 SV=2	-1.3496	0.158171	5.21e-05	0.478033	0.000122583	0.524165	14.8299	14.8526	14.3226	13.5971	13.0051	13.3542	14.3011	14.2205	14.4049	15.0997	14.3107	14.635	14.6381	15.0751
sp|P48637|GSHB_HUMAN	GSS	Glutathione synthetase OS=Homo sapiens OX=9606 GN=GSS PE=1 SV=1	-1.07647	0.156245	3.5e-05	0.364843	8.58e-05	0.410463	14.2619	14.2517	15.1251	13.4942	13.3202	13.5949	13.833	13.8974	13.5673	13.6381	13.8986	14	13.963	13.6992
sp|Q9BZL6|KPCD2_HUMAN	PRKD2	Serine/threonine-protein kinase D2 OS=Homo sapiens OX=9606 GN=PRKD2 PE=1 SV=3	2.76074	0.154881	1.1e-22	0.275114	3.9e-21	0.318614	12.61	12.3929	12.4354	15.3263	15.4238	14.9704	11.89	12.1563	12.0203	11.8999	12.3325	12.0208	11.9557	12.2769
sp|Q9NP72|RAB18_HUMAN	RAB18	Ras-related protein Rab-18 OS=Homo sapiens OX=9606 GN=RAB18 PE=1 SV=1	0.642305	0.153791	3.18e-05	0.139756	7.89e-05	0.17078	13.0865	13.2589	13.5093	13.9218	13.8196	14.0402	14.0774	14.0012	13.8755	14.1226	14.0722	14.3834	14.1869	14.0494
sp|Q969E2|SCAM4_HUMAN	SCAMP4	Secretory carrier-associated membrane protein 4 OS=Homo sapiens OX=9606 GN=SCAMP4 PE=1 SV=1	1.51662	0.153192	7.41e-11	0.326693	5.78e-10	0.372149	13.9289	13.4169	13.8888	15.2204	15.205	14.958	15.6101	15.618	15.4035	15.4481	15.6977	15.6852	15.6497	15.6598
sp|P26885|FKBP2_HUMAN	FKBP2	Peptidyl-prolyl cis-trans isomerase FKBP2 OS=Homo sapiens OX=9606 GN=FKBP2 PE=1 SV=2	-0.373013	0.151985	0.0361767	0.299483	0.0467238	0.343805	13.4969	13.5824	13.5339	12.9671	13.4548	13.0723	14.1531	13.9945	14.1233	13.992	14.239	13.9774	14.2382	14.4163
sp|Q9Y5L0|TNPO3_HUMAN	TNPO3	Transportin-3 OS=Homo sapiens OX=9606 GN=TNPO3 PE=1 SV=3	0.268177	0.151336	0.631728	0.754567	0.656745	0.784901	13.2184	13.5279	13.4019	13.8555	12.9576	14.1397	13.5589	13.8073	13.1	13.6034	13.7789	13.9232	13.5702	13.4027
sp|P78417|GSTO1_HUMAN	GSTO1	Glutathione S-transferase omega-1 OS=Homo sapiens OX=9606 GN=GSTO1 PE=1 SV=2	-0.71222	0.15064	0.00168317	0.375556	0.00280283	0.421179	12.7076	12.657	12.6362	11.6175	12.3535	11.893	11.8361	11.8969	11.7476	12.2278	12.1933	11.8332	11.9579	12.3267
sp|Q99835|SMO_HUMAN	SMO	Smoothened homolog OS=Homo sapiens OX=9606 GN=SMO PE=1 SV=1	2.57292	0.150409	9.37e-13	0.471665	9.94e-12	0.518157	12.2451	11.8404	12.0668	14.6219	14.6918	14.5574	11.0921	11.1276	10.649	11.8416	11.1928	11.1094	11.5056	10.9492
sp|P17174|AATC_HUMAN	GOT1	Aspartate aminotransferase, cytoplasmic OS=Homo sapiens OX=9606 GN=GOT1 PE=1 SV=3	-1.0466	0.14897	0.0013732	0.538475	0.00232742	0.581625	13.114	13.1497	14.2555	12.6448	11.8915	12.8431	12.708	12.5608	12.8709	12.8562	12.8536	12.9766	12.8426	12.919
sp|P34932|HSP74_HUMAN	HSPA4	Heat shock 70 kDa protein 4 OS=Homo sapiens OX=9606 GN=HSPA4 PE=1 SV=4	-0.138055	0.148511	0.0253227	0.00578017	0.0335616	0.00887043	14.1948	14.3532	14.1934	14.0975	14.0379	14.1918	13.8672	13.7972	13.8772	13.8087	13.9983	13.9237	14.0702	13.9522
sp|A8MWY0|ELAP2_HUMAN	ELAPOR2	Endosome/lysosome-associated apoptosis and autophagy regulator family member 2 OS=Homo sapiens OX=9606 GN=ELAPOR2 PE=1 SV=2	-0.156544	0.148024	0.492228	0.453445	0.524176	0.5003	13.1818	13.2731	13.3967	12.9521	13.1774	13.2524	14.6651	14.6055	14.5579	14.5088	14.7306	14.5804	14.7371	14.8813
sp|Q6P4E1|GOLM2_HUMAN	GOLM2	Protein GOLM2 OS=Homo sapiens OX=9606 GN=GOLM2 PE=1 SV=2	0.122543	0.147641	0.421537	0.267727	0.453943	0.311076	12.2512	12.5177	12.3035	12.3517	12.5866	12.5017	12.2782	12.451	12.6371	12.3945	12.4091	12.6716	12.6394	12.6313
sp|Q6UX71|PXDC2_HUMAN	PLXDC2	Plexin domain-containing protein 2 OS=Homo sapiens OX=9606 GN=PLXDC2 PE=1 SV=1	2.43968	0.147177	3.99e-21	0.382944	1.29e-19	0.428922	13.2189	13.415	13.4224	15.878	15.827	15.6704	12.7212	12.5244	12.6528	12.6773	12.872	12.7256	12.721	12.8459
sp|O00767|SCD_HUMAN	SCD	Stearoyl-CoA desaturase OS=Homo sapiens OX=9606 GN=SCD PE=1 SV=2	-0.65227	0.14583	0.00293153	0.382844	0.00462571	0.428922	13.5564	13.2935	13.7431	12.7742	12.6548	13.2073	12.7894	12.6181	12.4417	12.2704	12.508	12.7882	12.8957	12.5111
sp|P06744|G6PI_HUMAN	GPI	Glucose-6-phosphate isomerase OS=Homo sapiens OX=9606 GN=GPI PE=1 SV=4	-0.295665	0.14581	0.00602609	0.0919869	0.00897708	0.1158	15.116	15.0123	14.796	14.6334	14.709	14.695	14.9378	14.8319	14.9165	14.9351	15.0081	15.1117	15.1021	14.9828
sp|P99999|CYC_HUMAN	CYCS	Cytochrome c OS=Homo sapiens OX=9606 GN=CYCS PE=1 SV=2	-0.414604	0.14507	0.0958993	0.485964	0.11564	0.531219	14.8878	15.2043	15.9676	14.784	15.0759	14.9561	14.6457	14.1722	14.4065	14.3115	14.9139	14.3603	14.3821	14.4598
sp|O75973|C1QRF_HUMAN	C1QL1	C1q-related factor OS=Homo sapiens OX=9606 GN=C1QL1 PE=1 SV=1	0.220235	0.143576	0.50624	0.57508	0.537966	0.615398	0	11.6419	11.0248	11.5296	12.2264	10.9047	14.114	14.3446	13.9558	13.7683	14.3557	14.016	14.0407	14.3447
sp|Q16842|SIA4B_HUMAN	ST3GAL2	CMP-N-acetylneuraminate-beta-galactosamide-alpha-2,3-sialyltransferase 2 OS=Homo sapiens OX=9606 GN=ST3GAL2 PE=1 SV=1	0.722786	0.143383	0.0100601	0.51602	0.01433	0.55993	12.2773	12.8164	12.8153	12.7043	13.5351	13.838	13.7721	14.0227	14.1177	14.0055	14.2	14.0944	14.1269	14.0703
sp|P07237|PDIA1_HUMAN	P4HB	Protein disulfide-isomerase OS=Homo sapiens OX=9606 GN=P4HB PE=1 SV=3	-0.22805	0.143327	0.0112811	0.0629724	0.0159284	0.0817119	14.9748	15.0401	14.9925	14.8347	14.7708	14.7178	15.0405	15.0548	15.0825	15.0789	15.0165	15.2075	15.3382	15.2679
sp|O43175|SERA_HUMAN	PHGDH	D-3-phosphoglycerate dehydrogenase OS=Homo sapiens OX=9606 GN=PHGDH PE=1 SV=4	1.00828	0.142666	3.54e-08	0.140872	1.69e-07	0.171967	14.1664	13.7576	13.7419	14.9775	14.7913	14.9219	12.9711	12.953	13.0612	13.095	13.2118	13.2065	13.1985	13.0341
sp|P43034|LIS1_HUMAN	PAFAH1B1	Platelet-activating factor acetylhydrolase IB subunit beta OS=Homo sapiens OX=9606 GN=PAFAH1B1 PE=1 SV=2	-0.454602	0.142615	0.000168676	0.14743	0.000352262	0.179293	13.4146	13.4526	13.3122	13.0415	12.827	12.9471	13.9414	13.9224	13.8037	13.9577	14.0704	13.9859	14.1247	14.0146
sp|P11021|BIP_HUMAN	HSPA5	Endoplasmic reticulum chaperone BiP OS=Homo sapiens OX=9606 GN=HSPA5 PE=1 SV=2	-0.573746	0.14235	4.13e-06	0.0738508	1.25e-05	0.0946155	14.5086	14.5837	14.6966	13.9624	14.0628	14.0426	14.1749	14.0686	14.1119	14.1121	14.2286	14.1875	14.3199	14.3009
sp|Q86U06|RBM23_HUMAN	RBM23	Probable RNA-binding protein 23 OS=Homo sapiens OX=9606 GN=RBM23 PE=1 SV=1	-0.204953	0.141817	0.312609	0.417227	0.344706	0.463803	12.8711	12.3686	12.3303	12.0743	12.4315	12.4493	11.5049	11.7563	11.9842	12.1068	11.771	12.0517	11.9052	12.1914
sp|Q9P035|HACD3_HUMAN	HACD3	Very-long-chain (3R)-3-hydroxyacyl-CoA dehydratase 3 OS=Homo sapiens OX=9606 GN=HACD3 PE=1 SV=2	-0.470042	0.140672	0.0171689	0.374186	0.0234748	0.419908	13.3804	13.0083	13.4087	12.6593	12.7099	13.0181	14.1959	14.4766	14.4535	14.5684	14.4012	14.6977	14.738	14.4202
sp|P49069|CAMLG_HUMAN	CAMLG	Guided entry of tail-anchored proteins factor CAMLG OS=Homo sapiens OX=9606 GN=CAMLG PE=1 SV=1	-0.489	0.140404	0.00704906	0.324118	0.0103894	0.369453	12.3963	12.5457	12.6947	11.8692	11.9909	12.3096	12.5625	12.7436	12.5804	12.8929	12.7901	13.0272	12.8698	12.654
sp|Q9H0T7|RAB17_HUMAN	RAB17	Ras-related protein Rab-17 OS=Homo sapiens OX=9606 GN=RAB17 PE=1 SV=2	1.61196	0.139635	0.000404721	0.697267	0.000774059	0.731522	14.7025	14.7333	14.9707	16.5003	16.2885	16.4535	12.6816	12.4084	12.5785	12.82	12.9855	12.8536	12.5217	12.6864
sp|Q9HCY8|S10AE_HUMAN	S100A14	Protein S100-A14 OS=Homo sapiens OX=9606 GN=S100A14 PE=1 SV=1	-1.57024	0.139249	2.38e-05	0.563961	6.1e-05	0.605831	14.4233	13.9164	14.0222	13.1899	11.9937	12.4675	12.6553	12.7145	12.7008	12.0632	13.0598	12.3546	12.7009	12.5755
sp|P55145|MANF_HUMAN	MANF	Mesencephalic astrocyte-derived neurotrophic factor OS=Homo sapiens OX=9606 GN=MANF PE=1 SV=3	-0.244564	0.13871	0.0298121	0.146698	0.0391602	0.178586	14.0596	14.0648	13.8919	13.7572	13.6511	13.8743	14.7176	14.6885	14.726	14.8075	14.7604	14.9315	15.0749	14.7276
sp|O94808|GFPT2_HUMAN	GFPT2	Glutamine--fructose-6-phosphate aminotransferase [isomerizing] 2 OS=Homo sapiens OX=9606 GN=GFPT2 PE=1 SV=3	-0.864124	0.138425	0.00424739	0.549824	0.00650226	0.591426	14.1391	13.144	13.3727	12.547	12.5429	12.9734	11.8181	11.6705	11.7856	11.6318	12.2058	11.739	11.6867	11.8282
sp|Q9NRN5|OLFL3_HUMAN	OLFML3	Olfactomedin-like protein 3 OS=Homo sapiens OX=9606 GN=OLFML3 PE=2 SV=1	1.8713	0.137884	2.7e-08	0.423719	1.31e-07	0.470443	13.6701	13.3252	13.4726	15.2937	15.4535	15.3346	13.1341	12.8713	13.0007	13.0894	13.4337	13.0886	13.1433	12.9815
sp|Q8IVF2|AHNK2_HUMAN	AHNAK2	Protein AHNAK2 OS=Homo sapiens OX=9606 GN=AHNAK2 PE=1 SV=2	-0.762266	0.136979	0.00306229	0.483789	0.00480849	0.529167	13.1018	12.7909	13.0746	12.2599	11.9337	12.487	12.7691	12.7024	13.1078	12.7445	12.9236	12.6802	13.2022	13.0658
sp|P14625|ENPL_HUMAN	HSP90B1	Endoplasmin OS=Homo sapiens OX=9606 GN=HSP90B1 PE=1 SV=1	-0.198249	0.136886	0.059401	0.125637	0.0739695	0.154647	14.527	14.4982	14.5609	14.2802	14.3978	14.3133	14.5319	14.5156	14.5942	14.7685	14.5947	14.784	14.9207	14.6584
sp|Q9UBF2|COPG2_HUMAN	COPG2	Coatomer subunit gamma-2 OS=Homo sapiens OX=9606 GN=COPG2 PE=1 SV=1	-0.179403	0.136628	0.376922	0.435942	0.410639	0.482504	17.3036	17.1996	16.9502	16.7404	17.4558	16.7191	16.7431	16.7569	16.738	16.812	16.7221	16.8024	16.8955	17.1765
sp|Q9NTK5|OLA1_HUMAN	OLA1	Obg-like ATPase 1 OS=Homo sapiens OX=9606 GN=OLA1 PE=1 SV=2	-0.232391	0.135783	0.0821836	0.237122	0.100192	0.278344	13.5638	13.7228	13.4552	13.2204	13.4335	13.3908	14.0625	13.9062	13.927	13.7763	14.0715	13.9481	14.2092	13.9862
sp|O95865|DDAH2_HUMAN	DDAH2	N(G),N(G)-dimethylarginine dimethylaminohydrolase 2 OS=Homo sapiens OX=9606 GN=DDAH2 PE=1 SV=1	-1.1562	0.135576	2.97e-06	0.480283	9.23e-06	0.526145	13.2723	13.369	13.4724	11.936	12.3416	12.3674	13.3991	13.2302	13.1779	13.393	13.3719	13.38	13.4352	13.5554
sp|O43488|ARK72_HUMAN	AKR7A2	Aflatoxin B1 aldehyde reductase member 2 OS=Homo sapiens OX=9606 GN=AKR7A2 PE=1 SV=3	0.0744436	0.135364	0.779562	0.558328	0.798257	0.600143	11.7176	11.5653	11.828	12.0826	12.0749	11.1767	11.6643	11.1611	11.9523	12.0465	11.8209	12.0856	11.539	11.9201
sp|P30048|PRDX3_HUMAN	PRDX3	Thioredoxin-dependent peroxide reductase, mitochondrial OS=Homo sapiens OX=9606 GN=PRDX3 PE=1 SV=3	-0.686039	0.135199	0.000476199	0.340501	0.000898164	0.385609	13.6397	14.1145	14.1082	13.0623	13.5611	13.1809	14.0119	13.675	14.0066	13.7756	13.9577	14.1834	13.9807	13.8882
sp|Q15084|PDIA6_HUMAN	PDIA6	Protein disulfide-isomerase A6 OS=Homo sapiens OX=9606 GN=PDIA6 PE=1 SV=1	-0.280988	0.134578	0.0455543	0.249126	0.0578653	0.291181	13.7271	13.5921	13.8767	13.5314	13.6904	13.1312	13.5222	13.5007	13.4132	13.4683	13.622	13.5377	13.6695	13.6135
sp|P00738|HPT_HUMAN	HP	Haptoglobin OS=Homo sapiens OX=9606 GN=HP PE=1 SV=1	-1.04999	0.134576	0.00663706	0.653127	0.00982118	0.690527	13.7492	13.7476	12.7192	12.3341	12.2707	12.4611	12.5967	12.5462	12.9827	13.4438	12.3092	13.1185	12.8972	13.7828
sp|Q9NRZ5|PLCD_HUMAN	AGPAT4	1-acyl-sn-glycerol-3-phosphate acyltransferase delta OS=Homo sapiens OX=9606 GN=AGPAT4 PE=1 SV=1	0.107494	0.134331	0.584265	0.430897	0.612614	0.477353	13.7759	13.535	13.32	13.4333	13.8566	13.6635	13.7034	13.7714	13.6669	13.7714	13.7087	13.8589	13.904	13.9789
sp|Q9NV70|EXOC1_HUMAN	EXOC1	Exocyst complex component 1 OS=Homo sapiens OX=9606 GN=EXOC1 PE=1 SV=4	1.17129	0.132517	0.0131096	0.734432	0.0183276	0.766882	13.6166	13.8774	13.9922	15.2166	14.9185	14.865	15.3309	15.4983	15.5192	15.4018	15.7031	15.7047	15.5313	15.3411
sp|Q8IXS6|PALM2_HUMAN	PALM2	Paralemmin-2 OS=Homo sapiens OX=9606 GN=PALM2 PE=1 SV=3	-0.562744	0.132493	0.0582743	0.597658	0.0727454	0.637202	14.8962	14.9504	14.7716	14.1548	14.3253	14.4499	15.1805	15.4295	15.3035	15.056	15.4419	15.3835	15.4466	15.2275
sp|P62258|1433E_HUMAN	YWHAE	14-3-3 protein epsilon OS=Homo sapiens OX=9606 GN=YWHAE PE=1 SV=1	-0.0706614	0.132302	0.372918	0.0557743	0.406904	0.0729863	15.1596	15.078	14.8303	15.0688	14.9196	14.8675	15.3307	15.3542	15.331	15.3558	15.3747	15.4785	15.5845	15.4633
sp|O75396|SC22B_HUMAN	SEC22B	Vesicle-trafficking protein SEC22b OS=Homo sapiens OX=9606 GN=SEC22B PE=1 SV=5	-0.483048	0.131836	0.00126863	0.287244	0.00216258	0.331256	14.388	14.2381	14.274	13.8306	13.7602	13.8602	13.7346	14.0958	14.3097	14.0772	14.069	14.1724	14.3544	14.1489
sp|Q03701|CEBPZ_HUMAN	CEBPZ	CCAAT/enhancer-binding protein zeta OS=Homo sapiens OX=9606 GN=CEBPZ PE=1 SV=3	-0.537692	0.129664	0.0322173	0.542503	0.0420236	0.585263	14.068	14.6837	14.4357	13.8427	13.9105	13.8212	12.4153	12.1786	11.9924	12.4321	12.5249	12.347	12.5452	12.1199
sp|P01591|IGJ_HUMAN	JCHAIN	Immunoglobulin J chain OS=Homo sapiens OX=9606 GN=JCHAIN PE=1 SV=4	-1.19109	0.129632	0.00949981	0.717914	0.013646	0.749854	14.9798	15.4814	14.3678	13.8182	13.6194	13.8181	13.7946	14.0969	13.7568	14.2271	13.4627	13.4602	15.2594	14.2116
sp|Q08357|S20A2_HUMAN	SLC20A2	Sodium-dependent phosphate transporter 2 OS=Homo sapiens OX=9606 GN=SLC20A2 PE=1 SV=1	1.46917	0.129595	4.93e-13	0.367356	5.5e-12	0.412897	13.8447	13.7349	13.572	15.3535	15.0289	15.1768	14.3353	14.452	14.4606	14.5095	14.4895	14.732	14.6094	14.4449
sp|P51648|AL3A2_HUMAN	ALDH3A2	Aldehyde dehydrogenase family 3 member A2 OS=Homo sapiens OX=9606 GN=ALDH3A2 PE=1 SV=1	-1.2465	0.129128	6.37e-05	0.537337	0.00014679	0.580927	13.6718	13.7355	14.5683	12.3002	12.848	13.0879	13.0734	13.2637	13.2623	13.3276	13.3131	13.2702	13.4073	13.453
sp|Q8IVM0|CCD50_HUMAN	CCDC50	Coiled-coil domain-containing protein 50 OS=Homo sapiens OX=9606 GN=CCDC50 PE=1 SV=1	0.143217	0.12821	0.216073	0.201338	0.24591	0.239351	13.5477	13.264	13.3579	13.4106	13.6992	13.4894	14.0977	13.8348	13.9756	13.8858	14.1182	14.1078	14.1812	13.8995
sp|Q9Y2Q0|AT8A1_HUMAN	ATP8A1	Phospholipid-transporting ATPase IA OS=Homo sapiens OX=9606 GN=ATP8A1 PE=1 SV=1	-0.320898	0.127473	0.0226994	0.266361	0.0303228	0.309692	13.1133	13.2004	13.3313	12.7471	12.9053	13.0299	15.1017	15.3063	15.2914	15.2502	15.3007	15.4862	15.4291	15.2436
sp|Q6GYQ0|RGPA1_HUMAN	RALGAPA1	Ral GTPase-activating protein subunit alpha-1 OS=Homo sapiens OX=9606 GN=RALGAPA1 PE=1 SV=1	0.428965	0.126219	0.023627	0.410046	0.0314908	0.457398	12.6587	12.1689	12.0961	12.9811	12.657	12.5724	13.0013	13.0273	13.0478	12.6734	13.0777	13.2296	13.049	12.8984
sp|Q969X1|LFG3_HUMAN	TMBIM1	Protein lifeguard 3 OS=Homo sapiens OX=9606 GN=TMBIM1 PE=1 SV=2	2.15618	0.125896	2.12e-09	0.451278	1.23e-08	0.498219	14.1879	14.0841	13.8937	16.3261	16.1109	16.1972	13.1982	12.9477	13.0698	13.1459	13.5507	13.3097	12.7301	13.2748
sp|Q99470|SDF2_HUMAN	SDF2	Stromal cell-derived factor 2 OS=Homo sapiens OX=9606 GN=SDF2 PE=1 SV=2	-0.369813	0.12429	0.16016	0.576123	0.186528	0.616281	14.2872	14.1551	13.9426	13.538	14.0784	13.6589	14.3456	14.0973	14.0552	14.2168	14.2196	14.0408	14.4401	14.5116
sp|P49588|SYAC_HUMAN	AARS1	Alanine--tRNA ligase, cytoplasmic OS=Homo sapiens OX=9606 GN=AARS1 PE=1 SV=2	0.162305	0.124127	0.464592	0.517669	0.497213	0.561547	13.2053	12.8382	12.1746	12.56	13.0526	13.0924	13.3271	13.1966	12.9519	13.0492	13.2886	13.3439	13.2977	13.0911
sp|Q64LD2|WDR25_HUMAN	WDR25	WD repeat-containing protein 25 OS=Homo sapiens OX=9606 GN=WDR25 PE=1 SV=3	0.551462	0.123456	0.00212092	0.362567	0.00345746	0.408161	14.4875	14.1184	14.2055	14.8843	14.8158	14.7656	14.2567	14.3096	14.2536	14.4018	14.3989	14.4951	14.401	14.4205
sp|Q8TEA8|DTD1_HUMAN	DTD1	D-aminoacyl-tRNA deacylase 1 OS=Homo sapiens OX=9606 GN=DTD1 PE=1 SV=2	-0.621785	0.122972	0.00575023	0.480604	0.00861061	0.526333	14.2261	14.1059	14.6369	13.7039	13.4181	13.9815	14.249	14.2042	14.1784	14.558	14.5655	14.3848	14.4149	14.3163
sp|Q9H082|RB33B_HUMAN	RAB33B	Ras-related protein Rab-33B OS=Homo sapiens OX=9606 GN=RAB33B PE=1 SV=1	0.208415	0.122772	0.376222	0.546619	0.410129	0.588808	12.5997	12.0349	12.3761	12.5045	12.7724	12.359	13.0062	13.1928	13.3141	13.175	13.3792	13.1601	13.1945	13.4454
sp|P31946|1433B_HUMAN	YWHAB	14-3-3 protein beta/alpha OS=Homo sapiens OX=9606 GN=YWHAB PE=1 SV=3	-0.199179	0.119359	0.040407	0.153911	0.051679	0.186535	14.1935	14.1463	14.0769	13.989	13.9446	13.8856	14.0238	14.0341	14.06	14.0497	14.1456	14.1382	14.1503	14.2108
sp|Q9Y6Q1|CAN6_HUMAN	CAPN6	Calpain-6 OS=Homo sapiens OX=9606 GN=CAPN6 PE=1 SV=2	0.866237	0.117312	0.0109369	0.676403	0.0154979	0.711845	13.1921	13.8686	13.694	14.4005	14.8422	14.1107	13.0528	12.78	12.6989	12.9237	12.8883	12.8837	13.0162	13.1364
sp|Q5SZK8|FREM2_HUMAN	FREM2	FRAS1-related extracellular matrix protein 2 OS=Homo sapiens OX=9606 GN=FREM2 PE=1 SV=2	2.12111	0.116967	7.17e-07	0.634001	2.57e-06	0.672713	11.3912	12.2514	12.4908	14.2928	13.752	14.452	11.5069	10.8366	10.5745	11.3973	11.3761	11.0288	11.1934	11.1849
sp|O00391|QSOX1_HUMAN	QSOX1	Sulfhydryl oxidase 1 OS=Homo sapiens OX=9606 GN=QSOX1 PE=1 SV=3	0.0709467	0.11566	0.605813	0.336158	0.632587	0.381581	16.5339	16.4856	16.56	16.6975	16.4162	16.6787	16.2922	16.3752	16.4344	16.4029	16.478	16.4831	16.6135	16.3927
sp|Q86YL7|PDPN_HUMAN	PDPN	Podoplanin OS=Homo sapiens OX=9606 GN=PDPN PE=1 SV=3	2.50879	0.113943	9.04e-09	0.59323	4.75e-08	0.632862	14.0275	14.2941	14.5754	16.8829	16.6889	16.8516	12.5121	12.0975	11.6155	11.8331	12.694	12.0427	11.9261	11.8511
sp|O43157|PLXB1_HUMAN	PLXNB1	Plexin-B1 OS=Homo sapiens OX=9606 GN=PLXNB1 PE=1 SV=3	0.663398	0.113931	0.00232808	0.53248	0.00375716	0.575852	14.1792	13.828	13.9819	14.5047	14.5162	14.9584	13.5712	13.6966	13.7757	13.7187	13.9547	13.8125	13.8485	13.6022
sp|Q96AX1|VP33A_HUMAN	VPS33A	Vacuolar protein sorting-associated protein 33A OS=Homo sapiens OX=9606 GN=VPS33A PE=1 SV=1	0.096398	0.112794	0.481988	0.342612	0.513734	0.387666	13.8882	14.1934	14.0945	14.171	14.215	14.0794	14.3037	14.2162	14.171	14.0516	14.3032	14.1736	14.3278	14.3892
sp|P07093-3|GDN-3_HUMAN	SERPINE2	Isoform of P07093, Isoform 3 of Glia-derived nexin OS=Homo sapiens OX=9606 GN=SERPINE2 PE=1 SV=1	2.06957	0.112748	2.53e-25	0.305883	1.2e-23	0.350244	13.8474	13.8598	14.0136	15.9687	15.9012	16.0596	13.5762	13.5568	13.4195	13.5406	13.669	13.5867	13.7031	13.5853
sp|Q96M27|PRRC1_HUMAN	PRRC1	Protein PRRC1 OS=Homo sapiens OX=9606 GN=PRRC1 PE=1 SV=1	0.270651	0.111915	0.242672	0.570867	0.2733	0.612322	13.4052	13.4873	13.7979	13.6667	14.213	13.6228	12.8223	13.1159	12.8519	13.0321	12.9279	12.8585	13.4432	13.0403
sp|P48735|IDHP_HUMAN	IDH2	Isocitrate dehydrogenase [NADP], mitochondrial OS=Homo sapiens OX=9606 GN=IDH2 PE=1 SV=2	-0.42716	0.111599	0.00822346	0.410605	0.0119393	0.457878	13.2923	12.9979	13.1561	12.7022	12.8153	12.6473	13.1521	13.1823	13.3203	13.2801	13.3121	13.4061	13.3442	13.3188
sp|P11217|PYGM_HUMAN	PYGM	Glycogen phosphorylase, muscle form OS=Homo sapiens OX=9606 GN=PYGM PE=1 SV=6	0.369365	0.111169	0.228394	0.66955	0.258268	0.705553	10.0042	10.5166	9.70213	10.4193	10.5538	10.358	12.009	12.3337	12.1313	11.8394	12.1919	12.6255	12.17	11.7707
sp|Q9Y3D6|FIS1_HUMAN	FIS1	Mitochondrial fission 1 protein OS=Homo sapiens OX=9606 GN=FIS1 PE=1 SV=2	-0.874811	0.11097	0.000555557	0.542992	0.00102976	0.585612	11.9832	12.5581	12.2049	11.2849	11.9005	10.9365	13.2228	13.397	13.0114	13.3099	13.286	13.1664	13.4237	13.5088
sp|Q96A83|COQA1_HUMAN	COL26A1	Collagen alpha-1(XXVI) chain OS=Homo sapiens OX=9606 GN=COL26A1 PE=1 SV=1	-0.0983363	0.110673	0.569643	0.46046	0.598522	0.507408	12.5179	12.093	12.3877	12.243	12.1889	12.2716	13.553	13.7575	13.6023	13.7007	13.933	13.735	13.7071	13.6811
sp|Q8N0X7|SPART_HUMAN	SPART	Spartin OS=Homo sapiens OX=9606 GN=SPART PE=1 SV=1	-0.0509888	0.108158	0.797504	0.531727	0.814981	0.575213	14.7543	14.4139	14.4499	14.4373	14.6142	14.4137	13.3251	13.5077	13.7648	13.4687	13.6169	13.8467	13.585	13.4503
sp|Q96D96|HVCN1_HUMAN	HVCN1	Voltage-gated hydrogen channel 1 OS=Homo sapiens OX=9606 GN=HVCN1 PE=1 SV=1	1.84563	0.107102	2.47e-09	0.604429	1.41e-08	0.643647	13.6004	14.0214	14.0333	15.9171	15.368	15.9069	12.4427	12.4758	12.8408	14.3216	13.0659	12.8571	12.3155	12.6896
sp|Q8IZA0|K319L_HUMAN	KIAA0319L	Dyslexia-associated protein KIAA0319-like protein OS=Homo sapiens OX=9606 GN=KIAA0319L PE=1 SV=2	0.919671	0.107058	3.29e-15	0.200379	4.83e-14	0.23837	13.0701	12.9429	12.9525	13.8756	13.9558	13.8932	13.8091	13.8416	13.8615	13.7643	13.9791	13.9581	13.9073	13.8602
sp|O14594|NCAN_HUMAN	NCAN	Neurocan core protein OS=Homo sapiens OX=9606 GN=NCAN PE=1 SV=3	-0.54555	0.104885	0.00149022	0.412781	0.00251493	0.459871	13.1927	13.2864	13.2744	12.7012	12.898	12.5176	13.5036	13.5884	13.4626	13.8403	13.7064	13.5362	13.8531	13.7185
sp|Q99942|RNF5_HUMAN	RNF5	E3 ubiquitin-protein ligase RNF5 OS=Homo sapiens OX=9606 GN=RNF5 PE=1 SV=1	0.185364	0.104425	0.224664	0.423731	0.25438	0.470443	13.701	13.7856	13.8379	13.7776	14.2312	13.8718	13.8711	13.8423	13.8508	14.0791	13.9997	14.0294	13.9158	14.116
sp|Q96MV8|ZDH15_HUMAN	ZDHHC15	Palmitoyltransferase ZDHHC15 OS=Homo sapiens OX=9606 GN=ZDHHC15 PE=1 SV=1	0.894196	0.104103	2.28e-09	0.287432	1.31e-08	0.331365	13.8311	13.6306	13.8501	14.6187	14.8132	14.5625	15.2847	15.3826	15.3935	15.257	15.4032	15.4798	15.4287	15.4226
sp|P17948|VGFR1_HUMAN	FLT1	Vascular endothelial growth factor receptor 1 OS=Homo sapiens OX=9606 GN=FLT1 PE=1 SV=2	1.73425	0.103672	4.1e-10	0.391669	2.74e-09	0.43814	13.6137	14.0049	13.9747	15.5629	15.9253	15.3078	12.7963	12.8581	12.8388	12.7759	12.9617	12.9628	12.9462	12.8131
sp|P09936|UCHL1_HUMAN	UCHL1	Ubiquitin carboxyl-terminal hydrolase isozyme L1 OS=Homo sapiens OX=9606 GN=UCHL1 PE=1 SV=2	-0.110966	0.103585	0.381857	0.34677	0.415251	0.391871	14.5203	14.1597	14.0689	14.193	14.2787	13.9443	15.429	15.2102	15.1539	15.2339	15.2843	15.3531	15.4614	15.3425
sp|P35222|CTNB1_HUMAN	CTNNB1	Catenin beta-1 OS=Homo sapiens OX=9606 GN=CTNNB1 PE=1 SV=1	0.670492	0.102135	7.98e-08	0.311229	3.54e-07	0.355676	13.949	13.7659	13.821	14.5017	14.4699	14.5757	13.7711	13.8907	13.7711	13.923	13.9395	14.0389	13.9255	13.8606
sp|P01111|RASN_HUMAN	NRAS	GTPase NRas OS=Homo sapiens OX=9606 GN=NRAS PE=1 SV=1	0.294434	0.101755	0.0326824	0.388631	0.0425833	0.435017	12.8944	13.4047	13.1985	13.406	13.4236	13.5512	13.7212	13.5393	13.4775	13.4989	13.5876	13.5828	13.6726	13.8009
sp|P04843|RPN1_HUMAN	RPN1	Dolichyl-diphosphooligosaccharide--protein glycosyltransferase subunit 1 OS=Homo sapiens OX=9606 GN=RPN1 PE=1 SV=1	-0.850386	0.101598	3.87e-20	0.0993037	1.09e-18	0.12413	14.8831	14.7655	14.8482	13.984	13.9824	13.9792	14.5532	14.6077	14.6327	14.6846	14.6864	14.6437	14.8455	14.7089
sp|Q9H9S5|FKRP_HUMAN	FKRP	Fukutin-related protein OS=Homo sapiens OX=9606 GN=FKRP PE=1 SV=1	0.613493	0.101466	0.0525882	0.695603	0.0660661	0.729992	10.6036	11.3681	12.1767	11.7987	12.1477	12.0425	12.0552	12.1059	12.3224	12.1171	12.4246	12.0918	12.5151	11.9749
sp|Q9Y6Q5|AP1M2_HUMAN	AP1M2	AP-1 complex subunit mu-2 OS=Homo sapiens OX=9606 GN=AP1M2 PE=1 SV=4	2.37943	0.10074	6.6e-10	0.680905	4.27e-09	0.716051	12.8546	13.1238	13.3194	15.4454	15.4066	15.5841	12.6803	12.3578	12.115	12.3446	12.7607	12.3638	12.3447	12.4314
sp|Q9BS26|ERP44_HUMAN	ERP44	Endoplasmic reticulum resident protein 44 OS=Homo sapiens OX=9606 GN=ERP44 PE=1 SV=1	-0.269961	0.0992337	0.0153903	0.296847	0.0212231	0.34122	14.1972	13.9651	14.2008	13.8881	13.8497	13.8154	13.8593	14.1	13.9026	14.0064	14.0272	13.8925	14.2022	14.1434
sp|Q8NBX0|SCPDL_HUMAN	SCCPDH	Saccharopine dehydrogenase-like oxidoreductase OS=Homo sapiens OX=9606 GN=SCCPDH PE=1 SV=1	-0.213519	0.0990437	0.319533	0.592626	0.351904	0.632408	12.4563	11.4797	11.8739	11.7894	11.5764	11.8035	12.6358	12.7266	12.8101	12.9337	12.9182	12.8973	12.8531	12.8337
sp|P49589|SYCC_HUMAN	CARS1	Cysteine--tRNA ligase, cytoplasmic OS=Homo sapiens OX=9606 GN=CARS1 PE=1 SV=3	-0.622836	0.0986673	0.00126009	0.524282	0.00215217	0.568026	12.2498	12.3099	12.4918	11.6469	11.7488	11.7874	12.6382	12.574	12.586	12.6761	12.7094	12.7294	12.6288	12.8013
sp|Q9HCL0|PCD18_HUMAN	PCDH18	Protocadherin-18 OS=Homo sapiens OX=9606 GN=PCDH18 PE=1 SV=3	2.21939	0.0985909	8.88e-14	0.541966	1.15e-12	0.584862	12.7726	12.4878	13.1606	15.2026	14.7369	15.1397	12.0074	11.9939	11.7943	12.3666	12.2613	12.0741	11.9931	12.2281
sp|P54727|RD23B_HUMAN	RAD23B	UV excision repair protein RAD23 homolog B OS=Homo sapiens OX=9606 GN=RAD23B PE=1 SV=1	-0.356684	0.098406	0.00905097	0.394972	0.0130298	0.441556	13.8613	13.7082	13.5823	13.4408	13.1989	13.442	13.8654	13.8809	13.8477	14.0105	13.8899	14.0073	14.1223	13.9786
sp|Q92485|ASM3B_HUMAN	SMPDL3B	Acid sphingomyelinase-like phosphodiesterase 3b OS=Homo sapiens OX=9606 GN=SMPDL3B PE=1 SV=2	0.84724	0.0975139	3.62e-05	0.471676	8.85e-05	0.518157	15.7838	15.5972	15.4414	16.4251	16.3601	16.5789	14.3295	14.2482	14.4382	14.598	14.6401	14.6888	14.4062	14.2687
sp|P13497|BMP1_HUMAN	BMP1	Bone morphogenetic protein 1 OS=Homo sapiens OX=9606 GN=BMP1 PE=1 SV=2	-1.03879	0.0927081	0.000262511	0.677297	0.000526507	0.712468	14.9713	15.1639	15.563	14.2658	13.7344	14.5816	15.3725	15.463	15.4321	15.5116	15.417	15.5604	15.7216	15.451
sp|Q9P0L2|MARK1_HUMAN	MARK1	Serine/threonine-protein kinase MARK1 OS=Homo sapiens OX=9606 GN=MARK1 PE=1 SV=2	-0.12319	0.0918082	0.267972	0.339887	0.299022	0.385074	13.3203	13.5217	13.5906	13.2532	13.5344	13.2754	14.2138	14.1582	14.1567	14.0355	14.0467	14.2661	14.1679	14.4508
sp|P18669|PGAM1_HUMAN	PGAM1	Phosphoglycerate mutase 1 OS=Homo sapiens OX=9606 GN=PGAM1 PE=1 SV=2	-0.056692	0.0908908	0.650788	0.405497	0.675173	0.452894	13.3192	13.2747	13.2069	13.2279	13.2798	13.1229	13.5082	13.0266	13.3332	13.194	13.3003	13.3492	13.3947	13.3814
sp|Q9Y3T9|NOC2L_HUMAN	NOC2L	Nucleolar complex protein 2 homolog OS=Homo sapiens OX=9606 GN=NOC2L PE=1 SV=4	-0.580644	0.0893618	0.014075	0.632983	0.0195707	0.672035	13.8628	14.2449	14.2331	13.7297	13.202	13.6672	13.2517	12.5473	12.9548	12.9554	12.8123	13.0747	13.0293	13.1504
sp|P61626|LYSC_HUMAN	LYZ	Lysozyme C OS=Homo sapiens OX=9606 GN=LYZ PE=1 SV=1	-1.0507	0.0889257	0.148456	0.884129	0.173811	0.900643	17.8698	18.59	17.0681	17.2062	16.2613	16.9083	16.8028	16.3754	16.4121	16.6134	15.5138	15.5212	18.7412	16.7834
sp|Q8NC54|KCT2_HUMAN	KCT2	Keratinocyte-associated transmembrane protein 2 OS=Homo sapiens OX=9606 GN=KCT2 PE=1 SV=2	0.99884	0.0878	8.13e-07	0.573914	2.9e-06	0.61466	13.6843	13.1849	13.3697	14.1696	14.398	14.4053	14.192	14.2632	14.3533	14.1475	14.2933	14.3708	14.3247	14.3185
sp|Q9C0A0|CNTP4_HUMAN	CNTNAP4	Contactin-associated protein-like 4 OS=Homo sapiens OX=9606 GN=CNTNAP4 PE=1 SV=3	-0.747365	0.0872333	0.0270965	0.760308	0.0358053	0.789482	16.1994	16.1991	16.1202	15.3757	15.4629	15.438	15.9277	15.9837	16.0108	15.9738	15.9443	16.0761	16.2109	16.0137
sp|Q9UPX6|MNAR1_HUMAN	MINAR1	Major intrinsically disordered Notch2-binding receptor 1 OS=Homo sapiens OX=9606 GN=MINAR1 PE=1 SV=3	-0.712784	0.0860173	3.75e-05	0.513578	9.12e-05	0.557711	13.5647	13.6502	13.3841	12.6812	12.711	13.0684	13.4604	13.6602	13.4038	13.8593	13.5835	13.8583	13.6837	13.6022
sp|Q9NZD8|SPG21_HUMAN	SPG21	Maspardin OS=Homo sapiens OX=9606 GN=SPG21 PE=1 SV=1	-0.0903372	0.0855134	0.604359	0.571229	0.631255	0.61234	13.8626	13.8067	13.8853	13.6634	13.8261	13.7942	14.1911	14.0789	14.0518	14.0473	14.1388	14.2463	14.1593	14.1667
sp|P01876|IGHA1_HUMAN	IGHA1	Immunoglobulin heavy constant alpha 1 OS=Homo sapiens OX=9606 GN=IGHA1 PE=1 SV=2	-1.30655	0.0852611	0.00780282	0.822969	0.0113928	0.84514	14.6595	15.2028	13.6011	13.1889	13.1479	13.2068	13.4222	12.8139	13.2995	13.9106	12.6628	12.9012	14.3733	13.8499
sp|P29317|EPHA2_HUMAN	EPHA2	Ephrin type-A receptor 2 OS=Homo sapiens OX=9606 GN=EPHA2 PE=1 SV=2	1.11406	0.0833228	1.55e-05	0.613107	4.13e-05	0.652301	14.5364	13.9373	14.0119	15.168	15.2395	15.4202	12.8629	12.3513	12.224	12.4752	12.726	12.4354	12.5766	12.5087
sp|P30519|HMOX2_HUMAN	HMOX2	Heme oxygenase 2 OS=Homo sapiens OX=9606 GN=HMOX2 PE=1 SV=2	-0.407539	0.0831812	0.0106838	0.508269	0.0151758	0.552703	14.3088	14.1992	14.3287	13.9336	13.9986	13.682	14.5955	14.2489	14.404	14.4291	14.6626	14.333	14.3872	14.6274
sp|Q96PV7|F193B_HUMAN	FAM193B	Protein FAM193B OS=Homo sapiens OX=9606 GN=FAM193B PE=1 SV=3	-0.453807	0.0820973	0.00954749	0.549885	0.0136934	0.591426	14.6882	14.7241	14.798	14.1949	14.4729	14.1811	14.2381	14.1434	14.2882	14.1991	14.2636	14.0909	14.2735	14.5692
sp|Q15139|KPCD1_HUMAN	PRKD1	Serine/threonine-protein kinase D1 OS=Homo sapiens OX=9606 GN=PRKD1 PE=1 SV=2	1.9321	0.0814956	5.99e-12	0.620335	5.71e-11	0.659594	14.3367	13.8639	14.2244	16.147	15.9508	16.1236	13.8116	13.7578	13.5769	13.542	13.9806	13.5927	13.7103	13.7308
sp|Q15631|TSN_HUMAN	TSN	Translin OS=Homo sapiens OX=9606 GN=TSN PE=1 SV=1	-0.77796	0.0794672	5.62e-05	0.538411	0.000131132	0.581625	14.0396	14.1375	14.0391	13.2488	13.2189	13.4146	14.1764	13.6152	14.1193	14.083	14.0806	13.9542	14.2246	14.0523
sp|P62166|NCS1_HUMAN	NCS1	Neuronal calcium sensor 1 OS=Homo sapiens OX=9606 GN=NCS1 PE=1 SV=2	0.19433	0.0792573	0.102522	0.438425	0.123165	0.484935	12.8175	12.8597	13.0345	13.1409	13.2044	12.9494	13.4596	13.3976	13.2957	13.2099	13.3775	13.5654	13.2817	13.4553
sp|Q8TEW0|PARD3_HUMAN	PARD3	Partitioning defective 3 homolog OS=Homo sapiens OX=9606 GN=PARD3 PE=1 SV=2	-0.062011	0.07919	0.722054	0.60072	0.743236	0.640081	12.7103	13.0045	13.0093	12.8433	12.801	12.8937	12.9772	13.3163	13.6295	12.7794	13.1663	13.1421	13.4634	13.2473
sp|Q6PCB8|EMB_HUMAN	EMB	Embigin OS=Homo sapiens OX=9606 GN=EMB PE=1 SV=1	0.882204	0.0785724	0.00130955	0.697693	0.002227	0.731752	12.5407	12.7955	13.078	13.8525	13.7583	13.45	12.3024	12.2109	12.6494	12.971	12.5998	12.526	12.454	12.8684
sp|Q99584|S10AD_HUMAN	S100A13	Protein S100-A13 OS=Homo sapiens OX=9606 GN=S100A13 PE=1 SV=1	-0.438279	0.078467	0.00818516	0.544301	0.0118935	0.586845	15.1329	14.9744	14.7064	14.579	14.3188	14.6009	14.9107	14.8317	14.7865	14.8411	14.9104	14.8946	15.127	14.7519
sp|Q5VST6|AB17B_HUMAN	ABHD17B	Alpha/beta hydrolase domain-containing protein 17B OS=Homo sapiens OX=9606 GN=ABHD17B PE=1 SV=1	1.23141	0.0778149	5.71e-15	0.468547	8.23e-14	0.515198	14.0218	14.1242	13.9554	15.2167	15.4022	15.1767	14.3246	14.474	14.3978	14.3795	14.4738	14.4476	14.4644	14.5014
sp|Q8IW50|F219A_HUMAN	FAM219A	Protein FAM219A OS=Homo sapiens OX=9606 GN=FAM219A PE=1 SV=3	0.441288	0.0777709	0.123814	0.736362	0.146706	0.76867	13.7565	13.2756	14.2627	13.7303	14.0422	13.3653	15.0598	14.8348	14.6268	14.52	14.8892	14.5454	14.7748	15.143
sp|P48147|PPCE_HUMAN	PREP	Prolyl endopeptidase OS=Homo sapiens OX=9606 GN=PREP PE=1 SV=2	-0.741128	0.0774797	2.2e-05	0.575124	5.68e-05	0.615398	14.9834	14.8452	14.8913	14.1671	13.9693	14.3601	14.8125	14.7778	14.7927	14.8086	14.8638	14.9395	14.9031	14.7952
sp|P23352|KALM_HUMAN	ANOS1	Anosmin-1 OS=Homo sapiens OX=9606 GN=ANOS1 PE=1 SV=3	1.46508	0.0765249	2.39e-10	0.437176	1.67e-09	0.483704	13.9059	14.3666	14.2657	15.6911	15.7441	15.4983	13.3334	13.0467	13.1097	13.0761	13.3488	13.2002	13.1515	13.1714
sp|Q2NL82|TSR1_HUMAN	TSR1	Pre-rRNA-processing protein TSR1 homolog OS=Homo sapiens OX=9606 GN=TSR1 PE=1 SV=1	-0.187385	0.0760369	0.143324	0.487636	0.168137	0.532882	14.5043	14.5564	14.4797	14.3188	14.4295	14.2299	13.6369	13.6041	13.5037	13.5895	13.5762	13.6254	13.7403	13.6966
sp|Q8N131|PORIM_HUMAN	TMEM123	Porimin OS=Homo sapiens OX=9606 GN=TMEM123 PE=1 SV=1	1.47167	0.0735703	0.00043467	0.823842	0.00082599	0.845792	13.9634	14.2213	14.5428	15.7666	16.1053	15.2707	13.9978	14.0161	13.8288	13.9286	13.8933	13.8134	14.0188	14.3401
sp|O14556|G3PT_HUMAN	GAPDHS	Glyceraldehyde-3-phosphate dehydrogenase, testis-specific OS=Homo sapiens OX=9606 GN=GAPDHS PE=1 SV=2	-0.529881	0.0709313	0.0745316	0.777832	0.0915881	0.805791	16.8138	16.945	17.6929	16.7748	16.624	16.4633	16.3032	16.2662	16.4459	16.1666	16.4321	16.214	16.2487	16.5708
sp|Q8WUM4|PDC6I_HUMAN	PDCD6IP	Programmed cell death 6-interacting protein OS=Homo sapiens OX=9606 GN=PDCD6IP PE=1 SV=1	1.02365	0.0703218	3.17e-15	0.424271	4.71e-14	0.470896	13.8361	13.555	13.6855	14.6943	14.7344	14.719	13.5524	13.6924	13.7021	13.5268	13.6794	13.7163	13.7696	13.5897
sp|P00387|NB5R3_HUMAN	CYB5R3	NADH-cytochrome b5 reductase 3 OS=Homo sapiens OX=9606 GN=CYB5R3 PE=1 SV=3	-0.312353	0.0694047	0.0149918	0.524062	0.0207462	0.567961	13.5905	13.485	13.474	13.1237	13.1978	13.291	14.3521	14.3365	14.328	14.4022	14.474	14.4527	14.5119	14.258
sp|Q96AQ6|PBIP1_HUMAN	PBXIP1	Pre-B-cell leukemia transcription factor-interacting protein 1 OS=Homo sapiens OX=9606 GN=PBXIP1 PE=1 SV=1	-0.108758	0.068941	0.679785	0.762285	0.702174	0.790609	13.655	13.1443	13.6236	13.365	13.7039	13.0278	13.4748	13.2459	13.5561	13.3895	13.6796	13.4478	13.2354	13.5795
sp|Q32NB8|PGPS1_HUMAN	PGS1	CDP-diacylglycerol--glycerol-3-phosphate 3-phosphatidyltransferase, mitochondrial OS=Homo sapiens OX=9606 GN=PGS1 PE=2 SV=1	0.874635	0.0685112	5.81e-05	0.63729	0.000134829	0.675597	13.9928	13.9961	14.0005	14.8836	14.6024	15.1273	14.1999	14.5102	14.3961	14.5779	14.5041	14.6639	14.4992	14.291
tr|K7ELL7|K7ELL7_HUMAN	PRKCSH	Isoform of P14314, Glucosidase 2 subunit beta OS=Homo sapiens OX=9606 GN=PRKCSH PE=1 SV=1	-0.185248	0.0682644	0.0320233	0.354887	0.0417859	0.400151	14.0197	14.0202	14.0644	13.7663	13.9433	13.8389	14.3804	14.2992	14.3981	14.4186	14.3383	14.4125	14.6073	14.4112
sp|Q99969|RARR2_HUMAN	RARRES2	Retinoic acid receptor responder protein 2 OS=Homo sapiens OX=9606 GN=RARRES2 PE=1 SV=1	0.772816	0.0667514	0.00558113	0.755588	0.00838471	0.785629	14.5643	14.9673	15.1874	15.7315	15.3127	15.9933	12.8459	12.1843	12.1407	12.2151	12.9192	12.4346	12.2306	12.0684
sp|P09972|ALDOC_HUMAN	ALDOC	Fructose-bisphosphate aldolase C OS=Homo sapiens OX=9606 GN=ALDOC PE=1 SV=2	0.293022	0.0657935	0.13865	0.698861	0.162869	0.732544	13.5577	13.3259	13.3154	13.8059	13.6435	13.6287	13.7597	13.7445	13.7835	13.585	13.803	13.762	13.7562	13.8146
sp|Q92544|TM9S4_HUMAN	TM9SF4	Transmembrane 9 superfamily member 4 OS=Homo sapiens OX=9606 GN=TM9SF4 PE=1 SV=2	0.136864	0.0653947	0.29384	0.560247	0.325632	0.602023	15.3463	15.4754	15.332	15.4012	15.5844	15.5788	15.3266	15.4359	15.3489	15.122	15.3257	15.3724	15.3618	15.435
sp|Q9UGP8|SEC63_HUMAN	SEC63	Translocation protein SEC63 homolog OS=Homo sapiens OX=9606 GN=SEC63 PE=1 SV=2	-0.685573	0.0643484	0.000952341	0.670965	0.00167084	0.706646	13.4686	13.0116	13.1282	12.5449	12.4058	12.601	12.7078	13.1799	13.1153	13.2115	13.0884	13.0822	13.2838	13.0175
sp|P27797|CALR_HUMAN	CALR	Calreticulin OS=Homo sapiens OX=9606 GN=CALR PE=1 SV=1	0.104225	0.0636427	0.656147	0.753482	0.679937	0.784232	13.9598	14.0369	14.1547	14.0307	14.5763	13.8571	14.1682	14.161	14.1483	14.1548	14.2181	13.9965	14.1707	14.5016
sp|Q14764|MVP_HUMAN	MVP	Major vault protein OS=Homo sapiens OX=9606 GN=MVP PE=1 SV=4	-0.12884	0.0628825	0.406702	0.637697	0.439437	0.675825	14.3017	14.5058	14.2199	14.2516	14.25	14.1393	14.1753	14.3606	13.7798	14.3788	14.2522	14.2912	14.3297	14.073
sp|P16615|AT2A2_HUMAN	ATP2A2	Sarcoplasmic/endoplasmic reticulum calcium ATPase 2 OS=Homo sapiens OX=9606 GN=ATP2A2 PE=1 SV=1	-0.570087	0.0615248	8.41e-05	0.531241	0.000188658	0.574863	14.0875	13.9121	13.9036	13.3693	13.3885	13.4351	13.7953	13.6887	13.7298	13.8474	13.7341	13.84	13.9574	13.7758
sp|O95721|SNP29_HUMAN	SNAP29	Synaptosomal-associated protein 29 OS=Homo sapiens OX=9606 GN=SNAP29 PE=1 SV=1	0.816091	0.0608952	0.000184839	0.687261	0.000383082	0.721879	13.204	13.071	12.9102	13.8679	14.0769	13.6887	14.0602	14.0931	14.1227	13.8608	14.0546	13.9355	14.1416	14.2487
sp|P61026|RAB10_HUMAN	RAB10	Ras-related protein Rab-10 OS=Homo sapiens OX=9606 GN=RAB10 PE=1 SV=1	0.687078	0.0605527	4.88e-05	0.590292	0.000115616	0.630297	14.8084	14.7586	14.6665	15.512	15.2177	15.5651	16.3648	16.4984	16.5291	16.5206	16.3866	16.5868	16.5959	16.5858
sp|O75915|PRAF3_HUMAN	ARL6IP5	PRA1 family protein 3 OS=Homo sapiens OX=9606 GN=ARL6IP5 PE=1 SV=1	-0.273744	0.0598266	0.0158334	0.525856	0.0218073	0.569383	12.6592	12.493	12.5654	12.1205	12.423	12.3528	13.4272	13.2615	13.3833	13.2149	13.4278	13.3862	13.4582	13.2541
sp|Q5TH69|BIG3_HUMAN	ARFGEF3	Brefeldin A-inhibited guanine nucleotide-exchange protein 3 OS=Homo sapiens OX=9606 GN=ARFGEF3 PE=1 SV=3	-0.753549	0.0586247	0.000269772	0.686212	0.000538632	0.720991	14.079	13.8667	13.6307	13.0315	12.9065	13.3777	13.4039	13.5359	13.5501	13.9296	13.7721	13.5753	13.6399	13.6666
sp|Q9NY33|DPP3_HUMAN	DPP3	Dipeptidyl peptidase 3 OS=Homo sapiens OX=9606 GN=DPP3 PE=1 SV=2	-0.452178	0.0577081	0.0116232	0.682134	0.0163853	0.717131	14.9502	14.6639	14.8423	14.3723	14.1261	14.6013	14.9297	14.9846	14.6761	14.8774	14.9597	15.0785	14.9593	14.7012
sp|Q9Y4L1|HYOU1_HUMAN	HYOU1	Hypoxia up-regulated protein 1 OS=Homo sapiens OX=9606 GN=HYOU1 PE=1 SV=1	0.0678643	0.0550158	0.570943	0.589729	0.59971	0.629885	14.231	13.5723	13.6778	13.7309	13.9097	13.6249	14.23	14.0916	14.0752	14.2256	14.207	14.0246	14.2523	14.3585
sp|P13667|PDIA4_HUMAN	PDIA4	Protein disulfide-isomerase A4 OS=Homo sapiens OX=9606 GN=PDIA4 PE=1 SV=2	-0.193156	0.0535896	0.057349	0.538708	0.0717673	0.581699	14.0059	14.2629	14.3431	13.9215	14.1284	13.9826	14.1868	14.1641	14.0922	14.239	14.1565	14.253	14.2902	14.1969
sp|P12830|CADH1_HUMAN	CDH1	Cadherin-1 OS=Homo sapiens OX=9606 GN=CDH1 PE=1 SV=3	3.05417	0.0533187	1.21e-27	0.76228	7.5e-26	0.790609	14.134	14.1607	14.1562	17.2391	17.2974	17.0769	13.0127	12.5385	12.4425	12.7844	13.2045	12.6878	12.6313	12.4677
sp|Q15311|RBP1_HUMAN	RALBP1	RalA-binding protein 1 OS=Homo sapiens OX=9606 GN=RALBP1 PE=1 SV=3	2.11681	0.0528587	7.61e-17	0.750784	1.36e-15	0.781908	14.151	14.2455	14.2652	16.4013	16.2504	16.3605	13.7444	13.576	13.7101	13.7123	13.9877	13.7303	13.5038	13.7324
sp|P51572|BAP31_HUMAN	BCAP31	B-cell receptor-associated protein 31 OS=Homo sapiens OX=9606 GN=BCAP31 PE=1 SV=3	-0.475092	0.0528586	2.88e-06	0.50226	9e-06	0.547008	15.0094	14.8201	14.9442	14.3452	14.4349	14.5683	14.7292	14.8331	14.8496	14.9757	14.8527	14.869	15.0105	14.8668
sp|Q6AZY7|SCAR3_HUMAN	SCARA3	Scavenger receptor class A member 3 OS=Homo sapiens OX=9606 GN=SCARA3 PE=1 SV=1	1.87615	0.049395	3.68e-21	0.635311	1.2e-19	0.673902	12.7751	12.7724	12.6396	14.6569	14.6564	14.5022	12.4943	12.3889	12.3612	12.4053	12.5278	12.3672	12.6249	12.3273
sp|Q04917|1433F_HUMAN	YWHAH	14-3-3 protein eta OS=Homo sapiens OX=9606 GN=YWHAH PE=1 SV=4	0.118667	0.049268	0.328357	0.638147	0.360948	0.6761	14.8918	14.765	14.6189	14.7546	15.027	14.8501	15.5953	15.6054	15.6323	15.6757	15.6022	15.6704	15.798	15.6352
sp|Q00765|REEP5_HUMAN	REEP5	Receptor expression-enhancing protein 5 OS=Homo sapiens OX=9606 GN=REEP5 PE=1 SV=3	-0.817898	0.0487983	6.86e-05	0.756701	0.000157157	0.786197	13.813	13.6104	14.0065	12.9064	12.6834	13.3864	13.3838	13.4956	13.4174	13.3609	13.3685	13.4819	13.6004	13.4021
sp|Q9BYC5|FUT8_HUMAN	FUT8	Alpha-(1,6)-fucosyltransferase OS=Homo sapiens OX=9606 GN=FUT8 PE=1 SV=2	0.153706	0.0485145	0.472015	0.791856	0.504014	0.818405	12.5322	12.135	12.3368	12.3053	12.4124	12.7475	12.3275	12.4636	12.311	12.5172	12.3782	12.4644	12.6877	12.283
sp|Q7Z7N9|T179B_HUMAN	TMEM179B	Transmembrane protein 179B OS=Homo sapiens OX=9606 GN=TMEM179B PE=1 SV=1	1.0359	0.0475697	0.000196492	0.805208	0.000405335	0.830509	11.2805	11.6841	10.6352	11.8927	12.4878	12.3269	12.4138	12.5596	12.905	12.2917	12.5942	12.6514	12.3908	12.724
sp|O76062|ERG24_HUMAN	TM7SF2	Delta(14)-sterol reductase TM7SF2 OS=Homo sapiens OX=9606 GN=TM7SF2 PE=1 SV=3	0.108015	0.047476	0.473621	0.714522	0.505424	0.747633	14.2337	14.4118	14.3632	14.4901	14.3535	14.4892	14.1073	14.223	14.2252	14.2005	14.2499	14.3427	14.1341	14.2191
sp|Q86YS7|C2CD5_HUMAN	C2CD5	C2 domain-containing protein 5 OS=Homo sapiens OX=9606 GN=C2CD5 PE=1 SV=1	-0.480515	0.0464819	0.00402868	0.71508	0.00620448	0.747775	14.8579	15.0844	14.9816	14.437	14.4282	14.6172	14.3219	14.3729	14.5474	14.4358	14.5661	14.5742	14.4527	14.2707
sp|P0C7U0|ELFN1_HUMAN	ELFN1	Protein ELFN1 OS=Homo sapiens OX=9606 GN=ELFN1 PE=1 SV=2	0.365938	0.0459698	0.0211244	0.717024	0.0284009	0.749145	13.6214	13.7561	14.0951	14.1766	14.3696	14.0243	15.3752	15.4321	15.3651	15.1541	15.4363	15.3271	15.3744	15.3727
sp|Q04759|KPCT_HUMAN	PRKCQ	Protein kinase C theta type OS=Homo sapiens OX=9606 GN=PRKCQ PE=1 SV=3	2.19004	0.0459359	5.28e-21	0.761476	1.67e-19	0.790464	13.1156	13.1151	12.7744	15.248	15.1215	15.2056	12.4236	12.2856	12.4423	12.4793	12.7688	12.3688	12.3847	12.2922
sp|P15884|ITF2_HUMAN	TCF4	Transcription factor 4 OS=Homo sapiens OX=9606 GN=TCF4 PE=1 SV=3	-0.104097	0.0453043	0.649935	0.819172	0.674486	0.841973	13.5496	13.361	13.6595	13.0477	13.6946	13.5155	13.6992	13.569	13.499	13.3732	13.5901	13.3721	13.4333	13.9261
sp|O00445|SYT5_HUMAN	SYT5	Synaptotagmin-5 OS=Homo sapiens OX=9606 GN=SYT5 PE=1 SV=2	-0.332321	0.0445777	0.156261	0.811367	0.182235	0.83554	12.709	11.8935	12.7578	11.7179	12.0587	12.0117	13.8388	14.0185	13.9256	13.8515	13.9453	14.0146	13.9009	13.9518
sp|Q9Y6E0|STK24_HUMAN	STK24	Serine/threonine-protein kinase 24 OS=Homo sapiens OX=9606 GN=STK24 PE=1 SV=1	-0.261392	0.0440641	0.0632228	0.710856	0.0783432	0.744236	14.8824	14.7411	14.7674	14.5341	14.6793	14.3934	14.0472	14.1095	14.1315	14.1055	13.9874	14.3262	14.1847	14.0718
sp|Q01581|HMCS1_HUMAN	HMGCS1	Hydroxymethylglutaryl-CoA synthase, cytoplasmic OS=Homo sapiens OX=9606 GN=HMGCS1 PE=1 SV=2	-0.14172	0.0429527	0.270008	0.694826	0.300914	0.729392	14.2025	14.0509	14.1387	14.0856	13.9784	13.903	13.9514	13.9405	13.8544	13.8623	13.7492	13.6898	13.9855	14.3558
sp|P61077|UB2D3_HUMAN	UBE2D3	Ubiquitin-conjugating enzyme E2 D3 OS=Homo sapiens OX=9606 GN=UBE2D3 PE=1 SV=1	0.183125	0.0422152	0.378751	0.812762	0.412125	0.836112	15.7042	15.7579	15.5931	15.8789	16.0597	15.6661	15.0914	15.0028	14.8985	14.8489	15.0322	14.9275	14.9608	15.0899
sp|P25391|LAMA1_HUMAN	LAMA1	Laminin subunit alpha-1 OS=Homo sapiens OX=9606 GN=LAMA1 PE=1 SV=2	1.76404	0.0397098	1.57e-09	0.849386	9.4e-09	0.868997	12.5527	12.9451	12.8877	14.6468	14.5533	14.4775	11.7066	12.2715	12.0661	12.145	12.4021	11.8027	12.1442	11.9991
sp|P18206|VINC_HUMAN	VCL	Vinculin OS=Homo sapiens OX=9606 GN=VCL PE=1 SV=4	-0.524917	0.0380887	1.41e-05	0.621055	3.81e-05	0.659964	14.5198	14.2763	14.5751	13.8613	14.0394	13.8958	13.4529	13.4031	13.3556	13.4834	13.5253	13.2988	13.4691	13.5542
sp|Q9H013|ADA19_HUMAN	ADAM19	Disintegrin and metalloproteinase domain-containing protein 19 OS=Homo sapiens OX=9606 GN=ADAM19 PE=1 SV=3	0.0336539	0.037592	0.882783	0.849188	0.894392	0.868997	15.7476	14.8086	14.9437	15.1877	15.338	15.0752	14.6875	14.8072	14.7596	14.8008	14.6857	14.7562	14.9033	14.8602
sp|O14965|AURKA_HUMAN	AURKA	Aurora kinase A OS=Homo sapiens OX=9606 GN=AURKA PE=1 SV=2	-0.338744	0.0370143	0.0892079	0.822785	0.108234	0.84514	14.8391	14.5296	14.394	14.4525	14.4146	13.8795	12.9836	13.0788	13.1275	13.3864	13.161	13.3911	13.2422	12.93
sp|P35221|CTNA1_HUMAN	CTNNA1	Catenin alpha-1 OS=Homo sapiens OX=9606 GN=CTNNA1 PE=1 SV=1	1.38831	0.0363747	8.54e-25	0.629129	3.83e-23	0.668343	13.4917	13.4449	13.5626	14.8595	14.8929	14.9117	14.0252	14.0821	14.0694	14.0054	14.0472	14.1916	14.1499	13.9387
sp|P19440|GGT1_HUMAN	GGT1	Glutathione hydrolase 1 proenzyme OS=Homo sapiens OX=9606 GN=GGT1 PE=1 SV=2	1.12267	0.035456	0.000758542	0.883082	0.00136184	0.900093	12.8351	13.5001	13.3559	14.1996	14.7163	14.1432	12.4279	12.4531	12.93	12.4337	12.6409	13.1088	12.379	12.2578
sp|Q3YBM2|T176B_HUMAN	TMEM176B	Transmembrane protein 176B OS=Homo sapiens OX=9606 GN=TMEM176B PE=1 SV=2	-0.0392658	0.0345583	0.858901	0.856633	0.871192	0.875905	12.5253	12.0969	12.2436	12.6323	11.9582	12.1575	12.8071	12.8223	12.7946	12.4229	12.6623	13.1249	12.6425	12.5555
sp|Q9H8K7|PAAT_HUMAN	PAAT	ATPase PAAT OS=Homo sapiens OX=9606 GN=PAAT PE=1 SV=2	2.18403	0.0340871	1.36e-26	0.756239	7.79e-25	0.785948	13.6123	13.6122	13.598	15.8599	15.8737	15.6411	13.1145	13.0206	13.0679	12.9961	13.1396	13.1175	12.9906	13.0878
sp|Q8WXS3|BAALC_HUMAN	BAALC	Brain and acute leukemia cytoplasmic protein OS=Homo sapiens OX=9606 GN=BAALC PE=1 SV=4	-0.496214	0.0323335	0.146108	0.911546	0.171233	0.924586	12.2423	12.09	12.1659	11.2634	11.5767	12.1695	13.1599	13.1144	13.3018	12.9718	13.1992	13.1475	13.1652	13.1654
sp|Q9HDC9|APMAP_HUMAN	APMAP	Adipocyte plasma membrane-associated protein OS=Homo sapiens OX=9606 GN=APMAP PE=1 SV=2	-0.53691	0.0318234	0.00249498	0.811223	0.00399919	0.83554	12.6379	12.618	12.7219	12.1654	12.1363	12.0654	13.7333	13.7906	13.7029	13.8614	13.811	13.8587	13.8926	13.6533
sp|Q96SI9|STRBP_HUMAN	STRBP	Spermatid perinuclear RNA-binding protein OS=Homo sapiens OX=9606 GN=STRBP PE=1 SV=1	-0.466317	0.0310361	0.00971303	0.834463	0.0139027	0.855704	13.6903	14.0786	14.0557	13.5174	13.3989	13.5093	13.2328	13.0246	12.9671	12.7304	13.0872	12.9222	13.0326	13.0371
sp|Q10471|GALT2_HUMAN	GALNT2	Polypeptide N-acetylgalactosaminyltransferase 2 OS=Homo sapiens OX=9606 GN=GALNT2 PE=1 SV=1	0.401713	0.0300855	0.00940161	0.81788	0.0135115	0.841133	13.6658	14.2342	14.2104	14.4177	14.6418	14.2561	14.3246	14.3582	14.3152	14.033	14.1971	14.2207	14.3802	14.3533
sp|Q9BSY9|DESI2_HUMAN	DESI2	Deubiquitinase DESI2 OS=Homo sapiens OX=9606 GN=DESI2 PE=1 SV=1	0.461398	0.02856	0.0108172	0.840371	0.0153467	0.860519	15.2595	14.9573	15.4841	15.7793	15.5382	15.7674	15.1921	15.1041	15.2891	15.1561	15.1152	15.2196	15.3855	15.1353
sp|Q96HH4|TM169_HUMAN	TMEM169	Transmembrane protein 169 OS=Homo sapiens OX=9606 GN=TMEM169 PE=2 SV=1	-0.624976	0.0251387	0.0181712	0.910189	0.0247211	0.923474	12.3869	12.1877	12.3028	11.633	11.6743	11.6951	13.5028	13.3853	13.3257	13.2462	13.365	13.1706	13.2935	13.7315
sp|P31948|STIP1_HUMAN	STIP1	Stress-induced-phosphoprotein 1 OS=Homo sapiens OX=9606 GN=STIP1 PE=1 SV=1	0.0418778	0.0233766	0.7417	0.831597	0.762351	0.853259	15.0699	15.1099	14.8502	14.9859	15.2279	14.9419	15.0906	14.9228	14.9443	14.9765	14.9858	14.9388	15.0503	15.0527
sp|Q9Y5V3|MAGD1_HUMAN	MAGED1	Melanoma-associated antigen D1 OS=Homo sapiens OX=9606 GN=MAGED1 PE=1 SV=3	0.174582	0.0228064	0.446646	0.907825	0.47938	0.921868	13.146	12.9317	12.5831	13.1823	13.4537	12.5486	13.1639	12.9036	12.8776	13.0194	13.2563	12.7507	13.0309	13.0178
sp|Q7KZI7|MARK2_HUMAN	MARK2	Serine/threonine-protein kinase MARK2 OS=Homo sapiens OX=9606 GN=MARK2 PE=1 SV=2	-0.115535	0.0202945	0.461629	0.881122	0.494413	0.898612	13.3061	13.5546	13.442	13.2856	13.4933	13.1773	13.5072	13.3655	13.5892	13.4974	13.5315	13.4322	13.4126	13.6641
sp|Q9H8V3|ECT2_HUMAN	ECT2	Protein ECT2 OS=Homo sapiens OX=9606 GN=ECT2 PE=1 SV=4	0.974048	0.0197047	0.00129998	0.940153	0.00221177	0.949789	13.5547	13.3918	13.6845	14.6532	14.8343	14.0656	10.2465	10.21	9.92777	9.91897	9.63047	10.5606	0	0
sp|O75083|WDR1_HUMAN	WDR1	WD repeat-containing protein 1 OS=Homo sapiens OX=9606 GN=WDR1 PE=1 SV=4	-0.338784	0.0192631	0.00845797	0.859196	0.0122447	0.878273	13.8488	13.7172	13.5791	13.4274	13.3165	13.3848	13.6652	13.682	13.7333	13.7037	13.7135	13.7902	13.823	13.5346
sp|Q8NB37|GALD1_HUMAN	GATD1	Glutamine amidotransferase-like class 1 domain-containing protein 1 OS=Homo sapiens OX=9606 GN=GATD1 PE=1 SV=1	-0.107147	0.0164652	0.464664	0.895963	0.497213	0.911388	14.281	14.0386	13.9687	14.0112	13.7224	14.2332	14.743	14.8273	14.8064	14.5705	14.7956	14.7928	14.6074	14.8173
sp|Q9H902|REEP1_HUMAN	REEP1	Receptor expression-enhancing protein 1 OS=Homo sapiens OX=9606 GN=REEP1 PE=1 SV=1	-0.161011	0.0157905	0.545478	0.945322	0.576207	0.953932	12.7479	13.041	13.3137	12.7593	12.8822	12.9782	15.0695	15.1294	15.0596	15.0359	15.0078	14.9212	15.1862	15.2422
sp|Q6IQ22|RAB12_HUMAN	RAB12	Ras-related protein Rab-12 OS=Homo sapiens OX=9606 GN=RAB12 PE=1 SV=3	1.3149	0.0156757	5.23e-14	0.901614	6.92e-13	0.916085	13.4113	13.2354	13.2933	14.5829	14.6487	14.6532	13.9158	13.9705	14.1032	14.0463	13.9729	14.0271	14.0892	14.0093
sp|Q9Y5Y6|ST14_HUMAN	ST14	Suppressor of tumorigenicity 14 protein OS=Homo sapiens OX=9606 GN=ST14 PE=1 SV=2	1.62197	0.0153903	3.16e-08	0.918075	1.52e-07	0.930411	14.2349	13.9715	14.1062	15.5881	16.0159	15.5745	13.1467	13.1246	13.3039	12.8402	12.9613	13.1568	13.2101	13.1486
sp|Q00587|BORG5_HUMAN	CDC42EP1	Cdc42 effector protein 1 OS=Homo sapiens OX=9606 GN=CDC42EP1 PE=1 SV=1	-0.692239	0.0147133	0.0066359	0.940412	0.00982118	0.949789	14.5307	14.3183	14.2795	13.6559	13.7808	13.6152	12.3666	11.7577	12.3438	11.7357	11.9875	12.0655	12.1385	12.071
sp|Q03113|GNA12_HUMAN	GNA12	Guanine nucleotide-binding protein subunit alpha-12 OS=Homo sapiens OX=9606 GN=GNA12 PE=1 SV=4	0.167565	0.0144523	0.422338	0.935693	0.454668	0.946372	14.3863	14.9129	14.8175	14.8937	14.6711	15.0546	14.5138	14.265	14.527	14.0834	14.4745	14.2647	14.3834	14.3243
sp|P54652|HSP72_HUMAN	HSPA2	Heat shock-related 70 kDa protein 2 OS=Homo sapiens OX=9606 GN=HSPA2 PE=1 SV=1	-0.194247	0.0133764	0.281959	0.930624	0.313249	0.942051	14.1935	14.2841	14.2497	13.9756	14.0014	14.1676	12.6874	12.5485	12.3298	12.5388	12.9449	12.272	12.5243	12.4168
sp|Q7L8C5|SYT13_HUMAN	SYT13	Synaptotagmin-13 OS=Homo sapiens OX=9606 GN=SYT13 PE=1 SV=1	0.347699	0.0123916	0.0310815	0.924075	0.0406467	0.935689	13.2433	12.4427	12.9128	13.256	13.1045	13.2814	14.3724	14.6715	14.6082	14.262	14.5108	14.4652	14.5616	14.4262
sp|Q9UIG0|BAZ1B_HUMAN	BAZ1B	Tyrosine-protein kinase BAZ1B OS=Homo sapiens OX=9606 GN=BAZ1B PE=1 SV=2	-0.0905767	0.0123366	0.801361	0.968409	0.818451	0.973903	12.0703	11.9576	12.6237	11.8977	12.1439	12.3383	12.1841	12.1492	11.8953	11.7552	11.969	11.7049	11.6196	12.7396
sp|Q99805|TM9S2_HUMAN	TM9SF2	Transmembrane 9 superfamily member 2 OS=Homo sapiens OX=9606 GN=TM9SF2 PE=1 SV=1	0.5966	0.0117595	3.13e-05	0.919406	7.78e-05	0.931493	13.8614	13.7635	14.1531	14.5533	14.4339	14.5806	14.4009	14.4818	14.5196	14.6104	14.462	14.578	14.5734	14.4464
sp|Q5W111|SPRY7_HUMAN	SPRYD7	SPRY domain-containing protein 7 OS=Homo sapiens OX=9606 GN=SPRYD7 PE=1 SV=2	0.965826	0.00962294	0.000215035	0.957673	0.000439748	0.964749	13.4703	13.3393	13.4848	14.3433	14.4483	14.4002	15.013	14.9061	14.5403	14.6063	14.7539	14.6928	14.7154	14.9421
sp|Q15382|RHEB_HUMAN	RHEB	GTP-binding protein Rheb OS=Homo sapiens OX=9606 GN=RHEB PE=1 SV=1	-0.520491	0.00665568	0.00528865	0.962901	0.00798253	0.969464	14.7229	14.8819	14.8147	14.0943	14.2528	14.5109	14.2967	14.4866	14.3669	14.4996	14.2975	14.6108	14.4881	14.28
sp|O95864|FADS2_HUMAN	FADS2	Acyl-CoA 6-desaturase OS=Homo sapiens OX=9606 GN=FADS2 PE=1 SV=1	-0.297104	0.00620195	0.0357917	0.958749	0.0462603	0.965558	14.8891	14.987	15.0227	14.7285	14.7907	14.4882	14.86	14.5341	14.3922	14.6303	14.5352	14.5372	14.7739	14.595
sp|O15126|SCAM1_HUMAN	SCAMP1	Secretory carrier-associated membrane protein 1 OS=Homo sapiens OX=9606 GN=SCAMP1 PE=1 SV=2	1.55569	0.00555502	2.49e-31	0.944586	2.05e-29	0.953461	13.6417	13.6624	13.8424	15.3384	15.1861	15.2892	15.2588	15.3638	15.3207	15.3261	15.3233	15.3262	15.3156	15.3265
sp|P20700|LMNB1_HUMAN	LMNB1	Lamin-B1 OS=Homo sapiens OX=9606 GN=LMNB1 PE=1 SV=2	0.408748	0.00518847	7.59e-07	0.93778	2.71e-06	0.948212	14.5427	14.2349	14.5291	14.8059	14.7741	14.953	13.6963	13.7487	13.7028	13.8648	13.7932	13.7686	13.7712	13.7003
[truncated: 2,104 more rows]
